# Supplementary material for: Natural variation in the chickpea metabolome under drought stress
Source: Plant Biotechnol J. 2024 Oct 16;22(12):3278–94. doi: 10.1111/pbi.14447 (PMC11606430; doi:10.1111/pbi.14447)
Supplement: Supplementary file 8 — Table S1 (A) Photosynthetic activity under WW and DS in chickpea genotypes. (B) Seed yield parameters under WW and DS in chickpea genotypes. (C) Soil water content (%) and plant height measurements under WW and DS in chickpea genotypes. (D) Stress Susceptibility Index (SSI) calculation for 36 chickpea genotypes under WW and DS conditions. G (Genotypes; 1–36), WW (well‐watered) and DS (drought‐stressed). [file PBI-22-3278-s014.xlsx]

## Sheet: Legends
	TABLE LEGENDS
	Table S1-A.Photosynthetic activity under WW and DS in chickpea genotypes. Abbreviations: G (Genotype; 1-36 genotypes), WW (well-watered) and DS (drought-stressed).
	Table S1-B. Seed yield parameters under WW and DS in chickpea genotypes. Abbreviations: G (Genotype; 1-36 genotypes), WW (well-watered) and DS (drought-stressed).
	Table S1-C.Soil water content (%) and plant height measurements under WW and DS in chickpea genotypes. Abbreviations: G (Genotype; 1-36 genotypes), WW (well-watered) and DS (drought-stressed).
	Table S1-D. Stress Susceptibility Index (SSI) calculation for 36 chickpea genotypes under WW and DS conditions. Abbreviations: G (Genotype; 1-36 genotypes), WW (well-watered) and DS (drought-stressed).

## Sheet: Table_S1_A
	Table S1-A.
	Maximum photochemical efficiency of PSII (Fv/Fm)							Leaf temperature differential (ºC)							Relative chlorophyll content
						n = 108							n = 108							n = 108
	Time	WW mean	WW SE	DS mean	DS SE	p-value (ANOVA)		Time	WW mean	WW SE	DS mean	DS SE	p-value (ANOVA)		Time	WW mean	WW SE	DS mean	DS SE	p-value (ANOVA)
	1	0.791	0.004	0.776	0.004	0.0209	*	1	-2.795	0.104	-3.035	0.097	0.156		1	9.182	1.094	9.183	1.284	0.999
	4	0.797	0.005	0.763	0.007	2.92e-13	***	4	-4.219	0.216	-4.701	0.114	3.42e-05	***	4	10.988	0.97	9.629	1.283	0.402
	7	0.798	0.003	0.785	0.004	0.0462	*	7	-4.536	0.113	-3.169	0.12	2e-16	***	7	12.06	1.177	11.895	1.377	0.928
	10	0.784	0.004	0.764	0.008	0.00148	**	10	-3.104	0.14	-3.626	0.152	0.000142	***	10	17.472	1.304	12.561	1.396	0.0112	*
	13	0.787	0.003	0.761	0.004	2.56e-05	***	13	-3.255	0.091	-2.965	0.153	0.194		13	12.423	1.276	13.602	1.378	0.533
	15	0.799	0.006	0.761	0.002	9.53e-09	***	15	-3.59	0.107	-3.012	0.122	0.000502	***	15	13.506	1.189	13.864	1.166	0.831
	19	0.796	0.005	0.755	0.006	5.07e-06	***	19	-5.154	0.177	-4.288	0.162	6.71e-07	***	19	13.79	1.162	9.88	1.296	0.0264	*
	24	0.798	0.002	0.687	0.007	2.2e-16	***	24	-4.955	0.132	-4.528	0.187	2.96e-05	***	24	11.832	0.972	8.752	1.247	0.0537
	30	0.774	0.004	0.587	0.003	2.2e-16	***	30	-4.856	0.153	-4.272	0.253	0.0103	*	30	11.256	1.412	8.752	1.323	0.0718
	34	0.75	0.003	0.477	0.008	2.2e-16	***	34	-4.344	0.162	-3.138	0.164	1.04e-14	***	34	11.478	1.167	9.21	1.037	0.193
	45	0.702	0.003	0.389	0.005	2.2e-16	***	45	-4.568	0.122	-2.732	0.235	2e-16	***	45	11.046	1.113	7.675	1.413	0.0555

## Sheet: Table_S1_B
	Table S1-B.
	Seed yield per plant								Nº seeds per plant							100-seed weight
						n = 3								n = 3							n = 3
	Genotype	WW mean	WW SD	DS mean	DS SD	p-value (ANOVA)			Genotype	WW mean	WW SD	DS mean	DS SD	p-value (ANOVA)		Genotype	WW mean	WW SD	DS mean	DS SD	p-value (ANOVA)
	G1	5.453	1.139	2.383	0.945	0.0229	*		G1	33.667	7.024	15.667	6.028	0.0281	*	G1	16.197	0.014	15.2	0.52	0.0293	*
	G2	9.89	1.396	4.253	0.318	0.00242	**		G2	63	8.888	31.333	2.309	0.00395	**	G2	15.698	0.002	13.574	0.036	0.038	*
	G3	6.407	0.643	2.91	1.122	0.00942	**		G3	36	3.606	18	7	0.0167	*	G3	17.796	0.007	16.214	0.515	0	***
	G4	7.413	0.48	3.493	0.345	0	***		G4	33.333	3.055	19.667	1.528	0.00228	**	G4	22.444	3.487	17.775	1.277	0.095
	G5	10.97	1.835	3.517	0.581	0.00257	**		G5	69	11.533	29.667	3.512	0.00483	**	G5	15.898	0.002	11.82	0.718	0	***
	G6	6.113	1.13	3.287	0.622	0.0192	**		G6	41.333	7.638	23	4.359	0.0225	*	G6	14.79	0.002	14.291	0.008	0	***
	G7	5.497	0.371	3.183	0.339	0.00134	**		G7	41	2	25.333	3.512	0.00256	**	G7	13.448	1.455	12.611	0.656	0.415
	G8	10.373	0.768	5.697	0.746	0.00164	**		G8	81.667	6.028	50	6.557	0.00353	**	G8	12.702	0.004	11.393	0.002	0	***
	G9	7.83	0.312	5.263	0.127	0.00019	***		G9	63.667	2.517	47	5.292	0.00789	**	G9	12.298	0.004	11.279	1.091	0.181
	G10	5.583	0.382	3.69	0.428	0.00463	**		G10	44.667	3.055	32.667	3.786	0.0129	*	G10	12.5	0	11.296	0.005	0	***
	G11	8.19	0.964	5.583	0.583	0.016	**		G11	85.333	10.017	60	6.245	0.0205	*	G11	9.598	0.004	9.305	0.003	0	***
	G12	3.947	0.466	2.29	0.539	0.0158	**		G12	38.333	4.509	23.333	5.508	0.0218	*	G12	10.295	0.007	9.816	0.008	0	***
	G13	7.773	0.546	2.88	0.651	0	***		G13	43.667	3.055	18.333	4.163	0.00105	**	G13	17.802	0.009	15.712	0.019	0	***
	G14	4.067	0.605	1.72	0.23	0.00328	***		G14	34.333	4.041	17	2	0.00264	**	G14	11.817	0.412	10.105	0.165	0.0026	**
	G15	9.67	0.344	6.533	0.21	0	***		G15	61.333	3.786	48	1	0.00413	**	G15	15.788	0.629	13.609	0.156	0.00433	**
	G16	7.4	2.651	4.4	0.817	0.134			G16	50.333	18.009	36.667	6.807	0.286		G16	14.7	0.01	12	0	0	***
	G17	23.393	0.434	15.5	0.866	0	***		G17	108	3.606	83.333	4.163	0	***	G17	21.668	0.372	18.537	1.398	0.02	*
	G18	3.933	1.414	1.42	0.394	0.0413	*		G18	31.667	9.866	13.667	3.786	0.042	*	G18	12.31	0.537	10.39	0.027	0.00347	**
	G19	5.697	0.206	4.14	0.14	0	***		G19	37.667	1.155	30	0	0	***	G19	15.122	0.13	13.8	0.007	0	***
	G20	8.637	0.153	4.19	0.14	0	***		G20	60	1.732	32	0	0	***	G20	14.398	0.196	13.094	0.162	0	***
	G21	9.57	0.082	6.23	0.026	0.001	***		G21	51.667	0.577	38	1	0	***	G21	18.525	0.363	16.401	0.381	0.0022	**
	G22	5.917	0.045	2.36	0.078	0	***		G22	41	1	24	1	0	***	G22	14.436	0.322	9.837	0.182	0	***
	G23	8.54	0.135	2.58	0.286	0	***		G23	55.667	1.528	26.333	3.055	0	***	G23	15.346	0.302	9.804	0.298	0	***
	G24	13.11	0.638	7.287	1.134	0.00149	**		G24	123.667	6.028	74.333	11.59	0.00282	**	G24	10.601	0.001	9.803	0.003	0	***
	G25	6.533	0.189	2.22	0.085	0	***		G25	37	2	21	1	0	***	G25	17.678	0.65	10.593	0.785	0	***
	G26	9.703	0.163	2.287	0.142	0	***		G26	56	2.646	24.333	2.309	0	***	G26	17.356	0.953	9.418	0.395	0	***
	G27	4.737	1.603	2.423	0.647	0.0813			G27	37	12.49	26.333	7.024	0.267		G27	12.799	0.014	9.203	0.015	0	***
	G28	12.27	0.147	5.55	0.226	0	***		G28	83	1	44	1	0	***	G28	14.783	0.032	12.611	0.285	0	***
	G29	6.933	0.657	2.267	0.45	0	***		G29	66	6.245	28	5.568	0.00141	**	G29	10.505	0.004	8.095	0.014	0	***
	G30	8.15	1.838	4.63	1.274	0.0526			G30	60.333	13.614	35.333	9.713	0.0607		G30	13.509	0.002	13.104	0.011	0	***
	G31	10.5	1.262	4.377	0.341	0.00125	**		G31	83.333	10.017	44.667	3.512	0.00323	**	G31	12.6	0.004	9.799	0.007	0	***
	G32	5.697	0.276	3.287	0.042	0	***		G32	34.667	1.528	25	1	0	***	G32	16.433	0.35	13.157	0.418	0	***
	G33	7.483	1.166	3.507	0.731	0	***		G33	40	6.245	21.667	4.509	0.146		G33	18.709	0.006	16.183	0.008	0.002	**
	G34	5.28	0.026	2.547	0.15	0.039	*		G34	32.667	0.577	16.333	1.155	0.399		G34	16.167	0.324	15.603	0.328	0.102
	G35	6.937	0.464	3.58	0.852	0.001	***		G35	45.333	3.055	24.667	5.859	0.00563	**	G35	15.302	0.009	14.512	0.01	0	***
	G36	5.773	0.071	2.357	0.19	0	***		G36	43.333	1.528	25	2	0	***	G36	13.333	0.462	9.45	0.833	0.00212	**
	All genotypes	7.92694	3.55764	3.99268	2.45023	2e-16	***		All genotypes	54.1296	22.4766	32.0463	16.1658	1.25e-14	***	All genotypes	14.8709	2.98788	12.4831	2.73256	4.21e-09	***
	SD = standard deviation								SD = standard deviation							SD = standard deviation

## Sheet: Table_S1_C
	Table S1-C.
	Soil moisture water content								Plant height (cm)
						n = 6								n = 108
	Time	WW mean	WW SD	DS mean	DS SD	p-value (ANOVA)			Time	WW mean	WW SD	DS mean	DS SD	p-value (ANOVA)
	-10	34.65	0.13784	34.6	0.0894427	0.473			10DAS	5.50463	1.86645	5.06482	1.60037	0.0644
	-7	34.5667	0.121106	34.55	0.104881	0.804			20DAS	8.08796	2.46265	7.69907	2.05069	0.209
	-4	34.65	0.13784	34.6	0.0894427	0.473			30DAS	9.58333	2.42022	9.10185	2.05504	0.117
	-1	34.5333	0.0516398	34.5	0.141421	0.599			40DAS	11.4722	2.72221	10.3241	2.36338	0.0011	**
	0	34.55	0.104881	34.4	0.141421	0.0635			50DAS	15.6296	3.89486	13.6574	3.62278	0.000154	***
	1	34.4	0.219089	33.4833	0.278687	8.53e-05	***		60DAS	21.9259	4.40837	20.1759	5.12795	0.00772	**
	4	34.35	0.216795	30.4333	0.216025	2.56e-11	***		70DAS	29.0648	4.95639	26.8889	6.46967	0.00602	**
	7	33.4167	0.231661	25.45	0.207364	2.56e-14	***		80DAS	37.6111	5.07299	35.5833	6.65172	0.0125	*
	10	33.9	0.236643	21.4	0.219089	4.11e-16	***		90DAS	44.6574	5.78131	43.6389	6.98524	0.244
	13	33.5667	0.273252	18.35	0.441588	6.72e-15	***		100DAS	52.8148	7.41828	51.4074	7.45333	0.166
	16	32.5167	0.147196	14.3167	0.204124	2e-16	***		110DAS	54.7963	6.82458	52.3611	7.40606	0.0127	*
	19	32.5833	0.17224	10.6667	0.175119	2e-16	***		120DAS	55.1574	6.82924	52.4352	7.37801	0.00535	**
	24	29.8833	0.563619	10.4667	0.326599	5.67e-15	***		SD = standard deviation
	30	30.3167	0.713909	10.1333	0.637704	1.79e-13	***
	34	30.35	1.05783	9.93333	0.436654	9.46e-13	***
	45	29.4	0.236643	10.0333	0.553775	2.66e-15	***
	SD = standard deviation

## Sheet: Table_S1_D
	Table S1-D.
	Drought/Stress Susceptibility Index
	SSI = [1 - Ys/Yp]/SI
	SI = [ 1 - MYs/MYp] (stress intensity index)
		Yp	is the mean values for the investigated trait under non-stress conditions
		Ys	is mean trait value under stress conditions
		MYp	is mean trait value of all investigated genotypes under non-stress conditions
		MYs	is mean trait value of all genotypes under stress conditions
							100-seed weight (g) - SSI calculation per genotype
	Genotype	Condition	Seed yield per plant	No. seeds per plant	100_seed_weight			Yp	Ys	MYp	MYs	Ys/Yp (1%)	MYs/MYp	SI (stress index)	SSI	% percentage of reduction compare to WW (Yp)
	G1	WW	4.37	27	16.185		G1	16.1973	15.2	14.8709	12.4831	0.938426	0.839432	0.160568	0.383476	6.15739
	G1	WW	5.35	33	16.212		G2	15.6983	13.5737			0.864657			0.842904	13.5343
	G1	WW	6.64	41	16.195		G3	17.796	16.2137			0.911085			0.553754	8.89151
	G2	WW	11.46	73	15.699		G4	22.4443	17.7747			0.791945			1.29575	20.8055
	G2	WW	9.42	60	15.7		G5	15.8983	11.82			0.743474			1.59762	25.6526
	G2	WW	8.79	56	15.696		G6	14.7903	14.2907			0.966217			0.210399	3.37833
	G3	WW	5.87	33	17.788		G7	13.4477	12.6113			0.937808			0.387323	6.21917
	G3	WW	7.12	40	17.8		G8	12.702	11.3933			0.896972			0.64165	10.3028
	G3	WW	6.23	35	17.8		G9	12.2983	11.279			0.917116			0.516192	8.28839
	G4	WW	7.94	30	26.467		G10	12.5	11.2957			0.903653			0.600037	9.63467
	G4	WW	7.3	36	20.278		G11	9.59767	9.30533			0.969541			0.189694	3.04588
	G4	WW	7	34	20.588		G12	10.295	9.81567			0.95344			0.28997	4.65598
	G5	WW	12.88	81	15.901		G13	17.8017	15.7117			0.882595			0.731184	11.7405
	G5	WW	9.22	58	15.897		G14	11.817	10.1047			0.855096			0.902448	14.4904
	G5	WW	10.81	68	15.897		G15	15.7883	13.609			0.861966			0.859663	13.8034
	G6	WW	7.1	48	14.792		G16	14.7	12			0.816327			1.1439	18.3673
	G6	WW	6.36	43	14.791		G17	21.668	18.5375			0.855525			0.899777	14.4475
	G6	WW	4.88	33	14.788		G18	12.31	10.39			0.844029			0.971369	15.5971
	G7	WW	5.42	43	12.605		G19	15.1223	13.7997			0.912536			0.544719	8.74645
	G7	WW	5.17	41	12.61		G20	14.3977	13.0937			0.90943			0.564062	9.05702
	G7	WW	5.9	39	15.128		G21	18.525	16.4013			0.885362			0.713952	11.4638
	G8	WW	10.29	81	12.704		G22	14.4357	9.83667			0.681414			1.98412	31.8586
	G8	WW	9.65	76	12.697		G23	15.346	9.80367			0.638842			2.24925	36.1158
	G8	WW	11.18	88	12.705		G24	10.6013	9.803			0.924695			0.468991	7.5305
	G9	WW	7.87	64	12.297		G25	17.678	10.593			0.599219			2.49602	40.0781
	G9	WW	8.12	66	12.303		G26	17.356	9.418			0.542637			2.84841	45.7363
	G9	WW	7.5	61	12.295		G27	12.799	9.20267			0.719015			1.74995	28.0985
	G10	WW	5.5	44	12.5		G28	14.7833	12.611			0.853055			0.915156	14.6945
	G10	WW	5.25	42	12.5		G29	10.505	8.0875			0.769871			1.43322	23.0129
	G10	WW	6	48	12.5		G30	13.5087	11.4377			0.846691			0.954792	15.3309
	G11	WW	7.1	74	9.595		G31	12.6	10.902			0.865238			0.839283	13.4762
	G11	WW	8.54	89	9.596		G32	16.433	13.1573			0.800665			1.24143	19.9335
	G11	WW	8.93	93	9.602		G33	18.709	16.1833			0.865003			0.840749	13.4997
	G12	WW	4.43	43	10.302		G34	16.167	15.6027			0.965094			0.217394	3.49065
	G12	WW	3.91	38	10.289		G35	15.302	14.512			0.948373			0.321529	5.16272
	G12	WW	3.5	34	10.294		G36	13.3333	9.45033			0.708775			1.81372	29.1225
	G13	WW	7.65	43	17.791
	G13	WW	7.3	41	17.805		100-seed weight (g) - SSI calculation per plant
	G13	WW	8.37	47	17.809		Genotype	WW	DS	MYp	MYs	Ys/Yp	MYs/MYp	SI (stress index)	SSI
	G14	WW	4.67	38	12.289		G1	16.185	15.5	14.8709	12.4831	0.957677	0.839432	0.160568	0.263584
	G14	WW	4.07	35	11.629		G1	16.212	14.6			0.900567			0.619255
	G14	WW	3.46	30	11.533		G1	16.195	15.5			0.957086			0.267267
	G15	WW	10.05	64	15.703		G2	15.699	13.6			0.866297			0.832687
	G15	WW	9.38	57	16.456		G2	15.7	13.533			0.861975			0.859608
	G15	WW	9.58	63	15.206		G2	15.696	13.588			0.865698			0.836417
	G16	WW	7.5	51	14.706		G3	17.788	16.5			0.927592			0.450951
	G16	WW	10	68	14.706		G3	17.8	16.522			0.928202			0.447149
	G16	WW	4.7	32	14.688		G3	17.8	15.619			0.877472			0.763092
	G17	WW	23.79	112	21.241		G4	26.467	18.524			0.69989			1.86905
	G17	WW	23.46	107	21.925		G4	20.278	18.5			0.912319			0.546069
	G17	WW	22.93	105	21.838		G4	20.588	16.3			0.791723			1.29712
	G18	WW	3	25	12		G5	15.901	11.654			0.73291			1.66341
	G18	WW	3.24	27	12		G5	15.897	12.606			0.79298			1.2893
	G18	WW	5.56	43	12.93		G5	15.897	11.2			0.704535			1.84012
	G19	WW	5.62	37	15.189		G6	14.792	14.286			0.965792			0.213042
	G19	WW	5.93	39	15.205		G6	14.791	14.286			0.965858			0.212635
	G19	WW	5.54	37	14.973		G6	14.788	14.3			0.967			0.205519
	G20	WW	8.67	61	14.213		G7	15.128	13.364			0.883395			0.726203
	G20	WW	8.77	61	14.377		G7	12.61	12.16			0.964314			0.222248
	G20	WW	8.47	58	14.603		G7	12.605	12.31			0.976597			0.145754
	G21	WW	9.55	52	18.365		G8	12.704	11.392			0.896725			0.643183
	G21	WW	9.66	51	18.941		G8	12.697	11.393			0.897299			0.639613
	G21	WW	9.5	52	18.269		G8	12.705	11.395			0.896891			0.642152
	G22	WW	5.96	42	14.19		G9	12.297	11.907			0.968285			0.197518
	G22	WW	5.92	40	14.8		G9	12.303	11.911			0.968138			0.198434
	G22	WW	5.87	41	14.317		G9	12.295	10.019			0.814884			1.15288
	G23	WW	8.4	54	15.556		G10	12.5	11.3			0.904			0.597878
	G23	WW	8.67	56	15.482		G10	12.5	11.29			0.9032			0.60286
	G23	WW	8.55	57	15		G10	12.5	11.297			0.90376			0.599372
	G24	WW	13.78	130	10.6		G11	9.595	9.306			0.96988			0.187583
	G24	WW	12.51	118	10.602		G11	9.596	9.302			0.969362			0.190809
	G24	WW	13.04	123	10.602		G11	9.602	9.308			0.969381			0.190689
	G25	WW	6.4	37	17.297		G12	10.302	9.824			0.953601			0.288966
	G25	WW	6.75	39	17.308		G12	10.289	9.808			0.953251			0.291147
	G25	WW	6.45	35	18.429		G12	10.294	9.815			0.953468			0.289796
	G26	WW	9.67	59	16.39		G13	17.791	15.733			0.884324			0.720421
	G26	WW	9.88	54	18.296		G13	17.805	15.706			0.882112			0.734195
	G26	WW	9.56	55	17.382		G13	17.809	15.696			0.881352			0.738926
	G27	WW	2.94	23	12.783		G14	12.289	10.263			0.835137			1.02675
	G27	WW	6.02	47	12.809		G14	11.629	9.933			0.854158			0.90829
	G27	WW	5.25	41	12.805		G14	11.533	10.118			0.877309			0.764109
	G28	WW	12.24	83	14.747		G15	15.703	13.468			0.857671			0.886413
	G28	WW	12.14	82	14.805		G15	16.456	13.583			0.825413			1.08731
	G28	WW	12.43	84	14.798		G15	15.206	13.776			0.905958			0.585682
	G29	WW	6.72	64	10.5		G16	14.706	12			0.815993			1.14597
	G29	WW	6.41	61	10.508		G16	14.706	12			0.815993			1.14597
	G29	WW	7.67	73	10.507		G16	14.688	12			0.816993			1.13974
	G30	WW	8.78	65	13.508		G17	21.241	18.75			0.882727			0.730365
	G30	WW	6.08	45	13.511		G17	21.925	19.8171			0.903857			0.598766
	G30	WW	9.59	71	13.507		G17	21.838	17.0455			0.780541			1.36677
	G31	WW	11.72	93	12.602		G18	12	10.389			0.86575			0.836095
	G31	WW	10.58	84	12.595		G18	12	10.417			0.868083			0.821563
	G31	WW	9.2	73	12.603		G18	12.93	10.364			0.801547			1.23595
	G32	WW	5.89	35	16.829		G19	15.189	13.806			0.908947			0.567067
	G32	WW	5.82	36	16.167		G19	15.205	13.793			0.907136			0.578348
	G32	WW	5.38	33	16.303		G19	14.973	13.8			0.921659			0.487899
	G33	WW	6.55	35	18.714		G20	14.213	13.281			0.934426			0.408386
	G33	WW	7.11	38	18.711		G20	14.377	13			0.904222			0.596495
	G33	WW	8.79	47	18.702		G20	14.603	13			0.890228			0.683648
	G34	WW	5.3	33	16.061		G21	18.365	16.447			0.895562			0.650427
	G34	WW	5.29	32	16.531		G21	18.941	16			0.844728			0.967015
	G34	WW	5.25	33	15.909		G21	18.269	16.757			0.917237			0.51544
	G35	WW	6.43	42	15.31		G22	14.19	10			0.704722			1.83896
	G35	WW	7.04	46	15.304		G22	14.8	9.87			0.666892			2.07456
	G35	WW	7.34	48	15.292		G22	14.317	9.64			0.673325			2.03449
	G36	WW	5.76	45	12.8		G23	15.556	10.111			0.649974			2.17992
	G36	WW	5.85	43	13.605		G23	15.482	9.783			0.631895			2.29252
	G36	WW	5.71	42	13.595		G23	15	9.517			0.634467			2.2765
	G1	DS	1.55	10	15.5		G24	10.6	9.806			0.925094			0.466504
	G1	DS	2.19	15	14.6		G24	10.602	9.803			0.924637			0.469354
	G1	DS	3.41	22	15.5		G24	10.602	9.8			0.924354			0.471116
	G2	DS	4.08	30	13.6		G25	17.297	11.5			0.664855			2.08725
	G2	DS	4.06	30	13.533		G25	17.308	10.136			0.585625			2.58068
	G2	DS	4.62	34	13.588		G25	18.429	10.143			0.550383			2.80017
	G3	DS	1.65	10	16.5		G26	16.39	9.037			0.551373			2.794
	G3	DS	3.8	23	16.522		G26	18.296	9.391			0.513282			3.03123
	G3	DS	3.28	21	15.619		G26	17.382	9.826			0.565297			2.70728
	G4	DS	3.89	21	18.524		G27	12.783	9.211			0.720566			1.74028
	G4	DS	3.33	18	18.5		G27	12.809	9.212			0.719182			1.74891
	G4	DS	3.26	20	16.3		G27	12.805	9.185			0.717298			1.76064
	G5	DS	3.03	26	11.654		G28	14.747	12.864			0.872313			0.795221
	G5	DS	4.16	33	12.606		G28	14.805	12.667			0.855589			0.899374
	G5	DS	3.36	30	11.2		G28	14.798	12.302			0.831329			1.05047
	G6	DS	4	28	14.286		G29	10.5	8.087			0.77019			1.43123
	G6	DS	3	21	14.286		G29	10.508	8.088			0.769699			1.43429
	G6	DS	2.86	20	14.3		G29	10.507	8.111			0.771962			1.4202
	G7	DS	2.94	22	13.364		G30	13.508	13.111			0.97061			0.183038
	G7	DS	3.04	25	12.16		G30	13.511	13.091			0.968914			0.193599
	G7	DS	3.57	29	12.31		G30	13.507	13.109			0.970534			0.183512
	G8	DS	5.81	51	11.392		G31	12.602	9.805			0.778051			1.38227
	G8	DS	6.38	56	11.393		G31	12.595	9.792			0.777451			1.38601
	G8	DS	4.9	43	11.395		G31	12.603	9.8			0.777593			1.38513
	G9	DS	5.12	43	11.907		G32	16.829	12.692			0.754174			1.53098
	G9	DS	5.36	45	11.911		G32	16.167	13.5			0.835034			1.02739
	G9	DS	5.31	53	10.019		G32	16.303	13.28			0.814574			1.15481
	G10	DS	3.39	30	11.3		G33	18.714	16.176			0.86438			0.844629
	G10	DS	3.5	31	11.29		G33	18.711	16.182			0.864839			0.841769
	G10	DS	4.18	37	11.297		G33	18.702	16.192			0.86579			0.835847
	G11	DS	5.77	62	9.306		G34	16.061	15.235			0.948571			0.320294
	G11	DS	4.93	53	9.302		G34	16.531	15.867			0.959833			0.250155
	G11	DS	6.05	65	9.308		G34	15.909	15.706			0.98724			0.0794684
	G12	DS	1.67	17	9.824		G35	15.31	14.5			0.947093			0.329497
	G12	DS	2.55	26	9.808		G35	15.304	14.519			0.948706			0.319452
	G12	DS	2.65	27	9.815		G35	15.292	14.517			0.94932			0.31563
	G13	DS	2.36	15	15.733		G36	12.8	9.407			0.734922			1.65088
	G13	DS	2.67	17	15.706		G36	13.605	8.64			0.635061			2.2728
	G13	DS	3.61	23	15.696		G36	13.595	10.304			0.757926			1.50761
	G14	DS	1.95	19	10.263
	G14	DS	1.49	15	9.933
	G14	DS	1.72	17	10.118
	G15	DS	6.33	47	13.468
	G15	DS	6.52	48	13.583
	G15	DS	6.75	49	13.776
	G16	DS	3.48	29	12
	G16	DS	4.68	39	12
	G16	DS	5.04	42	12
	G17	DS	15	80	18.75
	G17	DS	16.25	82	19.8171
	G17	DS	15	88	17.0455
	G18	DS	1.87	18	10.389
	G18	DS	1.25	12	10.417
	G18	DS	1.14	11	10.364
	G19	DS	4.28	31	13.806
	G19	DS	4	29	13.793
	G19	DS	4.14	30	13.8
	G20	DS	4.25	32	13.281
	G20	DS	4.03	31	13
	G20	DS	4.29	33	13
	G21	DS	6.25	38	16.447
	G21	DS	6.24	39	16
	G21	DS	6.2	37	16.757
	G22	DS	2.4	24	10
	G22	DS	2.27	23	9.87
	G22	DS	2.41	25	9.64
	G23	DS	2.73	27	10.111
	G23	DS	2.25	23	9.783
	G23	DS	2.76	29	9.517
	G24	DS	6.08	62	9.806
	G24	DS	7.45	76	9.803
	G24	DS	8.33	85	9.8
	G25	DS	2.3	20	11.5
	G25	DS	2.23	22	10.136
	G25	DS	2.13	21	10.143
	G26	DS	2.44	27	9.037
	G26	DS	2.16	23	9.391
	G26	DS	2.26	23	9.826
	G27	DS	1.75	19	9.211
	G27	DS	3.04	33	9.212
	G27	DS	2.48	27	9.185
	G28	DS	5.66	44	12.864
	G28	DS	5.7	45	12.667
	G28	DS	5.29	43	12.302
	G29	DS	1.86	23	8.087
	G29	DS	2.75	34	8.088
	G29	DS	2.19	27	8.111
	G30	DS	3.54	27	13.111
	G30	DS	4.32	33	13.091
	G30	DS	6.03	46	13.109
	G31	DS	4.02	41	9.805
	G31	DS	4.7	48	9.792
	G31	DS	4.41	45	9.8
	G32	DS	3.3	26	12.692
	G32	DS	3.24	24	13.5
	G32	DS	3.32	25	13.28
	G33	DS	2.75	17	16.176
	G33	DS	3.56	22	16.182
	G33	DS	4.21	26	16.192
	G34	DS	2.59	17	15.235
	G34	DS	2.38	15	15.867
	G34	DS	2.67	17	15.706
	G35	DS	2.61	18	14.5
	G35	DS	3.92	27	14.519
	G35	DS	4.21	29	14.517
	G36	DS	2.54	27	9.407
	G36	DS	2.16	25	8.64
	G36	DS	2.37	23	10.304
