# Supplementary material for: Natural variation in the chickpea metabolome under drought stress
Source: Plant Biotechnol J. 2024 Oct 16;22(12):3278–94. doi: 10.1111/pbi.14447 (PMC11606430; doi:10.1111/pbi.14447)
Supplement: Supplementary file 9 — Table S2 (A) The list identified metabolites in Harvest time point 1 and their relative abundance values for each chickpea genotype and experimental conditions. (B) The list identified metabolites in Harvest time point 2 and their relative abundance values for each chickpea genotype and experimental conditions. (C) The list identified metabolites in Harvest time point 3 and their relative abundance values for each chickpea genotype and experimental conditions. (D) Univariate analysis of metabolites. For each metabolite, mean and standard deviation (SD) are provided. ANOVA pairwise comparisons were performed for WW and DS samples at each harvest time point, and P‐values obtained after ANOVA were provided. (E) Chemical family classification table. Metabolic changes in chickpea leaves along three harvest time points under well‐watered and drought‐stressed conditions. Metabolic changes are presented as relative abundance means for each treatment. For each chemical family, mean values were summed. G (Genotypes; 1–36), WW (well‐watered) and DS (drought‐stressed). [file PBI-22-3278-s008.xlsx]

## Sheet: Legends
	TABLE LEGENDS
	Table S2-A	The list identified metabolites in Harvest time point 1 and their relative abundance values for each chickpea genotype and experimental conditions. Abbreviations: G (Genotype; 1-36 genotypes), WW (well-watered) and DS (drought-stressed).
	Table S2-B	The list identified metabolites in Harvest time point 2 and their relative abundance values for each chickpea genotype and experimental conditions. Abbreviations: G (Genotype; 1-36 genotypes), WW (well-watered) and DS (drought-stressed).
	Table S2-C	The list identified metabolites in Harvest time point 3 and their relative abundance values for each chickpea genotype and experimental conditions. Abbreviations: G (Genotype; 1-36 genotypes), WW (well-watered) and DS (drought-stressed).
	Table S2-D	Univariate analysis of metabolites. For each metabolite, mean and standard deviation (SD) are provided. ANOVA pairwise comparisons were performed for WW and DS samples at each harvest time point, and p-values obtained after ANOVA were provided. Abbreviations: G (Genotype; 1-36 genotypes), WW (well-watered) and DS (drought-stressed).
	Table S2-E	Chemical family classification table. Metabolic changes in chickpea leaves along three harvest time points under well-watered and drought-stressed conditions. Metabolic changes are presented as mean relative abundance for each coditions. For each chemical family, mean values were summed.

## Sheet: Table S2
Table S2. Compounds identified in chickpea leaf metabolome measured by GC-TOF-MS.
Note: Retention index (RI) and mass spectrum information are used for identification. The peak area of a specific ion (quantification mass) was used for quantification. All the RIs and quantification masses were listed if the compounds showed more than one derivatised product.
No.	Compound	RI	Quantification mass (m/z)
1	2-oxo-Glutaric acid	1588.6, 1562.9	198,75
2	Alanine	1107.9	116
3	Asparagine	1687.9	116
4	Aspartic acid	1431.5, 1536.0	160232
5	Citric acid	1844.9	273
6	Fructose	1910.3, 1920.6	103103
7	Fumaric acid	1352.2	245
8	Galactose	1951.8, 1930.8	205205
9	Gluconic acid	2043.3	333
10	Glucose	1955.0, 1937.1	319319
11	Glutamic acid	1633.9	246
12	Glutamine	1788.1	156
13	Glycine	1124.0, 1317.5	102174
14	Isoleucine	1180.4, 1304.6	86158
15	Lactic acid	1066.1	117
16	Leucine	1158.7, 1282.2	86158
17	Lysine	1941.7	156
18	Malic acid	1504.2	233
19	Maltose	2846.3, 2818.3	204204
20	Methionine	1415.8, 1531.8	104176
21	Ornithine	1766.7, 1837.6	174142
22	Phenylalanine	1556.0, 1641.0	120218
23	Proline	1178.7,1307.2	70142
24	Putrescine	1754.4	174
25	Pyruvic acid	1054.4	174
26	Serine	1266.0,1373.2	132204
27	Succinic acid	1320.4	75
28	Sucrose	2708.3	361
29	Threitol	1522.5	217
30	Threonine	1304.2,1400.1	117, 57
31	Tyrosine	1959.1	218
32	Valine	1089.7,1224.7	72144
33	myo-Inositol	2131.5	217
34	Unknown amino acid 1	1382.2	141
35	Cyclic sugar alcohol	1990.7	260
36	Unknown amino acid 2	1651	188
37	Carboxylic acid	1270.5	84
38	Glycerol	1286.9	117
39	Ascorbic acid	1877.4	173
40	L-Threonic acid	1566.6	73
41	Psicose	1894.2	217
42	Shikimic acid	1830.6	204
43	Unknown 1	998.8	221
44	Unknown carbonic acid 1	1549.2	226
45	Unknown carbonic acid 2	1790.2	89
46	Cyclic sugar alchol (pinitol)	1871.5	449
47	Unknown sugar	1609.2	236
48	Unknown sugar alcohol 1	1727.7	103
49	Unknown sugar alcohol 2	1749.9	392
50	Unknown sugar alcohol 3	1767.5	302
51	Unknown sugar alcohol 4	1773.2	205
52	Unknown sugar amine	2158.4	319
53	Unknown 2	1147.9	147
54	Aconitic acid	1762.4	229
55	Butanoic acid	1425.4	129
56	Glycolic acid	1079.5	147
57	Citramalic acid	1489.4	247
58	Glyceric acid	1344.1	189
59	Ribonic acid	1796.7	292
60	Unknown amino acid 3	1276.6	174
61	Unknown carbonic acid 3	1313	147
62	Galactaric acid	2058.1	333
63	Unknown sugar C5	1755.9	217

## Sheet: Table_S2-A
	Table S2-A
	Original metabolite values
	Samples	Genotype	Condition_Time	2-oxo-Glutaric acid	Alanine	Asparagine	Aspartic acid	Citric acid	Fructose	Fumaric acid	Galactose	Gluconic acid	Glucose	Glutamic acid	Glutamine	Glycine	Isoleucine	Lactic acid	Leucine	Lysine	Malic acid	Maltose	Methionine	Ornithine	Phenylalanine	Proline	Putrescine	Pyruvic acid	Serine	Succinic acid	Sucrose	Threitol	Threonine	Tyrosine	Valine	myo-Inositol	Unknown amino acid 1	Cyclic sugar alcohol	Unknown amino acid 2	Carboxylic acid	Glycerol	Ascorbic acid	L-Threonic acid	Psicose	Shikimic acid	Unknown 1	Unknown carbonic acid 1	Unknown carbonic acid 2	Cyclic sugar alchol (pinitol)
	G1_W_ICC506 C1 _ 1	G1	Harvest1_WW	0.000307548	0.00282696	0.265401	0.00547205	0.818344	2.24132	0.0023556	0.0116309	0.00480439	0.374918	0.313654	0.0451189	0.000557993	0.000270091	0.000197857	0.000310214	0.00257656	0.0230766	0.00963424	7.80524e-05	0.00368528	0.000855848	0.00128933	0.0547081	1.66142e-05	0.00928984	0.00192506	1.48412	0.000196388	0.00174162	0.00284873	0.00180868	0.920981	0.00100611	0.0478516	0.111928	0.0009437	0.00406557	0.210117	0.280398	0.0137435	0.0171973	0.000768234	0.0126468	0.256489	0.105653
	G1_W_ICC506 C1 _ 2	G1	Harvest1_WW	0.000549461	0.0056256	0.510998	0.0099223	1.02778	3.31316	0.00700263	0.0169989	0.00815766	0.500331	0.431647	0.0822999	0.00118888	0.000492392	0.000255997	0.000500747	0.00326355	0.0380796	0.01499	0.000151026	0.00588188	0.00165647	0.0021538	0.0828658	3.07919e-05	0.0165334	0.00449014	1.64466	0.000329195	0.00324982	0.00422916	0.00337914	1.23775	0.00183555	0.072612	0.178204	0.00158127	0.00583117	0.381883	0.444563	0.0182111	0.0326979	0.00052063	0.0310075	0.375058	0.130224
	G1_W_ICC506 C1 _ 3	G1	Harvest1_WW	0.000476927	0.00516899	0.444058	0.00706061	0.904821	3.13688	0.00678636	0.0166864	0.00725329	0.452692	0.364666	0.067846	0.0012031	0.000474988	0.000313967	0.000462114	0.00299045	0.031835	0.0141825	0.000120796	0.00578904	0.00112559	0.00244935	0.0896186	2.55054e-05	0.0153574	0.00440213	1.42075	0.000337295	0.0030897	0.00481438	0.00314279	1.11895	0.00150992	0.0647294	0.151844	0.00194803	0.0067936	0.305835	0.550355	0.0163143	0.0316185	0.000818817	0.0282384	0.391589	0.120225
	G2_W_ICC637 C1 _ 1	G2	Harvest1_WW	0.000664901	0.0065071	0.78374	0.0132267	0.413807	5.61972	0.00539578	0.0169398	0.0149526	0.760659	0.495635	0.134685	0.00257306	0.00090038	0.000375886	0.000780905	0.00436696	0.039441	0.0120718	0.000125531	0.00817015	0.00266736	0.00299277	0.0420609	3.55698e-05	0.0218411	0.00606571	1.57993	0.000203624	0.00422293	0.00654164	0.00587404	1.2009	0.00205452	0.0995469	0.22453	0.000853145	0.00823292	0.346963	0.77835	0.0179277	0.0460079	0.000508998	0.0163687	0.482106	0.108621
	G2_W_ICC637 C1 _ 2	G2	Harvest1_WW	0.00035691	0.00339461	0.619692	0.01245	0.281793	4.95765	0.00327093	0.0178683	0.01293	0.711424	0.435764	0.099024	0.00177179	0.00051008	0.000315576	0.000434145	0.00432088	0.0318477	0.00976749	0.000189396	0.00567439	0.00240856	0.00163848	0.0332399	3.31993e-05	0.0183282	0.00341486	1.4053	0.000187179	0.00320678	0.00650133	0.00341654	1.04475	0.00281864	0.0912527	0.256005	0.00020603	0.00538503	0.340933	0.497697	0.0167794	0.0331349	0.000541831	0.00720674	0.351117	0.0898824
	G2_W_ICC637 C1 _ 3	G2	Harvest1_WW	0.000237066	0.00452404	0.416218	0.0119579	0.234216	4.26236	0.00275394	0.0203452	0.0113475	0.668366	0.326481	0.0736151	0.00123408	0.000437767	0.000221609	0.000466679	0.00352552	0.0349735	0.0120916	0.000169682	0.00395791	0.00230199	0.00196751	0.0217051	2.54466e-05	0.0151134	0.00296909	1.91545	0.000147855	0.00246164	0.00550146	0.009135	1.03677	0.00304263	0.0829583	0.195382	6.33697e-05	0.00434877	0.270533	0.293897	0.0122384	0.025719	0.00036901	0.00451326	0.301091	0.0755611
	G3_W_ICC1194 C1 _ 1	G3	Harvest1_WW	0.000804974	0.00421656	0.277049	0.00884381	0.741744	5.93118	0.0130895	0.0417323	0.00792179	0.928268	0.402149	0.0690369	0.00108265	0.000583752	0.000278603	0.000615973	0.00609487	0.0380421	0.0110158	0.000284423	0.00463235	0.0015465	0.00224923	0.322939	4.74442e-05	0.0144779	0.00628801	1.45164	0.000265374	0.00277272	0.0068826	0.00374865	1.4095	0.00132195	0.179693	0.107441	0.00116277	0.00715896	0.657348	0.599076	0.0232627	0.013203	0.00113396	0.0526067	0.325672	0.123164
	G3_W_ICC1194 C1 _ 2	G3	Harvest1_WW	0.000481639	0.00412909	0.171888	0.00875435	0.611169	4.66208	0.00864417	0.0329184	0.00755642	0.805598	0.270938	0.0477358	0.000530891	0.000372437	0.000169088	0.000464025	0.00396822	0.0387442	0.013539	0.000514075	0.00281304	0.0014832	0.00185685	0.201071	4.4075e-05	0.0103281	0.00367734	1.78956	0.00022512	0.00177626	0.005653	0.00213817	1.21558	0.00155462	0.146887	0.0826164	0.000110755	0.00375042	0.463425	0.25711	0.0228068	0.00837108	0.00045811	0.0286468	0.208991	0.0917295
	G3_W_ICC1194 C1 _ 3	G3	Harvest1_WW	0.000613786	0.0032288	0.202894	0.00946502	0.604819	4.8921	0.0147587	0.0315297	0.00785907	0.838227	0.323789	0.051445	0.000791512	0.000448964	0.000267498	0.000489595	0.00539867	0.0370824	0.0101018	0.000418768	0.00358282	0.00154354	0.00180471	0.223932	4.54338e-05	0.0130384	0.00530755	1.37051	0.000238331	0.0024354	0.00645183	0.00292404	1.26073	0.0012681	0.162131	0.0817824	0.000758473	0.00510613	0.558197	0.362604	0.0208523	0.0101516	0.000621559	0.0448233	0.254795	0.0978123
	G4_W_ICC1230 C1 _ 1	G4	Harvest1_WW	0.000818788	0.00367663	0.325422	0.0136044	0.295087	6.69733	0.00871037	0.0408858	0.013564	0.969336	0.41901	0.0545637	0.000983867	0.000863146	0.000355606	0.000928211	0.00918658	0.0508114	0.00725116	0.000137342	0.00359404	0.00310352	0.00230725	0.0858889	5.17433e-05	0.0135045	0.0058009	1.22984	0.000245934	0.00290832	0.0145475	0.0035812	1.27635	0.00151524	0.150116	0.124939	0.000755377	0.00656022	0.468058	0.406236	0.013997	0.0152867	0.000506099	0.020629	0.223069	0.0809332
	G4_W_ICC1230 C1 _ 2	G4	Harvest1_WW	0.00050564	0.00312788	0.201073	0.00893665	0.210231	6.32088	0.0031898	0.0312896	0.00957575	1.04219	0.318074	0.0414919	0.00150266	0.00059669	0.00030569	0.000770069	0.00672512	0.0449326	0.00608302	0.000129456	0.00257269	0.00185722	0.0022996	0.0621838	4.32833e-05	0.00803118	0.00315762	1.59763	0.000143054	0.00175202	0.0118917	0.00217255	1.18569	0.000946647	0.122711	0.0819519	0.000403855	0.00452555	0.399476	0.26858	0.00993802	0.00909716	0.000763741	0.01004	0.170092	0.0722557
	G4_W_ICC1230 C1 _ 3	G4	Harvest1_WW	0.000372526	0.00295296	0.182411	0.0101198	0.204943	5.75768	0.00402961	0.0274324	0.0105068	0.788513	0.269897	0.0415613	0.000478228	0.000490691	0.000162513	0.000612447	0.00506762	0.041915	0.0103009	0.000145242	0.00249649	0.00235734	0.00197474	0.054491	2.59439e-05	0.00754148	0.0028543	1.49589	0.000184965	0.00169594	0.010895	0.00192823	1.11079	0.00132768	0.122582	0.0769665	2.21074e-05	0.00352134	0.356211	0.214232	0.0112757	0.0100867	0.000184245	0.0100053	0.176472	0.0686744
	G5_W_ICC1164 C1 _ 1	G5	Harvest1_WW	0.00159689	0.00333644	0.374205	0.0107434	0.378469	7.03883	0.0227706	0.0502386	0.0164113	1.01174	0.364514	0.0430183	0.000801171	0.00238561	0.000282825	0.00186767	0.0143661	0.0489109	0.00710025	0.000332915	0.00215028	0.00396299	0.00368776	0.108232	0.000139385	0.0126924	0.00683788	1.66382	0.000191986	0.00372222	0.0180064	0.00442384	0.93152	0.00230896	0.133941	0.140272	0.000890953	0.00467243	0.548713	0.480357	0.0105124	0.0140736	0.000404074	0.0468044	0.103609	0.0726348
	G5_W_ICC1164 C1 _ 2	G5	Harvest1_WW	0.00326881	0.00502761	0.524483	0.013611	0.75689	12.0698	0.0324786	0.100336	0.0356615	1.6453	0.727549	0.0770787	0.00159874	0.00242424	0.000490911	0.00198482	0.0263239	0.0586074	0.00881275	0.000326082	0.00415068	0.00398931	0.00412095	0.225882	0.000205222	0.0159362	0.00941504	2.16553	0.00028275	0.00447962	0.0328964	0.00561562	1.51202	0.00173084	0.22347	0.180887	0.00180558	0.00784814	0.911083	1.03025	0.0228985	0.0260607	0.00133465	0.104612	0.188179	0.123056
	G5_W_ICC1164 C1 _ 3	G5	Harvest1_WW	0.0019334	0.00415299	0.377114	0.010178	0.448203	7.42233	0.0207446	0.0475148	0.0163578	0.90787	0.384293	0.0432141	0.00090013	0.00205713	0.000458764	0.0016829	0.0122234	0.058775	0.0062487	0.000228838	0.00303683	0.00423502	0.0031859	0.109731	0.000194427	0.014387	0.00816517	1.48169	0.00022099	0.003639	0.0135779	0.00513123	0.889321	0.00189623	0.103108	0.145045	0.000953236	0.00637764	0.473882	0.497681	0.0127152	0.0143516	0.00102801	0.0375403	0.10066	0.0727405
	G6_W_ICC1923 C1 _ 1	G6	Harvest1_WW	0.00382249	0.00528838	0.482682	0.0147527	0.543558	4.58634	0.0225186	0.02807	0.0145367	0.777942	0.500058	0.0740178	0.001306	0.00103798	0.000430354	0.00117609	0.00739141	0.0584676	0.0196574	0.000219085	0.0031655	0.00323174	0.00504012	0.203772	0.000341557	0.0186181	0.0106099	1.51681	0.000181944	0.00363414	0.0126106	0.00467276	1.28193	0.0026722	0.17491	0.212517	0.000375004	0.00829429	0.904674	0.458698	0.0154207	0.0303848	0.00109754	0.0510475	0.101298	0.0814483
	G6_W_ICC1923 C1 _ 2	G6	Harvest1_WW	0.00760954	0.00389994	0.436882	0.0130646	0.626041	4.60926	0.0311779	0.0436619	0.0157927	0.684699	0.446432	0.0879173	0.00125178	0.000808313	0.000394743	0.000798366	0.00904309	0.0487888	0.0232541	0.000210196	0.00229254	0.00247479	0.0055963	0.233322	0.000651486	0.0178303	0.0113974	1.61068	0.000251663	0.00374402	0.0121757	0.00461591	1.30263	0.00158929	0.181663	0.133847	0.000322262	0.00628827	0.863487	0.49452	0.0143193	0.0410121	0.000632215	0.0722894	0.106407	0.078389
	G6_W_ICC1923 C1 _ 3	G6	Harvest1_WW	0.0044479	0.00352032	0.382135	0.00813993	0.493832	3.66945	0.0148562	0.0244303	0.0122971	0.587303	0.395931	0.0654295	0.00104338	0.000592462	0.000339938	0.000595389	0.00616097	0.0435117	0.0115076	0.000134324	0.00237057	0.001846	0.00247485	0.179648	0.000392835	0.0120984	0.00801649	1.10775	0.00015208	0.00256634	0.00767122	0.00321912	1.00589	0.00135294	0.129806	0.126024	0.000239219	0.00698014	0.666402	0.468486	0.0114685	0.0272739	0.00158775	0.0313691	0.104471	0.0634305
	G7_W_ICC1072 C1 _ 1	G7	Harvest1_WW	0.00125945	0.00224228	0.103685	0.00816578	0.561713	4.26858	0.00918506	0.0313425	0.0146767	0.60087	0.377402	0.0189534	0.000745828	0.000799262	0.000758653	0.000889958	0.00701193	0.0425835	0.00738719	0.00018598	0.00265825	0.00173068	0.0020135	0.0563138	6.98332e-05	0.00649534	0.00649144	1.13555	0.000195899	0.00220753	0.013932	0.00279706	0.797839	0.000504022	0.109559	0.0328442	0.000418919	0.00656451	0.510927	0.450533	0.0138927	0.0169138	0.00120835	0.0299357	0.145279	0.0661148
	G7_W_ICC1072 C1 _ 2	G7	Harvest1_WW	0.00133449	0.00226986	0.0932678	0.00927801	0.549324	4.37983	0.0149869	0.0310131	0.0151252	0.604621	0.391437	0.0168856	0.000648882	0.000906988	0.000725813	0.00104251	0.00694522	0.0463382	0.00818702	0.00022592	0.00273661	0.00234697	0.00252449	0.0587954	7.47367e-05	0.00697637	0.00696728	1.3661	0.000239937	0.00221784	0.0148891	0.00273198	0.911681	0.000507707	0.11573	0.0330465	0.000386236	0.00582709	0.544615	0.390585	0.0140667	0.0177023	0.000847782	0.041353	0.138933	0.0699805
	G7_W_ICC1072 C1 _ 3	G7	Harvest1_WW	0.00296458	0.00268484	0.174382	0.00867572	0.924176	6.75738	0.0141255	0.0510768	0.024666	0.916614	0.570045	0.0301098	0.00107545	0.00118364	0.000819792	0.00135458	0.01215	0.0516666	0.00904164	0.000179248	0.00397362	0.00224994	0.00298524	0.0998364	0.000127848	0.00857458	0.00892538	1.61711	0.000299932	0.00306297	0.020704	0.00335064	1.24429	0.000500083	0.162646	0.0508954	0.000634026	0.00831349	0.847425	0.857727	0.0228017	0.0278854	0.00169407	0.0406192	0.207558	0.110957
	G8_W_ICC1065 C1 _ 1	G8	Harvest1_WW	0.00361052	0.00710646	0.231499	0.00924194	0.515175	9.46814	0.0177298	0.0382379	0.0150462	1.13634	0.481748	0.0526722	0.00131837	0.00396909	0.000380194	0.00502758	0.0185299	0.0460621	0.0136947	0.000202781	0.00341332	0.00273105	0.006695	0.330626	0.000196085	0.0134342	0.00896082	2.97986	0.000291954	0.00487662	0.0147945	0.00954185	1.34809	0.000669568	0.229522	0.0506599	0.00246881	0.00912643	0.940075	0.797399	0.0172938	0.0295949	0.000917786	0.0394114	0.186437	0.125299
	G8_W_ICC1065 C1 _ 2	G8	Harvest1_WW	0.00206419	0.0036618	0.193734	0.0110683	0.439463	8.97796	0.0101826	0.035836	0.0133684	1.08549	0.450802	0.039193	0.00114235	0.00307513	0.000523534	0.00375995	0.0196064	0.0426615	0.00968579	0.00030714	0.00258937	0.00329818	0.00488282	0.233041	0.000169617	0.0113685	0.00678807	3.03403	0.000249288	0.00375299	0.0169446	0.00794305	1.30701	0.00078265	0.193768	0.0698331	0.00144786	0.00703231	0.725859	0.472805	0.0155761	0.0224037	0.0009691	0.0252997	0.130576	0.107555
	G8_W_ICC1065 C1 _ 3	G8	Harvest1_WW	0.00403241	0.00518054	0.251822	0.010532	0.653685	8.84868	0.0209778	0.0467241	0.0192857	1.04728	0.506378	0.0583251	0.00120385	0.00348612	0.000424722	0.00419213	0.0210322	0.0436001	0.01209	0.000222812	0.00437554	0.0026082	0.005594	0.402743	0.000214262	0.0130328	0.00773343	2.64906	0.000235265	0.00467594	0.0160996	0.0076133	1.22709	0.000739613	0.224841	0.0784455	0.00209756	0.00727262	0.901855	0.838372	0.0184338	0.0324391	0.000820145	0.0565048	0.226773	0.118269
	G9_W_ICC1737 C1 _ 1	G9	Harvest1_WW	0.000923235	0.00289973	0.0589036	0.0057254	1.14857	3.64079	0.00804711	0.0349346	0.012981	0.67142	0.490664	0.034814	0.000620855	0.000683719	0.000353111	0.000822442	0.00743558	0.0273321	0.0147362	5.89787e-05	0.00435329	0.00141454	0.00293766	0.0715659	2.52646e-05	0.00534202	0.00628932	1.43599	0.000352314	0.00227186	0.0134917	0.00269705	1.04988	0.000164547	0.130466	0.014449	0.000228097	0.00660635	0.799821	0.598269	0.0239204	0.0227963	0.00172979	0.0350765	0.269726	0.0713077
	G9_W_ICC1737 C1 _ 2	G9	Harvest1_WW	0.000733221	0.00254893	0.0495986	0.00664026	0.91369	3.20057	0.0073437	0.0274416	0.0108906	0.544403	0.378747	0.0278355	0.000654549	0.000636315	0.000368682	0.000698753	0.00558857	0.0276048	0.0102574	5.85533e-05	0.00346481	0.00130188	0.0028845	0.0475921	2.50951e-05	0.00568633	0.00619241	1.19265	0.000340843	0.00227125	0.0111251	0.00274828	0.867661	0.000170917	0.103234	0.0114704	0.000151215	0.00673304	0.671543	0.451149	0.0195443	0.0173904	0.00130319	0.0257713	0.19387	0.0553718
	G9_W_ICC1737 C1 _ 3	G9	Harvest1_WW	0.000518554	0.00382175	0.051172	0.00680679	0.931469	3.20893	0.00709739	0.0252715	0.0114041	0.530997	0.414526	0.0274365	0.000662278	0.000676374	0.00059268	0.000819695	0.00589117	0.0283207	0.0121347	6.7759e-05	0.00334739	0.00137789	0.00369116	0.050612	2.85434e-05	0.00628196	0.00574009	1.24765	0.000314264	0.00229343	0.0112537	0.00291244	0.879676	0.000188364	0.104194	0.0141415	2.63674e-05	0.00606889	0.653439	0.443483	0.0193458	0.0174245	0.000911945	0.0222008	0.201509	0.0539513
	G10_W_ICC1629 C1 _ 1	G10	Harvest1_WW	0.00155443	0.0023747	0.11168	0.00661762	0.294256	4.61722	0.0104156	0.0273856	0.0122445	0.593917	0.330509	0.0192903	0.000428038	0.000697895	0.000495756	0.00082389	0.00679769	0.04191	0.0145155	0.000193314	0.00190115	0.00179002	0.00223106	0.117158	6.60919e-05	0.00737473	0.00755778	0.989499	0.000117218	0.00186248	0.0117984	0.00260822	0.752327	0.000435106	0.128696	0.0327961	0.000423697	0.0070919	0.484536	0.36857	0.0101596	0.015749	0.000937104	0.0312042	0.0844068	0.0708974
	G10_W_ICC1629 C1 _ 2	G10	Harvest1_WW	0.00185253	0.00301446	0.177049	0.00786135	0.419487	6.63814	0.020529	0.039961	0.0160601	0.818319	0.46444	0.0304798	0.00067174	0.00136772	0.00043418	0.0016674	0.0120881	0.0427537	0.0195758	0.000182869	0.00259136	0.00198603	0.00401747	0.201431	5.24229e-05	0.0109274	0.0105483	1.15994	0.000172174	0.00308412	0.0179905	0.00358546	1.02954	0.0003678	0.185891	0.0421122	0.000706952	0.00907295	0.614806	0.638504	0.012471	0.0247324	0.00133486	0.0654403	0.143574	0.105611
	G10_W_ICC1629 C1 _ 3	G10	Harvest1_WW	0.00214853	0.00185057	0.138053	0.00603195	0.34309	4.92784	0.0120259	0.0245793	0.014467	0.604298	0.361776	0.0196049	0.000492655	0.000701149	0.000409639	0.000854912	0.00783201	0.04009	0.00900147	0.000166206	0.0021186	0.00170004	0.00197984	0.149799	6.60117e-05	0.00786846	0.00790501	0.76117	0.000131835	0.00199187	0.0100175	0.00247087	0.813147	0.000426722	0.144456	0.0475795	0.000411644	0.00717465	0.524655	0.493984	0.0112882	0.0175881	0.000778287	0.025073	0.0770745	0.0764146
	G11_W_ICC1362 C1 _ 1	G11	Harvest1_WW	0.00715185	0.00474658	0.106655	0.00930782	0.466238	9.23006	0.0174257	0.0442195	0.0117674	1.14408	0.505194	0.0294343	0.00102891	0.00135476	0.00033647	0.00155856	0.0104527	0.0463631	0.0194432	0.000146767	0.00359245	0.00356037	0.00414411	0.134305	0.000480695	0.0113987	0.00934711	1.56207	0.000309546	0.00377974	0.0168761	0.00393291	1.41867	0.000332878	0.171164	0.0247455	0.00353801	0.0138465	0.882774	0.945129	0.0200741	0.0320987	0.00203129	0.0299292	0.240983	0.117767
	G11_W_ICC1362 C1 _ 2	G11	Harvest1_WW	0.00451466	0.00304845	0.0768168	0.00906976	0.418444	8.64974	0.00739124	0.0346453	0.011756	1.05196	0.477809	0.0231555	0.000626354	0.000771201	0.00036628	0.000853612	0.00898971	0.0401224	0.0149864	0.000207388	0.00319281	0.00332054	0.00233444	0.11423	0.000345362	0.00706444	0.00576367	1.55232	0.00024166	0.00232692	0.0137142	0.00282253	1.40292	0.000292546	0.1659	0.0235479	0.00206538	0.00760176	0.806059	0.617391	0.0212982	0.026344	0.000611367	0.0166946	0.202902	0.108482
	G11_W_ICC1362 C1 _ 3	G11	Harvest1_WW	0.00516184	0.00210914	0.16111	0.0100149	0.400545	7.96671	0.00250376	0.0330095	0.0127107	0.994934	0.531186	0.0310366	0.00492224	0.000786143	0.000505655	0.000845031	0.0088784	0.0472803	0.0212677	0.000240979	0.00083439	0.00345504	0.00281339	0.0988687	0.000510425	0.00756008	0.00550875	1.78353	0.000214164	0.00240477	0.0135727	0.00304986	1.30908	0.00022668	0.155887	0.0377899	0.00193881	0.00923276	0.743881	0.562831	0.0196352	0.0252458	0.000744346	0.0113696	0.178583	0.10124
	G12_W_ICC1946 C1 _ 1	G12	Harvest1_WW	0.00140735	0.00147978	0.0698012	0.00827069	0.388082	3.26175	0.00227898	0.020207	0.011512	0.630219	0.450076	0.0236745	0.000721487	0.000555215	0.000394314	0.000728096	0.00778283	0.0357692	0.0128422	9.62284e-05	0.00284158	0.00107213	0.00240939	0.0767543	7.15985e-05	0.00559883	0.00304581	1.22247	0.000136439	0.00159709	0.0132721	0.00207903	0.77058	0.000143657	0.0799757	0.0198277	0	0.0058047	0.498462	0.346663	0.0130956	0.0107928	0.000514529	0.0172194	0.156836	0.0311237
	G12_W_ICC1946 C1 _ 2	G12	Harvest1_WW	0.00198524	0.002719	0.099932	0.012228	0.595866	4.79857	0.00340042	0.0273097	0.0162804	0.91426	0.645378	0.0334085	0.00175796	0.000779795	0.000611164	0.00109045	0.0126804	0.0515884	0.0199135	0.000143417	0.00126808	0.00152046	0.00349551	0.110257	0.000108188	0.0079935	0.00419091	1.821	0.000192878	0.00229298	0.0186198	0.00274488	1.15982	0.000234632	0.120434	0.0360467	0	0.00710742	0.82776	0.474686	0.0193491	0.0150371	0.000527576	0.0214835	0.215465	0.0443843
	G12_W_ICC1946 C1 _ 3	G12	Harvest1_WW	0.00222611	0.00220521	0.0878155	0.0102036	0.525411	4.36948	0.00362913	0.0316442	0.0133964	0.822098	0.60544	0.0311915	0.000681145	0.000709569	0.000551579	0.00092792	0.00946595	0.0439805	0.0146126	0.000105596	0.00321046	0.00132366	0.00310702	0.0962974	8.08296e-05	0.00684689	0.00429131	1.48968	0.000179227	0.00205489	0.0175064	0.00287791	0.966636	0.000159831	0.103862	0.0232131	6.48872e-05	0.0085143	0.742596	0.494879	0.0178505	0.0138817	0.0014172	0.0283795	0.196003	0.0399153
	G13_W_ICC4639 C1 _ 1	G13	Harvest1_WW	0.00327564	0.00173365	0.19723	0.00566322	0.359223	6.38192	0.00303536	0.0282539	0.00895003	0.9427	0.344378	0.0172897	0.000370328	0.000371889	0.000545811	0.000464339	0.00584198	0.045535	0.00925708	0.000116571	0.00127902	0.000985276	0.00112762	0.137142	0.000303466	0.00475581	0.00317325	1.62975	0.000128349	0.00119022	0.00833098	0.00209848	0.962476	0.000419994	0.161247	0.0797481	0.00020823	0.00507343	0.61746	0.325863	0.0132387	0.00872744	0.000974103	0.0209164	0.0607658	0.0658631
	G13_W_ICC4639 C1 _ 2	G13	Harvest1_WW	0.00270518	0.00137786	0.15657	0.00547492	0.373347	6.18337	0.00283739	0.0275711	0.00935621	0.896116	0.324951	0.0181514	0.000556841	0.000388145	0.000730436	0.00046261	0.00531595	0.0441608	0.0075295	9.40184e-05	0.00149838	0.000927719	0.00109904	0.140063	0.000179129	0.00418602	0.00331367	1.41401	0.000128481	0.00114012	0.00725802	0.00218805	0.910765	0.000342837	0.150065	0.0428784	0.000394169	0.00788683	0.574371	0.36945	0.0127891	0.00812215	0.00163618	0.0204233	0.0798818	0.0627025
	G13_W_ICC4639 C1 _ 3	G13	Harvest1_WW	0.00399969	0.00197635	0.187842	0.00542273	0.364101	6.32926	0.00342907	0.0252431	0.00966731	0.879977	0.350715	0.0181042	0.000602689	0.000472796	0.000490648	0.000582755	0.00583108	0.04591	0.00764607	9.79973e-05	0.001247	0.00100885	0.0012471	0.145162	0.00025106	0.00510949	0.00387054	1.35665	0.000126876	0.00139671	0.00792495	0.00221054	0.897901	0.00036532	0.149798	0.0637991	0.000360184	0.00786646	0.622704	0.40076	0.0133127	0.00866835	0.00150586	0.0221015	0.0533204	0.0633708
	G14_W_ICC4657 C1 _ 1	G14	Harvest1_WW	0.00662252	0.00293216	0.822192	0.00945793	0.377621	8.25696	0.00290823	0.0343454	0.0211905	1.05689	0.557459	0.0432782	0.000733996	0.00116216	0.000413139	0.00106965	0.0102089	0.0648617	0.00797097	0.000127202	0.00354355	0.0022876	0.00258003	0.119278	0.000296143	0.00744767	0.00600724	1.76583	0.000118146	0.00195943	0.0116522	0.0031301	0.622429	0.00112538	0.071234	0.28359	0.000642971	0.00921099	0.643977	0.549831	0.0103973	0.018488	0.00185	0.0133571	0.0599805	0.0433636
	G14_W_ICC4657 C1 _ 2	G14	Harvest1_WW	0.00428249	0.00244522	0.547283	0.00757027	0.266281	6.41146	0.00240618	0.0228752	0.0164091	0.827643	0.425382	0.030876	0.000594276	0.00087233	0.000620708	0.000789075	0.00746685	0.049145	0.00638374	0.00010912	0.00186787	0.00186084	0.00185608	0.0890219	0.000183747	0.00589486	0.00457711	1.39445	9.46376e-05	0.00156364	0.00921144	0.00241284	0.487495	0.000867138	0.0551329	0.198361	0.000397761	0.00764767	0.520525	0.403893	0.0082187	0.0141233	0.00141522	0.00995501	0.0663977	0.0335603
	G14_W_ICC4657 C1 _ 3	G14	Harvest1_WW	0.00979118	0.00322983	1.02791	0.010416	0.418422	10.0491	0.00380851	0.0341882	0.0265216	1.17603	0.724549	0.0554686	0.000738328	0.00120572	0.000523728	0.0011041	0.0117518	0.0642123	0.011516	0.000181494	0.00346621	0.00295518	0.00249623	0.143891	0.000436569	0.00889361	0.00671315	2.06906	0.000170129	0.00234484	0.0128289	0.00351868	0.787431	0.00128523	0.0913824	0.377511	0.000548497	0.00798609	0.864316	0.680008	0.0141238	0.0252078	0.0011474	0.0140792	0.092033	0.0570227
	G15_W_ICC4593 C1 _ 1	G15	Harvest1_WW	0.0048699	0.00218446	0.0532902	0.00514143	0.504286	8.12926	0.0133236	0.0408362	0.012969	0.918995	0.385867	0.0165369	0.000529918	0.00098645	0.00185671	0.00124943	0.0116981	0.0495608	0.0162281	0.000186048	0.00120697	0.00210738	0.00197047	0.118596	0.000548854	0.00542056	0.00507367	1.76008	0.000247948	0.00178898	0.0171938	0.00268625	0.947941	0.000170514	0.120373	0.0198181	0.000388141	0.0063636	0.746235	0.584214	0.0202735	0.0135689	0.0011756	0.0489606	0.0906989	0.0682267
	G15_W_ICC4593 C1 _ 2	G15	Harvest1_WW	0.00568891	0.00217938	0.0572275	0.00530166	0.645231	9.90037	0.0141465	0.0455072	0.0143077	1.16476	0.441502	0.0164595	0.000706373	0.00125033	0.000953763	0.00150648	0.0117848	0.0617313	0.0188985	0.000172813	0.00139382	0.00222556	0.00209592	0.135213	0.000571711	0.00602613	0.00628179	2.05552	0.000251799	0.00208915	0.0173546	0.00325981	1.07079	0.00021273	0.136693	0.0206357	0.000520419	0.00870158	0.895955	0.746861	0.0227035	0.0147072	0.00168125	0.0523484	0.0958895	0.0798413
	G15_W_ICC4593 C1 _ 3	G15	Harvest1_WW	0.00343521	0.00191826	0.0409667	0.00449321	0.469987	7.67176	0.00995185	0.0340695	0.010862	0.933881	0.326002	0.0118143	0.00047704	0.000834008	0.000835034	0.00106503	0.00944719	0.0475229	0.0131264	0.000136325	0.0020124	0.0016322	0.00141701	0.102662	0.000340273	0.00431553	0.00428341	1.54704	0.000212368	0.00146066	0.0148058	0.00229431	0.849523	0.000171785	0.108637	0.0137866	0.000297747	0.00704849	0.655973	0.516702	0.0161043	0.0107725	0.00227689	0.0350393	0.0790268	0.0600662
	G16_W_ICC5639 C1 _ 1	G16	Harvest1_WW	0.00350103	0.0029286	0.133072	0.0087993	0.477839	12.2925	0.00710589	0.093753	0.0258198	1.93576	0.45504	0.0385528	0.00157509	0.00360818	0.00318269	0.00411571	0.0516218	0.0511773	0.00931917	0.000157307	0.00140759	0.00327356	0.00581998	0.351285	0.000134219	0.00780465	0.00474295	2.95519	0.000216152	0.00374447	0.0680218	0.00628298	1.85731	0.000439318	0.38722	0.0399778	0.0007755	0.0117629	0.809176	0.569949	0.0163122	0.0134418	0.00266573	0.024303	0.106469	0.102122
	G16_W_ICC5639 C1 _ 2	G16	Harvest1_WW	0.0021649	0.0034876	0.101865	0.00716982	0.379855	9.87215	0.00454788	0.042573	0.01342	1.50259	0.385458	0.0291303	0.00101784	0.00339005	0.0045262	0.00452452	0.0308799	0.0443047	0.00669186	0.000137635	0.00218072	0.00246729	0.00819024	0.27625	0.000115515	0.0065633	0.00296387	1.98556	0.00010929	0.00300174	0.0386173	0.00757057	1.28457	0.000364402	0.253061	0.029475	0.000181632	0.0105588	0.594694	0.439764	0.0110699	0.0088969	0.00202405	0.0157054	0.0718122	0.0802391
	G16_W_ICC5639 C1 _ 3	G16	Harvest1_WW	0.00276215	0.002336	0.0996158	0.00685952	0.408439	10.5225	0.00581896	0.0639624	0.0146062	1.63395	0.379053	0.0281558	0.00074693	0.00264016	0.000619085	0.00297882	0.0274866	0.0399927	0.00747207	0.000120951	0.00231668	0.00226131	0.00522417	0.288248	0.000105568	0.00571572	0.00346288	2.23814	0.000150795	0.0026447	0.0363082	0.00457143	1.38946	0.000301984	0.273013	0.0317723	0.000615661	0.00764484	0.634834	0.470852	0.0130714	0.00940409	0.00211713	0.0209423	0.0849882	0.085545
	G17_W_ICC6279 C1 _ 1	G17	Harvest1_WW	0.00356034	0.00257214	0.101045	0.00775087	0.470595	5.40891	0.00766931	0.0334084	0.0100828	1.00638	0.511231	0.0189843	0.000483367	0.000635628	0.000366635	0.000764834	0.00797303	0.0371845	0.0342471	8.88621e-05	0.00185008	0.00160602	0.00205471	0.307466	0.000107493	0.00943146	0.00676492	1.70402	0.000227785	0.00235566	0.0126567	0.00255949	1.24183	0.000363907	0.141127	0.03499	0.000127303	0.00852748	0.912594	0.351006	0.0146148	0.0193914	0.00183415	0.0262366	0.170783	0.0593521
	G17_W_ICC6279 C1 _ 2	G17	Harvest1_WW	0.00364616	0.00203098	0.0961961	0.00643753	0.484071	5.13826	0.00638062	0.0279431	0.0101232	1.06161	0.489394	0.017416	0.000497975	0.000563748	0.000462001	0.000705273	0.00895464	0.0342382	0.0271602	6.61956e-05	0.00313497	0.00126311	0.00137182	0.314929	9.21698e-05	0.00809867	0.00568564	2.03799	0.000186714	0.00204524	0.0140232	0.00205156	1.20047	0.000296459	0.138744	0.0319167	0.000108395	0.00671708	0.836414	0.374481	0.0124854	0.0181327	0.00221056	0.0221241	0.162148	0.0615521
	G17_W_ICC6279 C1 _ 3	G17	Harvest1_WW	0.00373659	0.00213683	0.100636	0.00671733	0.472065	5.08456	0.00748911	0.0225656	0.0101365	1.07495	0.465322	0.0192525	0.000486722	0.000558401	0.000467166	0.000671071	0.0074342	0.0328636	0.0260705	6.73241e-05	0.00240177	0.00128151	0.00153359	0.280826	9.25673e-05	0.00802149	0.00608642	1.53924	0.000164639	0.00205826	0.0114499	0.00203267	1.12499	0.000312295	0.131319	0.0334241	0.000119865	0.00730532	0.772519	0.351701	0.0131238	0.0179009	0.00174566	0.0274219	0.211559	0.0600084
	G18_W_ICC6293 C1 _ 1	G18	Harvest1_WW	0.00274349	0.00373326	0.226808	0.012399	0.229571	10.3287	0.0105864	0.0785624	0.0253152	1.53408	0.426685	0.0289751	0.000899679	0.00323213	0.00150528	0.00334939	0.0443957	0.0469113	0.0134388	0.000200762	0.00366221	0.00503427	0.00581733	0.199506	0.000103352	0.0138664	0.00581542	1.54807	0.00032321	0.00456932	0.0552233	0.00588249	1.46815	0.00116652	0.249769	0.0715598	0.00222596	0.0104926	0.67848	0.540864	0.0153496	0.0120315	0.00264101	0.0141272	0.156475	0.0779519
	G18_W_ICC6293 C1 _ 2	G18	Harvest1_WW	0.00212733	0.00215358	0.240813	0.00926512	0.229624	13.0263	0.00396864	0.0541239	0.0115956	1.81572	0.471268	0.0262369	0.000539808	0.00179619	0.00045053	0.00193163	0.0222619	0.0349337	0.0127787	0.000164482	0.00487786	0.00323357	0.00409065	0.184876	5.93622e-05	0.00782358	0.00315702	1.60766	0.00020427	0.00260772	0.0302569	0.00376542	1.33426	0.000599691	0.188647	0.0843177	0.00110818	0.0067105	0.581396	0.52444	0.0157437	0.0103121	0.00187652	0.00939752	0.13985	0.0847061
	G18_W_ICC6293 C1 _ 3	G18	Harvest1_WW	0.00232613	0.00206685	0.264629	0.0101632	0.279487	15.117	0.00401012	0.0526327	0.0136426	2.12376	0.556751	0.0282945	0.000694347	0.00176685	0.000513045	0.00187925	0.0246252	0.0388123	0.0132114	0.000183631	0.00707541	0.00334854	0.00363664	0.221721	6.43646e-05	0.0083655	0.00336072	1.92705	0.000216742	0.00270353	0.0302662	0.00380446	1.51404	0.000726428	0.187191	0.0957237	0.00114723	0.00681799	0.71125	0.596436	0.018633	0.0117568	0.00246784	0.0110673	0.149497	0.103115
	G19_W_ICC6579 C1 _ 1	G19	Harvest1_WW	0.0150125	0.0034379	0.340003	0.00972018	0.342434	8.71458	0.0294462	0.0671258	0.0135805	1.69123	0.576078	0.0254149	0.000947614	0.000873728	0.000502975	0.000764454	0.00997127	0.0525158	0.0369213	0.000165259	0.00161328	0.00391557	0.0030302	0.349656	0.000755439	0.0138069	0.0148346	1.83507	0.000207422	0.00300463	0.011313	0.00417353	1.68182	0.00114074	0.294163	0.102453	0.00106854	0.00137313	0.998493	0.377833	0.0140463	0.0613751	0.00211386	0.0674365	0.0816161	0.11759
	G19_W_ICC6579 C1 _ 2	G19	Harvest1_WW	0.0116779	0.00269338	0.342142	0.0111934	0.315184	6.71445	0.0257029	0.0531896	0.0161634	1.26469	0.448591	0.0245316	0.00106284	0.000957018	0.00344278	0.000719242	0.0104266	0.0461074	0.0338422	0.000194964	0.00224839	0.0035902	0.00340469	0.350632	0.000833149	0.0140351	0.014112	1.56364	0.000207542	0.00336051	0.0137873	0.0041625	1.48194	0.00142375	0.299191	0.0820105	0.00115267	0.0115344	1.19839	0.294405	0.0154808	0.0642242	0.00399358	0.0570003	0.0461995	0.0503217
	G19_W_ICC6579 C1 _ 3	G19	Harvest1_WW	0.0128039	0.00344223	0.269401	0.00843944	0.302104	7.09299	0.0199016	0.0449792	0.0101523	1.40226	0.501552	0.0198321	0.000815418	0.000798162	0.00088221	0.000137842	0.00852798	0.0454576	0.0294844	0.000118775	0.00146807	0.00317521	0.00261902	0.310288	0.000873095	0.0115266	0.0120988	1.61064	0.00014373	0.00259745	0.00920322	0.00381828	1.44644	0.000781772	0.246422	0.0927484	0.000833543	0.000951451	0.933865	0.292489	0.0115588	0.050565	0.00246106	0.0466314	0.0600213	0.0986842
	G20_W_ICC6537 C1 _ 1	G20	Harvest1_WW	0.00426372	0.00176543	1.03375	0.00842461	0.18411	4.68284	0.00555358	0.0207465	0.00867369	0.769481	0.489619	0.0452859	0.000683543	0.000493679	0.000726733	0.00040411	0.00552026	0.0379242	0.0116145	0.000168065	0.00355857	0.00193359	0.00139671	0.112028	0.000326228	0.00930572	0.00419661	1.23902	8.47853e-05	0.00163342	0.00597289	0.00220392	0.903957	0.00254119	0.117589	0.426967	0.000701202	0.000989079	0.592951	0.318618	0.00851621	0.0269769	0.00230427	0.0135507	0.0792639	0.0746087
	G20_W_ICC6537 C1 _ 2	G20	Harvest1_WW	0.0123133	0.00427969	3.65331	0.0193235	0.348555	7.35123	0.00583323	0.0425806	0.000759157	1.01643	0.999438	0.163348	0.000997963	0.00107443	0.000784266	0.000815933	0.00914218	0.0569889	0.0331844	0.000667937	0.00471415	0.0061747	0.00418158	0.249848	0.0010862	0.023279	0.00881495	2.03623	0.000223617	0.00431136	0.0115581	0.00608179	1.63547	0.00337578	0.202994	1.29667	0.00117588	0.00357653	0.660013	0.532755	0.0152124	0.0743504	0.000353913	0.0243546	0.0790579	0.137609
	G20_W_ICC6537 C1 _ 3	G20	Harvest1_WW	0.007859	0.00430001	1.66246	0.0110099	0.21225	4.84285	0.00492434	0.0291875	0.0067414	0.672635	0.5051	0.0795333	0.000897835	0.00113569	0.00055535	0.000908423	0.00623839	0.0461782	0.017684	0.000270451	0.00280373	0.00336468	0.00450385	0.140847	0.000703629	0.017901	0.00767989	1.15788	0.000143122	0.00358108	0.00716482	0.00569438	1.00983	0.00325822	0.12777	0.527116	0.00166421	0.00544592	0.407355	0.347915	0.00911589	0.038928	0.000665374	0.010822	0.0851408	0.0799335
	G21_W_ICC6811 C1 _ 1	G21	Harvest1_WW	0.00935502	0.00521622	0.624608	0.0115675	0.300291	3.92926	0.00502382	0.0289646	0.0117338	0.650925	0.503266	0.0636469	0.0012713	0.000989139	0.00120922	0.0007749	0.00561135	0.0504997	0.0330172	0.000538753	0.00121139	0.00371785	0.00443986	0.015866	0.000609092	0.0198959	0.00763926	0.516836	2.94102e-05	0.0036327	0.00892219	0.00244048	1.64307	0.0014404	0.204191	0.212604	0.000819103	0.0011302	0.559753	0.328018	0.0144023	0.0592172	0.00235032	0.0169495	0.0120026	0.0857597
	G21_W_ICC6811 C1 _ 2	G21	Harvest1_WW	0.00989212	0.00592768	0.603144	0.0110736	0.315359	4.19742	0.00571533	0.0296095	0.012602	0.713934	0.516521	0.0688732	0.00134919	0.00113574	0.00128528	0.000927492	0.00628218	0.0552823	0.0377392	0.000440835	0.00121918	0.00365587	0.00489979	0.152946	0.000629836	0.0209863	0.00929767	1.33398	0.00016495	0.00398129	0.00869333	0.00542708	1.59909	0.00152356	0.201824	0.195363	0.00100262	0.00141419	0.517542	0.383517	0.0161416	0.0667246	0.00033225	0.0179392	0.146817	0.0949689
	G21_W_ICC6811 C1 _ 3	G21	Harvest1_WW	0.00916076	0.00651959	0.587935	0.010711	0.267131	3.79073	0.00663709	0.0244355	0.0107673	0.575731	0.488258	0.064386	0.00115496	0.00100352	0.000714427	0.000803924	0.00521831	0.0486804	0.0509299	0.000417747	0.00246167	0.00396417	0.00432336	0.141726	0.000662775	0.0197779	0.00910311	1.12167	0.000179666	0.00390211	0.00760265	0.00556634	1.35502	0.00143081	0.198333	0.199939	0.00101027	0.00158989	0.477707	0.341176	0.0150668	0.0605104	0.000642362	0.0211698	0.141715	0.0798391
	G22_W_ICC8950 C1 _ 1	G22	Harvest1_WW	0.0102419	0.00254153	0.353384	0.00821302	0.235619	6.21996	0.00348553	0.0228812	0.00680492	0.960745	0.423441	0.0390336	0.000641279	0.000500665	0.000802142	0.000483195	0.00488291	0.0410763	0.0351502	0.000168563	0.00167146	0.00186504	0.00206782	0.325944	0.000465237	0.00962726	0.00656991	1.39882	0.000135071	0.00211969	0.00537132	0.00272894	1.12657	0.000643291	0.192593	0.128263	0.000347184	0.00131541	0.505808	0.246488	0.0117839	0.0238786	0.000535086	0.0129965	0.0665735	0.0716839
	G22_W_ICC8950 C1 _ 2	G22	Harvest1_WW	0.0150153	0.00567135	0.530185	0.0122115	0.306472	8.27429	0.00716215	0.0383332	0.00798248	1.28278	0.563776	0.0630499	0.0013046	0.0011052	0.000572961	0.00106734	0.0077495	0.0548698	0.0557377	0.00027053	0.0019815	0.00339146	0.00468218	0.0802419	0.000772769	0.0169642	0.0125207	0.570389	3.00369e-05	0.000672945	0.00981349	0.00318549	1.44023	0.00174354	0.247261	0.179267	0.000734566	0.00641496	0.540556	0.38235	0.0186785	0.0374116	0.000241586	0.0200753	0.0068507	0.0894279
	G22_W_ICC8950 C1 _ 3	G22	Harvest1_WW	0.00787361	0.00306386	0.397571	0.0101142	0.240671	5.83343	0.00374777	0.0209207	0.00817602	0.821307	0.421677	0.043425	0.00140546	0.000530417	0.000970505	0.000497752	0.00508142	0.0399552	0.0242942	0.000230188	0.00185098	0.00205344	0.00238579	0.320278	0.000504962	0.0109059	0.00679764	1.34543	0.000167923	0.00235618	0.00539937	0.00290062	1.13292	0.000975537	0.179095	0.138258	0.00037349	0.00476012	0.508258	0.242655	0.0120063	0.0240889	0.000164308	0.0138828	0.0994174	0.0671054
	G23_W_ICC9002 C1 _ 1	G23	Harvest1_WW	0.0111287	0.00358001	2.23039	0.022301	0.247407	6.17366	0.00804804	0.0305407	0.0158238	0.93309	0.717977	0.0563045	0.001409	0.00181964	0.00154096	0.00222827	0.0102919	0.0724707	0.0500392	0.000689766	0.00398843	0.00484941	0.0070045	0.119966	0.00114727	0.0238417	0.0106828	1.17367	0.000172206	0.00523905	0.0124779	0.00636235	1.16143	0.00429385	0.148185	0.900699	0.00125865	0.00245393	0.440227	0.361375	0.0139808	0.0449631	0.000148575	0.0195906	0.0703992	0.0737411
	G23_W_ICC9002 C1 _ 2	G23	Harvest1_WW	0.00877273	0.00420711	1.51552	0.014518	0.201151	4.98584	0.00527289	0.0212892	0.0130716	0.733494	0.616629	0.0417344	0.000906761	0.0011618	0.00183228	0.00134242	0.00688596	0.0519563	0.0266782	0.000380498	0.00443767	0.00316648	0.00409546	0.117221	0.00064348	0.0176978	0.00722154	0.926652	0.000151605	0.00410448	0.00968924	0.0046582	0.993709	0.00342301	0.158099	0.590415	0.00107552	0.00162588	0.501572	0.367975	0.0117702	0.0372061	0.000967132	0.0175856	0.0800424	0.0660127
	G23_W_ICC9002 C1 _ 3	G23	Harvest1_WW	0.0106439	0.00389513	1.80969	0.0143206	0.238521	5.33121	0.00624765	0.0321762	0.0132296	0.704985	0.611414	0.0477662	0.00102111	0.00113889	0.000978352	0.00133622	0.0081158	0.0476717	0.0279475	0.000374753	0.0047721	0.00291041	0.00423329	0.128712	0.000686787	0.0172259	0.00710421	0.904398	0.000142669	0.00385357	0.0103648	0.00443835	1.00892	0.00313005	0.127269	0.655463	0.0011495	0.00165418	0.407018	0.350691	0.0123803	0.0408968	0.000681724	0.0154695	0.0721638	0.0647941
	G24_W_ICC9942 C1 _ 1	G24	Harvest1_WW	0.00200138	0.00127613	0.117681	0.0062775	0.17061	4.8536	0.00169577	0.023254	0.00890596	0.740594	0.297878	0.0119996	0.000262822	0.000286155	0.000367022	0.0003336	0.00246499	0.0287417	0.0174876	8.59157e-05	0.00183947	0.000960228	0.00142505	0.0695156	6.60397e-05	0.00354496	0.00256276	0.923155	9.83467e-05	0.000970485	0.00484936	0.00134027	0.769205	0.000239286	0.138116	0.0401517	0.000816877	0.00130955	0.26471	0.292925	0.00909306	0.0211077	0.000273692	0.00713932	0.119949	0.0572162
	G24_W_ICC9942 C1 _ 2	G24	Harvest1_WW	0.00161745	0.00149797	0.11782	0.00736209	0.16927	4.69256	0.00203351	0.0177488	0.00919819	0.662953	0.297972	0.0128758	0.000319993	0.000308858	0.00220286	0.000364809	0.00243585	0.0286615	0.0185381	8.67328e-05	0.00197313	0.00113339	0.00144906	0.0727993	4.32341e-05	0.00419611	0.00295639	0.853362	0.000108168	0.00113363	0.0047245	0.00143168	0.767206	0.000269916	0.136553	0.0411971	0.000818204	0.0040065	0.276016	0.273987	0.0085358	0.0213367	0.000372032	0.0076599	0.121359	0.058965
	G24_W_ICC9942 C1 _ 3	G24	Harvest1_WW	0.00157405	0.00189004	0.137881	0.0087405	0.177708	5.17953	0.00287493	0.0219697	0.00993948	0.703829	0.360707	0.0134343	0.000467945	0.000435969	0.000352947	0.000504568	0.00293351	0.0350075	0.0228872	0.000116733	0.00123808	0.00165217	0.00204835	0.0843266	4.34039e-05	0.00592594	0.00424961	1.04006	0.000163625	0.00157601	0.00447056	0.00203012	0.913461	0.000307553	0.173253	0.0507884	0.00122783	0.000850389	0.296342	0.317474	0.0104382	0.0269187	0.000333785	0.0102085	0.0731873	0.0684795
	G25_W_ICC11284 C1 _ 1	G25	Harvest1_WW	0.00810802	0.00293461	0.063011	0.00942369	0.287742	5.81724	0.00566531	0.0491291	0.0131502	1.66436	0.451293	0.0189686	0.000624052	0.000498599	0.00158291	0.000608693	0.00958921	0.0455219	0.0787718	0.000139184	0.00271521	0.00186796	0.00291352	0.143597	0.000279318	0.00810773	0.00428269	3.13957	0.000217083	0.00214535	0.0144432	0.00264548	1.57544	0.000118791	0.288026	0.022019	0.000271337	0.00371458	0.678282	0.344708	0.0169365	0.0284714	0.000585876	0.0224012	0.200369	0.103784
	G25_W_ICC11284 C1 _ 2	G25	Harvest1_WW	0.00961215	0.00363677	0.0608225	0.00908535	0.313652	6.40389	0.00805277	0.0529799	0.0144394	1.8503	0.452714	0.0218513	0.000891442	0.000801318	0.000691592	0.000984505	0.0119728	0.0503008	0.0847544	0.000134928	0.00321943	0.00215897	0.00419893	0.164474	0.000393351	0.00864769	0.00591562	2.97085	0.000216999	0.00272017	0.0160466	0.00312912	1.68592	0.000154799	0.325344	0.0158007	0.000142966	0.00542389	0.797248	0.421633	0.0170737	0.0347541	0.000522305	0.0286564	0.226099	0.11411
	G25_W_ICC11284 C1 _ 3	G25	Harvest1_WW	0.00753838	0.00318695	0.0434087	0.00938639	0.283527	5.51679	0.00695098	0.0428774	0.0137661	1.60469	0.426237	0.0205104	0.000718938	0.000573734	0.00025759	0.000680729	0.0101469	0.0473073	0.0624449	0.000160282	0.00144145	0.00206963	0.0030085	0.145768	0.000300469	0.00840733	0.00483309	2.8285	0.000241741	0.00238921	0.015129	0.00265066	1.54417	0.000134834	0.289686	0.0403346	0.000105868	0.000809373	0.698395	0.312717	0.0154434	0.0305581	0.000103196	0.0239374	0.155782	0.100888
	G26_W_ICC11378 C1 _ 1	G26	Harvest1_WW	0.00950385	0.00278816	0.0519321	0.00777057	0.443584	7.77316	0.0140726	0.0487017	0.0125268	1.0679	0.45903	0.0223136	0.000597798	0.0010277	0.000640316	0.00127094	0.0122869	0.0526288	0.0334023	0.00019086	0.000840801	0.00296178	0.00245927	0.191997	0.000860036	0.00563175	0.00877209	2.02363	0.000185562	0.0019219	0.0171176	0.00309092	1.31673	0.000147081	0.219167	0.015233	0.000404788	0.00111636	0.756423	0.438822	0.0190252	0.0292905	0.00200348	0.0513926	0.0683412	0.0989281
	G26_W_ICC11378 C1 _ 2	G26	Harvest1_WW	0.00775322	0.00320052	0.0400742	0.00732198	0.381967	6.57279	0.0153028	0.0411151	0.0109389	0.901149	0.360768	0.0184519	0.000639054	0.00098116	0.000790165	0.00128537	0.0109022	0.0534751	0.0321187	0.00016811	0.000523256	0.00275717	0.0026816	0.179213	0.000902173	0.00646394	0.0093156	1.68241	0.000187229	0.00213549	0.0149514	0.00313916	1.15561	0.000149556	0.196093	0.0120435	0.000479346	0.00114014	0.67712	0.427603	0.0170168	0.0270964	0.00119394	0.0367883	0.0750378	0.0860545
	G26_W_ICC11378 C1 _ 3	G26	Harvest1_WW	0.00778025	0.00199423	0.0347058	0.00838301	0.37612	6.39985	0.00930963	0.0428067	0.0112384	0.846034	0.368343	0.0157828	0.000434522	0.0006315	0.000683185	0.000832562	0.00922628	0.0513401	0.0330989	0.000495896	0.000945011	0.00242684	0.00197249	0.152153	0.000956865	0.00457538	0.00693365	1.83695	0.000188384	0.00153348	0.0120421	0.00249225	1.05141	7.91524e-05	0.178974	0.0114766	0.000186828	0.00117464	0.66289	0.329752	0.0153028	0.0239322	0.00106098	0.0315764	0.0392156	0.0789179
	G27_W_ICC11627 C1 _ 1	G27	Harvest1_WW	0.00504893	0.00312722	0.088984	0.00880398	0.483717	6.59006	0.0136065	0.0361362	0.0082819	0.924022	0.359315	0.0170373	0.000416681	0.000619691	0.000602579	0.000735291	0.00673458	0.0369757	0.0305059	0.000133913	0.00133512	0.00210642	0.00190404	0.195727	0.000501885	0.005118	0.00765213	1.80384	0.000234452	0.00182246	0.00919246	0.00260919	1.13505	0.000341657	0.143979	0.0326285	0.000413062	0.000463802	0.515369	0.420679	0.0154795	0.024042	0.00186719	0.0394183	0.122894	0.0812876
	G27_W_ICC11627 C1 _ 2	G27	Harvest1_WW	0.00570811	0.00311942	0.0923901	0.00840765	0.525357	7.49891	0.0194725	0.0484093	0.00883669	1.0291	0.375047	0.0174507	0.000491435	0.000812419	0.000675964	0.000958511	0.00922188	0.0357072	0.0286678	0.000131761	0.00166194	0.00190995	0.0026086	0.237458	0.000587112	0.00604936	0.0086059	1.8366	0.0002612	0.00218798	0.0130301	0.00293166	1.166	0.000459777	0.152668	0.0306524	0.000478301	0.000474847	0.652046	0.497675	0.016315	0.0255347	0.00203217	0.0492725	0.127915	0.0877271
	G27_W_ICC11627 C1 _ 3	G27	Harvest1_WW	0.00600479	0.00306621	0.0987285	0.0092665	0.545786	7.9431	0.0239173	0.0496831	0.00939966	1.11313	0.391611	0.0185043	0.000556127	0.00082982	0.000859678	0.000934153	0.00918755	0.0429394	0.0300821	0.000141971	0.000599006	0.00203615	0.00257773	0.217186	0.000640713	0.00684291	0.00940449	1.99288	0.000238592	0.00241455	0.0126438	0.00317154	1.18513	0.000534196	0.157354	0.0351871	0.000402728	0.000525969	0.672292	0.507582	0.015781	0.02519	0.00201488	0.0546125	0.11847	0.0927378
	G28_W_ICC11944 C1 _ 1	G28	Harvest1_WW	0.00582814	0.00286018	0.17201	0.0112715	0.390601	5.88316	0.0226092	0.0398476	0.00734227	0.83778	0.517828	0.0253459	0.000484434	0.000675447	0.000473483	0.000743457	0.00838312	0.0424307	0.0390978	0.000279251	0.00313259	0.00284473	0.00206133	0.117549	0.000637443	0.010822	0.00939191	1.65944	0.000234798	0.00311354	0.00924578	0.00331983	1.3234	0.000673081	0.176089	0.0702198	0.000341482	0.000645916	0.732312	0.414046	0.020089	0.0385182	0.000755075	0.0554294	0.230898	0.0785192
	G28_W_ICC11944 C1 _ 2	G28	Harvest1_WW	0.000782574	0.000945107	0.0688867	0.00455486	0.221814	2.58269	0.00329776	0.0142547	0.00374774	0.438326	0.250641	0.00986607	0.000251634	0.000290269	0.000457813	0.000297079	0.00367728	0.0244686	0.0163786	7.40048e-05	0.000545777	0.000818917	0.000903719	0.0540245	3.39131e-05	0.0034771	0.00367483	0.994224	8.67005e-05	0.00100152	0.00332735	0.00100626	0.619579	0.000235529	0.0797068	0.0252274	0.000147882	0.000307322	0.25865	0.220312	0.00751042	0.0140379	0.000768481	0.0129397	0.134941	0.036158
	G28_W_ICC11944 C1 _ 3	G28	Harvest1_WW	0.0038897	0.00231571	0.140047	0.00816807	0.321097	4.88149	0.012312	0.0326969	0.00776255	0.773463	0.43714	0.0220693	0.000415525	0.000535245	0.000695158	0.000616961	0.00679392	0.0416952	0.038937	0.000249719	0.000689353	0.00188223	0.00193552	0.0979544	0.000451732	0.00834543	0.00767325	1.76978	0.000198646	0.00236263	0.007977	0.00250637	1.26237	0.000758826	0.15719	0.0493762	0.000271994	0.000613352	0.683537	0.402249	0.0181287	0.0340561	0.001289	0.0275804	0.242841	0.0728054
	G29_W_ICC12299 C1 _ 1	G29	Harvest1_WW	0.00769845	0.00427871	0.176757	0.00849093	0.353404	8.34701	0.00890439	0.0479183	0.0155901	1.17261	0.514214	0.0466371	0.000918061	0.000629337	0.000660432	0.000604635	0.00685618	0.0448279	0.054708	0.000169803	0.00314169	0.00288091	0.00124272	0.167451	0.000516734	0.00850947	0.00763337	2.25988	0.000244674	0.00215972	0.00841058	0.00336543	1.3859	0.000726585	0.198245	0.0631196	0.000777245	0.000850822	0.691988	0.497116	0.0281044	0.0378193	0.0016016	0.0218967	0.252531	0.116799
	G29_W_ICC12299 C1 _ 2	G29	Harvest1_WW	0.00789331	0.00492214	0.213031	0.00911825	0.316448	7.24768	0.00790258	0.0468366	0.012569	1.03063	0.488868	0.0477019	0.000778805	0.000553858	0.00065454	0.000554576	0.00675147	0.0419209	0.0501314	0.000177402	0.002686	0.00287504	0.0021307	0.143236	0.000651034	0.00790022	0.00651456	2.02628	0.000225937	0.00198825	0.00848012	0.00346425	1.26244	0.000394248	0.184709	0.0820523	0.000443916	0.000599628	0.59018	0.378396	0.0226297	0.0322968	0.00114916	0.0209911	0.169746	0.0979664
	G29_W_ICC12299 C1 _ 3	G29	Harvest1_WW	0.00627879	0.00505349	0.215717	0.00973399	0.331662	7.26272	0.0109886	0.0446311	0.0139755	1.03099	0.480812	0.0514474	0.000998365	0.000544456	0.000466268	0.000522483	0.00693542	0.0412179	0.0501798	0.000186545	0.00289915	0.0032728	0.00157729	0.156572	0.000569024	0.00931891	0.00744811	1.89558	0.000252362	0.00234196	0.00886487	0.00391045	1.3164	0.000752241	0.200544	0.0781185	0.000490898	0.000773321	0.629058	0.410758	0.0217618	0.0365938	0.000471739	0.0233538	0.225161	0.101478
	G30_W_ICC12307 C1 _ 1	G30	Harvest1_WW	0.00470288	0.00967443	0.750062	0.0114236	0.285795	4.92613	0.0064348	0.0215713	0.0104972	0.706486	0.572102	0.0899561	0.001085	0.000891364	0.000228313	0.000841694	0.00576534	0.0512228	0.0430027	0.000243639	0.00308824	0.00398635	0.00376021	0.108539	0.000190417	0.0181898	0.0123327	1.88423	0.000181496	0.00408657	0.00866219	0.00529774	1.26242	0.00128367	0.128615	0.233887	0.000805216	0.000657102	0.692723	0.391185	0.0187384	0.0449287	0.00115126	0.014156	0.214687	0.0731512
	G30_W_ICC12307 C1 _ 2	G30	Harvest1_WW	0.00732974	0.00723416	0.67619	0.0112253	0.305772	4.87055	0.00495885	0.0270742	0.00967935	0.774703	0.602905	0.0842601	0.000929956	0.000718881	0.000340854	0.000676301	0.00652588	0.0448416	0.0343	0.000258241	0.00453245	0.00305057	0.00293326	0.0995316	0.000283103	0.0148579	0.00891888	1.89188	0.000196733	0.00324144	0.0107757	0.00427786	1.27652	0.0010308	0.129813	0.210483	0.000696647	0.000538295	0.808394	0.38499	0.0172431	0.041121	0.00154992	0.0140788	0.281176	0.0750501
	G30_W_ICC12307 C1 _ 3	G30	Harvest1_WW	0.00690803	0.0074169	0.652205	0.0111913	0.296457	4.90104	0.0058458	0.022774	0.00998138	0.744704	0.587836	0.0824517	0.0130327	0.000750562	0.000202558	0.000705793	0.00546262	0.0481538	0.0427842	0.00030925	0.00297268	0.00330755	0.00312861	0.0950854	0.000275005	0.0171395	0.0109082	1.78973	0.00017398	0.00324617	0.0101852	0.00435564	1.28842	0.00127025	0.131268	0.208275	0.000610857	0.000698657	0.766977	0.371006	0.0167602	0.0391859	0.000892392	0.015804	0.199582	0.0708236
	G31_W_ICC12916 C1 _ 1	G31	Harvest1_WW	0.015619	0.00622775	0.0797261	0.00857086	0.338378	7.70368	0.0062787	0.0454855	0.0165974	1.15441	0.43586	0.0417293	0.000898525	0.000601229	0.000268041	0.000684805	0.00795815	0.0549111	0.0303419	0.000111661	0.00236647	0.00221975	0.00289707	0.0779213	0.000984283	0.00607731	0.0123782	2.49604	0.000316298	0.00223375	0.00828603	0.00360036	1.1367	0.000152029	0.248715	0.0183377	0.000539041	0.00074424	0.920052	0.407616	0.0166423	0.0467571	0.00127499	0.0143111	0.193934	0.0927949
	G31_W_ICC12916 C1 _ 2	G31	Harvest1_WW	0.0148251	0.00509977	0.0633595	0.00641293	0.330455	8.01262	0.00558921	0.0488838	0.0140776	1.23419	0.447986	0.0376787	0.000678761	0.000539537	0.000237898	0.000601235	0.00876968	0.051098	0.0377796	8.5481e-05	0.00181247	0.00222267	0.00236062	0.0716155	0.000872887	0.00500256	0.011009	0.347291	3.22257e-05	0.00194973	0.00849658	0.00311592	1.19751	0.000114051	0.233071	0.0150408	0.000490548	0.000760621	0.882303	0.427155	0.0179462	0.0458556	0.00144783	0.0149355	0.157299	0.0960327
	G31_W_ICC12916 C1 _ 3	G31	Harvest1_WW	0.00928473	0.00505944	0.0803709	0.0076602	0.346912	7.30851	0.00648635	0.0367399	0.0142379	1.09263	0.450272	0.0399172	0.000784076	0.000514817	0.00019514	0.000565453	0.00694186	0.0511327	0.0459189	8.20141e-05	0.00294426	0.00201627	0.00242702	0.0714	0.00065381	0.00624032	0.010692	2.1704	0.000247078	0.00213483	0.00717585	0.00289209	1.15668	0.000203224	0.196073	0.0235322	0.00039007	0.000932218	0.784629	0.43161	0.0182292	0.040329	0.00102025	0.016787	0.250493	0.0911009
	G32_W_ICC13219 C1 _ 1	G32	Harvest1_WW	0.00242907	0.00699722	0.510504	0.00888193	0.312109	5.88767	0.00786999	0.0304133	0.00878942	0.914204	0.478937	0.0550367	0.00152988	0.000975782	0.00030808	0.00102454	0.0087025	0.0429445	0.0298951	0.000129366	0.00384889	0.00292428	0.00463906	0.0995794	6.23902e-05	0.0108242	0.0102703	1.66022	0.000213904	0.00316911	0.0129505	0.0043534	1.17651	0.00133168	0.177956	0.188072	0.00137108	0.000964532	0.616756	0.525074	0.0129781	0.0487382	0.00133301	0.0180353	0.247002	0.109386
	G32_W_ICC13219 C1 _ 2	G32	Harvest1_WW	0.00466074	0.00824394	0.417039	0.0100841	0.307643	6.2175	0.00884728	0.0303027	0.00906061	0.843708	0.431697	0.0556382	0.000747949	0.000872549	0.000322129	0.000926906	0.00845997	0.0467192	0.0316607	0.00021237	0.00324441	0.00318274	0.0041765	0.0928161	0.000230847	0.0112352	0.00916945	1.69995	0.000196843	0.00325543	0.0123005	0.00475341	1.1639	0.00121614	0.177811	0.135335	0.00117699	0.000865318	0.827909	0.433058	0.0156588	0.0446795	0.0011383	0.0175798	0.254591	0.104755
	G32_W_ICC13219 C1 _ 3	G32	Harvest1_WW	0.00494442	0.00820937	0.455893	0.00991896	0.314065	6.63368	0.0109237	0.0372837	0.00925038	0.953604	0.433553	0.0596889	0.000799926	0.000922486	0.000184375	0.000957353	0.00984089	0.0431177	0.0357883	0.000202994	0.00373153	0.00288787	0.00413964	0.106881	0.000241932	0.0118552	0.00872681	1.8745	0.000222602	0.00334719	0.0132444	0.00463453	1.29361	0.00145955	0.198138	0.15815	0.00122267	0.00102484	0.828353	0.507218	0.0174543	0.0481294	0.00129688	0.0224442	0.28282	0.115557
	G33_W_ICC14669 C1 _ 1	G33	Harvest1_WW	0.00268537	0.00468532	0.342687	0.0052191	0.436741	6.89489	0.0115048	0.0351342	0.0059463	1.03129	0.255352	0.0458487	0.000909579	0.000793447	0.000365984	0.000827749	0.0065476	0.0408808	0.024988	0.000258501	0.000860628	0.00215146	0.00264789	0.380738	7.9301e-05	0.0122895	0.00721198	1.48283	0.000281485	0.00306097	0.0101323	0.00315193	1.18783	0.0016508	0.111008	0.145649	0.0024015	0.00077319	0.482641	0.508884	0.0187752	0.0200042	0.00150925	0.0292611	0.185463	0.142721
	G33_W_ICC14669 C1 _ 2	G33	Harvest1_WW	0.00259635	0.003596	0.287228	0.00468711	0.492693	7.09305	0.0105041	0.0348976	0.00637069	0.967764	0.261849	0.0434362	0.00073097	0.000785231	0.000296749	0.000807779	0.00532403	0.0396495	0.0181784	6.84217e-05	0.00358181	0.00196219	0.00240643	0.354137	7.74265e-05	0.0106906	0.00619276	1.41193	0.000249305	0.00272747	0.00860951	0.00256376	1.2253	0.00131362	0.111407	0.124766	0.00218257	0.000613268	0.530677	0.453181	0.0164223	0.0192439	0.00178723	0.0231406	0.267523	0.139274
	G33_W_ICC14669 C1 _ 3	G33	Harvest1_WW	0.00416523	0.00614931	0.429112	0.00541177	0.547011	8.85391	0.0246215	0.0803126	0.0125825	1.37703	0.3583	0.0681385	0.00102366	0.00118202	0.000259479	0.00112517	0.0130793	0.0373469	0.0307894	0.000118213	0.00449202	0.00306896	0.00332544	0.4642	0.000148383	0.0162176	0.0102018	1.82329	0.000332809	0.00458037	0.0209184	0.00406941	1.55747	0.00239562	0.215599	0.16323	0.00317759	0.000667309	0.894703	0.577956	0.0294404	0.0318144	0.00162416	0.0476863	0.373268	0.168759
	G34_W_ICC14799 C1 _ 1	G34	Harvest1_WW	0.0175191	0.00480602	0.861122	0.00908996	0.334913	5.39636	0.0701042	0.0330736	0.00912627	0.90211	0.61692	0.0738768	0.00121664	0.00106435	0.000431868	0.00106134	0.00706721	0.041017	0.0115171	0.000169988	0.00216518	0.00445055	0.00280384	0.102792	0.00111028	0.021819	0.0106001	1.37998	0.000220042	0.00494691	0.0132459	0.0047807	1.03247	0.00343525	0.148304	0.343039	0.00510264	0.00124451	1.14363	0.655827	0.0209856	0.050693	0.0010936	0.258492	0.167754	0.122405
	G34_W_ICC14799 C1 _ 2	G34	Harvest1_WW	0.0125454	0.0028457	0.734787	0.00815849	0.436815	5.47692	0.0159462	0.0314693	0.0106213	0.955407	0.653357	0.0708774	0.00102518	0.000815957	0.000487421	0.000724364	0.00809736	0.0473025	0.0115073	0.000161962	0.00239864	0.00256335	0.00253842	0.120605	0.000716659	0.0141985	0.00707696	1.65834	0.00021076	0.00289316	0.0118082	0.00317417	1.19677	0.00238518	0.139527	0.291874	0.00362275	0.00072173	0.957129	0.654299	0.0184528	0.0451268	0.00207423	0.0421281	0.138545	0.13481
	G34_W_ICC14799 C1 _ 3	G34	Harvest1_WW	0.0108491	0.00284373	0.737157	0.00857591	0.413784	5.47794	0.0157442	0.0346755	0.0109864	0.914061	0.616223	0.0702819	0.00101496	0.000808126	0.000272596	0.000750242	0.00946942	0.0481101	0.0119874	0.000174126	0.002828	0.00300441	0.00237879	0.109971	0.00069557	0.0144562	0.0074245	1.54439	0.00020798	0.0030157	0.0123957	0.00312594	1.14213	0.00233517	0.128968	0.273104	0.0037991	0.00069126	1.09839	0.52458	0.0185571	0.0458741	0.000758853	0.0375594	0.159088	0.125702
	G35_W_ICC14815 C1 _ 1	G35	Harvest1_WW	0.00777804	0.00308892	0.175767	0.00693858	0.237333	8.07141	0.00721832	0.0367369	0.0128275	1.15853	0.388297	0.0302041	0.00107179	0.000936258	0.000327472	0.000859497	0.00972231	0.0441924	0.0195283	0.00013127	0.00226067	0.00301652	0.00208363	0.0965778	0.00043755	0.0100764	0.00959849	1.87488	0.000182171	0.00246559	0.0117096	0.00332079	1.09141	0.000716239	0.171623	0.0585975	0.00085397	0.000992392	0.719123	0.379008	0.0118273	0.0447097	0.00213196	0.0122339	0.179693	0.0777693
	G35_W_ICC14815 C1 _ 2	G35	Harvest1_WW	0.00810707	0.00295213	0.182138	0.00826285	0.235065	9.56313	0.006922	0.0506957	0.0116589	1.33584	0.417235	0.037091	0.000988419	0.000702472	0.000541605	0.000720798	0.011556	0.0448486	0.0261041	0.000174682	0.00522284	0.00327307	0.00143249	0.103249	0.000449883	0.00864836	0.00757441	2.19804	0.000206142	0.00221447	0.0154124	0.00333116	1.18665	0.000610885	0.179185	0.0539556	0.000622188	0.00100425	0.876651	0.305412	0.0162233	0.048667	0.00140842	0.0129678	0.195081	0.0872064
	G35_W_ICC14815 C1 _ 3	G35	Harvest1_WW	0.00822575	0.00325467	0.148414	0.00679418	0.231669	8.55909	0.00762676	0.056834	0.0128066	1.53176	0.377081	0.0322287	0.00122635	0.000856187	0.000644251	0.000849061	0.00989493	0.0466836	0.028076	0.000141238	0.00265852	0.00300185	0.00173044	0.0892843	0.000416161	0.00889535	0.00966329	1.84946	0.000168357	0.00229742	0.014149	0.00324286	1.14458	0.000511274	0.197076	0.0413289	0.000716831	0.00131952	0.691102	0.342957	0.0121207	0.0433827	0.00148067	0.0139376	0.186265	0.0845471
	G36_W_ICC14778 C1 _ 1	G36	Harvest1_WW	0.00281625	0.00238505	0.146881	0.00580632	0.306641	4.59979	0.00812669	0.018363	0.00819902	0.731163	0.324674	0.0291767	0.00072078	0.000474919	0.000498675	0.000436227	0.00352569	0.035126	0.0122522	7.39465e-05	0.00189135	0.00179989	0.00124598	0.0691174	0.000164498	0.00578345	0.00974544	1.37077	0.00014528	0.00155528	0.00472262	0.00253447	0.858267	0.000705401	0.112083	0.0538929	0.000473118	0.000543984	0.517187	0.267598	0.01182	0.0330881	0.00207491	0.0213608	0.143293	0.0647081
	G36_W_ICC14778 C1 _ 2	G36	Harvest1_WW	0.00338632	0.00218098	0.128732	0.00534936	0.264172	4.08105	0.00725795	0.016079	0.00706841	0.608394	0.263167	0.0285788	0.00073349	0.000383286	0.000476464	0.00035746	0.00296716	0.0344591	0.0235176	7.70242e-05	0.00276861	0.00164743	0.0010169	0.0527188	0.000201341	0.00476067	0.00756064	1.24138	0.000124999	0.00127434	0.00431895	0.0018885	0.714663	0.000595058	0.096477	0.0380685	0.000578429	0.000816832	0.479147	0.224945	0.00949562	0.0271512	0.00126344	0.0189065	0.158323	0.0510854
	G36_W_ICC14778 C1 _ 3	G36	Harvest1_WW	0.00452562	0.00200775	0.149595	0.0059488	0.363867	5.23724	0.00923013	0.0216058	0.00765094	0.862563	0.364145	0.0312945	0.00082744	0.000433001	0.000429493	0.000373579	0.0040206	0.0360657	0.0118025	9.11104e-05	0.0020154	0.00166192	0.00114465	0.0744213	0.000430798	0.00555973	0.00850259	1.4939	0.000131329	0.00143054	0.00513141	0.0020904	0.924924	0.000702218	0.135148	0.0579693	0.000358296	0.00057248	0.715372	0.310614	0.0136143	0.0351902	0.00257018	0.0254242	0.20597	0.0759072
	G1_D_ICC506 C1 _ 1	G1	Harvest1_DS	0.000505335	0.00355213	0.414503	0.0122973	0.720527	5.22274	0.0120596	0.0528128	0.0131457	0.996933	0.508464	0.0579633	0.0013499	0.000588629	0.00121691	0.000600644	0.00450257	0.0444684	0.00634492	8.24494e-05	0.00332753	0.00235825	0.0018416	0.0406717	6.45307e-05	0.0131614	0.00572361	1.8698	0.0002452	0.0029067	0.00958363	0.00352197	1.17668	0.000799822	0.118286	0.0816036	0.00158788	0.000639266	0.481251	0.504753	0.0133223	0.0368575	0.0204757	0.0302711	0.183048	0.0893258
	G1_D_ICC506 C1 _ 2	G1	Harvest1_DS	0.00139482	0.00479166	0.395776	0.0129759	0.83707	7.57945	0.0196403	0.0767761	0.0164149	1.39867	0.595373	0.0685136	0.00159204	0.000902211	0.000494266	0.000919552	0.00767486	0.053062	0.00551451	6.54073e-05	0.00408133	0.00273981	0.00247146	0.0626649	8.72915e-05	0.0168228	0.00745833	2.05964	0.000311284	0.00388611	0.0154478	0.00444599	1.50103	0.00168184	0.163461	0.120569	0.00205491	0.000695572	0.796247	0.765149	0.0184663	0.0592558	0.00190255	0.0394976	0.264167	0.114146
	G1_D_ICC506 C1 _ 3	G1	Harvest1_DS	0.000864986	0.00499652	0.508627	0.0122539	0.698008	6.0818	0.0166854	0.0508194	0.0123324	1.16541	0.571862	0.0551749	0.00164053	0.000786227	0.000574308	0.00084833	0.00672659	0.0502301	0.00736323	8.99921e-05	0.00259888	0.00310955	0.00220655	0.0531051	7.56799e-05	0.0149611	0.00628549	2.02768	0.000199379	0.00312835	0.0118785	0.00380045	1.2436	0.00246605	0.137549	0.196547	0.00160232	0.000693357	0.582069	0.623347	0.0134462	0.0428278	0.0021107	0.0384476	0.212576	0.100582
	G2_D_ICC637 C1 _ 1	G2	Harvest1_DS	0.000756856	0.00342048	1.12581	0.0158022	0.449663	5.984	0.0108527	0.0423501	0.012508	0.961541	0.599806	0.132586	0.00164396	0.000529087	0.000628506	0.000522975	0.00563709	0.0512146	0.0103988	0.000128627	0.00600563	0.00208713	0.00217595	0.0356008	0.000163686	0.0194246	0.00632714	2.30473	0.000202567	0.00324706	0.00672247	0.003639	1.35256	0.00174907	0.111949	0.368789	0.000158474	0.000524552	0.751407	0.518942	0.0149358	0.0334151	0.0029192	0.0245556	0.270226	0.0853918
	G2_D_ICC637 C1 _ 2	G2	Harvest1_DS	0.000723776	0.00296644	0.954622	0.0154653	0.41626	5.68176	0.0106392	0.0522527	0.0122904	0.832248	0.52428	0.132099	0.00137663	0.000506603	0.000387803	0.000519723	0.00538001	0.0502268	0.0108142	0.000143233	0.00592674	0.00240364	0.00187695	0.0350052	0.000101321	0.0189905	0.00607257	1.99641	0.000214557	0.00312605	0.00698126	0.00357663	1.2805	0.00203014	0.104481	0.293567	0.000140521	0.00042274	0.685623	0.46681	0.0162797	0.0361961	0.000371642	0.0211448	0.273788	0.0781196
	G2_D_ICC637 C1 _ 3	G2	Harvest1_DS	0.000715863	0.00302193	0.963733	0.0136027	0.457758	6.11732	0.0110396	0.0486526	0.0124637	0.946181	0.562343	0.136809	0.00113877	0.000382174	0.000585339	0.000368206	0.00516943	0.0477765	0.0119801	8.47846e-05	0.00551897	0.0021298	0.00113323	0.0337566	6.8229e-05	0.0173243	0.00625851	2.21906	0.000194144	0.00297371	0.00694901	0.00353311	1.33558	0.00132555	0.113229	0.259795	0.00010922	0.00044339	0.711433	0.519385	0.0172434	0.0365277	0.0152077	0.0225839	0.289377	0.0857569
	G3_D_ICC1194 C1 _ 1	G3	Harvest1_DS	0.00473148	0.00262437	0.15693	0.00781459	0.723408	8.22571	0.0352422	0.0634998	0.0152308	1.02722	0.373297	0.0423523	0.000821815	0.000471978	0.00083257	0.000389566	0.00559547	0.0500776	0.00882466	0.0003051	0.00203198	0.00227614	0.000614243	0.100963	0.000586185	0.0100808	0.00764052	1.88177	0.000292817	0.00223645	0.0065196	0.00261212	1.2121	0.000510117	0.133067	0.0495553	0.000835074	0.000777628	0.765087	0.61169	0.0209412	0.0162025	0.000572131	0.0884116	0.117531	0.0814088
	G3_D_ICC1194 C1 _ 2	G3	Harvest1_DS	0.00577296	0.00233044	0.142906	0.00820776	0.876164	10.6234	0.04706	0.0690879	0.0177852	1.37339	0.427944	0.0406593	0.000898369	0.000533527	0.000598926	0.000483608	0.00662961	0.0530534	0.00589918	0.000473609	0.00222223	0.00259275	0.000645073	0.112412	0.000725737	0.0101891	0.00723278	2.46243	0.000339196	0.00236094	0.00843314	0.00259505	1.47791	0.000558397	0.149928	0.0520107	0.000941371	0.000609221	0.926056	0.694263	0.0237348	0.0169265	0.000555194	0.123316	0.124573	0.0988879
	G3_D_ICC1194 C1 _ 3	G3	Harvest1_DS	0.00180025	0.00411997	0.124009	0.00646797	0.713631	8.73014	0.0226099	0.0472888	0.0147639	1.08934	0.311441	0.0365447	0.000796368	0.000515765	0.000947369	0.000455549	0.00460469	0.0482141	0.00473078	0.000260165	0.00243842	0.00184721	0.000628085	0.0917296	0.000183813	0.00789247	0.00690501	1.57757	0.000251456	0.00200079	0.00581294	0.00276217	1.14555	0.000430604	0.122719	0.0391559	0.00155196	0.000645823	0.672969	0.612116	0.0202331	0.0123286	0.000539916	0.049809	0.153162	0.0801314
	G4_D_ICC1230 C1 _ 1	G4	Harvest1_DS	0.000535718	0.00229776	0.504078	0.0172677	0.396227	5.82952	0.0114727	0.0496114	0.0195952	0.905186	0.551281	0.0664545	0.00100493	0.000718463	0.00104644	0.000765251	0.00710034	0.0594952	0.00776504	0.000101843	0.00349559	0.0024541	0.00232761	0.0478845	7.59565e-05	0.0145538	0.00738697	1.79598	0.00018526	0.0026988	0.0109768	0.0030766	1.38048	0.000765695	0.128217	0.162828	0.000550543	0.000951913	0.476275	0.526078	0.0135052	0.019922	0.000509996	0.021277	0.212006	0.0664875
	G4_D_ICC1230 C1 _ 2	G4	Harvest1_DS	0.000298125	0.00178695	0.402852	0.0165832	0.33908	6.28114	0.00894738	0.0408157	0.0188104	0.913668	0.494475	0.0670947	0.000803484	0.000638313	0.00048437	0.000679272	0.00577133	0.0581166	0.00872879	0.000122831	0.0024103	0.00230509	0.00162833	0.0473097	6.2167e-05	0.0147854	0.00604547	1.99797	0.000181503	0.00272026	0.0095506	0.00283136	1.38179	0.00130778	0.131145	0.116663	0.000353061	0.000681397	0.455466	0.512356	0.0135482	0.0179288	0.0352652	0.0129608	0.151448	0.0674799
	G4_D_ICC1230 C1 _ 3	G4	Harvest1_DS	0.000507749	0.00176762	0.489109	0.0138479	0.345209	6.96389	0.0135975	0.0608821	0.0143163	1.20908	0.544582	0.0573175	0.00109014	0.000534901	0.00113525	0.000563491	0.00675738	0.0550815	0.00821721	8.52812e-05	0.00355604	0.00191307	0.00139305	0.0518343	5.82478e-05	0.0101047	0.00512846	2.43468	0.000153467	0.00216862	0.0124265	0.00220086	1.39243	0.000960022	0.134747	0.199462	0.000462851	0.000540918	0.519647	0.504943	0.0126899	0.0165313	0.000797768	0.0328771	0.17701	0.0709217
	G5_D_ICC1164 C1 _ 1	G5	Harvest1_DS	0.00716583	0.00252539	0.760776	0.0173041	0.471864	9.408	0.0166798	0.0692061	0.0206649	1.35867	0.530936	0.0824433	0.00137027	0.00131447	0.000769689	0.00139501	0.0132402	0.0719171	0.0106512	0.000380787	0.00162851	0.00522691	0.00326269	0.154546	0.00078271	0.0186601	0.0123289	2.79078	0.000132089	0.00358278	0.0189363	0.0038338	1.54552	0.00179357	0.154955	0.244817	0.000172571	0.000750578	0.752418	0.39056	0.0124188	0.0215669	0.000556447	0.0350928	0.0995898	0.0837195
	G5_D_ICC1164 C1 _ 2	G5	Harvest1_DS	0.0109474	0.00568839	0.909016	0.0151717	0.555161	9.61362	0.0218019	0.0856983	0.0228774	1.45115	0.530909	0.10392	0.0018691	0.00152485	0.00137787	0.00146934	0.0157312	0.0714995	0.0101676	0.000263631	0.00511355	0.00532171	0.00367832	0.192414	0.00138668	0.0198873	0.0155666	2.50621	0.000165697	0.00414184	0.0231446	0.00532903	1.39097	0.00188582	0.194796	0.231049	0.000372665	0.00093756	0.743196	0.484446	0.0149876	0.0272899	0.000926943	0.0314652	0.11767	0.0890113
	G5_D_ICC1164 C1 _ 3	G5	Harvest1_DS	0.0152919	0.00540256	0.825274	0.0127622	0.511824	9.68346	0.0273884	0.0813286	0.0218912	1.47187	0.48712	0.0981164	0.0017351	0.0016972	0.00105699	0.00173992	0.0151957	0.0655052	0.0128197	0.000224199	0.00449905	0.00492662	0.00302289	0.194729	0.00186843	0.0186675	0.0155196	2.54132	0.000157903	0.00399243	0.0230809	0.00630729	1.37219	0.00194613	0.194943	0.209225	0.000498879	0.000937186	0.795539	0.513159	0.0150874	0.0274399	0.0343798	0.0417304	0.122036	0.0893473
	G6_D_ICC1923 C1 _ 1	G6	Harvest1_DS	0.0080349	0.0145553	1.75098	0.0182019	0.497914	5.7857	0.0110146	0.0565101	0.0370735	0.890515	0.711761	0.119998	0.00121082	0.00100851	0.00152551	0.00111184	0.0151803	0.101301	0.0297038	0.000665085	0.00392586	0.00499885	0.00287453	0.0908543	0.000299105	0.0288809	0.0187863	2.36072	0.000128572	0.00458603	0.0146042	0.00579762	1.58124	0.00294857	0.210841	0.5598	0.000618359	0.00226284	0.792426	0.46402	0.0123382	0.0396357	0.00330055	0.0171177	0.160847	0.0785159
	G6_D_ICC1923 C1 _ 2	G6	Harvest1_DS	0.00584187	0.00668569	1.21279	0.0166156	0.416356	4.75104	0.00824784	0.0426014	0.0283918	0.785402	0.557277	0.0849955	0.00109485	0.00079776	0.000481123	0.000939332	0.0114248	0.0863394	0.0243131	0.000706149	0.00290126	0.00362086	0.00244244	0.0704889	0.00013183	0.0208114	0.01437	1.92025	8.27353e-05	0.00314601	0.0116856	0.00396787	1.26416	0.00188416	0.171127	0.407001	0.000207724	0.00184367	0.670903	0.347694	0.00972987	0.0292457	0.000585378	0.0156815	0.113897	0.0659747
	G6_D_ICC1923 C1 _ 3	G6	Harvest1_DS	0.00874374	0.0090778	1.42773	0.017962	0.453907	5.77866	0.0100703	0.0579599	0.0323681	0.878237	0.611299	0.102956	0.00107544	0.00101104	0.00114916	0.00112526	0.0133351	0.102675	0.0254449	0.00112738	0.00377619	0.0049585	0.00293679	0.0805456	0.00031774	0.0259164	0.018573	2.27524	0.000122564	0.00401485	0.0141639	0.00542576	1.39531	0.00260134	0.189927	0.414135	0.000397935	0.00244515	0.735485	0.405468	0.0114962	0.0325491	0.00657425	0.0153403	0.127686	0.0730517
	G7_D_ICC1072 C1 _ 1	G7	Harvest1_DS	0.00869529	0.0138508	1.63112	0.020259	0.610123	3.5311	0.0128923	0.0587839	0.0317756	0.619823	0.746259	0.153032	0.00209066	0.00103602	0.000764686	0.00118214	0.0108671	0.0900203	0.0241757	0.000292396	0.00367229	0.0057553	0.00403337	0.0691509	0.000290611	0.0294272	0.019113	2.45487	0.000138962	0.00450871	0.0161888	0.00641822	1.4924	0.00246709	0.207225	0.501534	0.000333097	0.00194028	0.854268	0.369747	0.0125358	0.0696474	0.000854203	0.0142327	0.155335	0.068921
	G7_D_ICC1072 C1 _ 2	G7	Harvest1_DS	0.00686746	0.012878	1.48183	0.0173759	0.593333	2.77406	0.0118251	0.0459746	0.0304225	0.517552	0.673319	0.147341	0.00151901	0.000676144	0.000432444	0.000728425	0.0100103	0.071413	0.0202902	0.000232246	0.00326942	0.00449391	0.0018207	0.0644121	0.0003198	0.0233175	0.0160498	2.04134	0.000146137	0.00368831	0.0146667	0.00521969	1.36229	0.00210171	0.198026	0.45785	0.000291634	0.00158954	0.797505	0.319192	0.0123487	0.0754625	0.000623191	0.0145673	0.111795	0.0656325
	G7_D_ICC1072 C1 _ 3	G7	Harvest1_DS	0.0104731	0.00725482	1.10207	0.0174773	0.572499	2.91271	0.00815378	0.040771	0.0292886	0.562877	0.551042	0.13135	0.00146274	0.000670373	0.000683459	0.00072281	0.00942179	0.0903462	0.0222155	0.000263345	0.00343638	0.00505258	0.00217924	0.0591287	0.000365649	0.0244763	0.0173117	2.18783	0.000111228	0.0038662	0.0134995	0.0055164	1.46064	0.00142092	0.204518	0.211275	0.00040134	0.00320783	0.740389	0.34824	0.0127624	0.0561944	0.000630236	0.0146937	0.12657	0.0680584
	G8_D_ICC1065 C1 _ 1	G8	Harvest1_DS	0.00821899	0.00512008	1.39905	0.0187707	0.541956	6.73814	0.0556375	0.0529263	0.0313858	0.785046	0.545199	0.0724061	0.00101613	0.000906455	0.000771391	0.000819004	0.0109109	0.0536782	0.0127484	0.000380996	0.00456035	0.00332487	0.00158689	0.103524	0.00054736	0.0208398	0.0091175	2.25325	0.000212543	0.00384177	0.0122543	0.00340201	1.31113	0.00399457	0.0795965	0.491925	0.00056963	0.0013101	0.72159	0.700416	0.0187279	0.0373354	0.000518745	0.136493	0.136507	0.0951819
	G8_D_ICC1065 C1 _ 2	G8	Harvest1_DS	0.00304191	0.0146804	1.38144	0.0159554	0.661364	7.17047	0.0416914	0.0504773	0.0359566	0.802627	0.539115	0.0799717	0.00150258	0.00117143	0.00231753	0.00113055	0.00866463	0.0706074	0.0126296	0.000229815	0.00736046	0.00284758	0.00266911	0.112377	0.000298599	0.0243569	0.0127631	2.15365	0.000207697	0.00472421	0.0101471	0.00593704	1.43657	0.00440333	0.100602	0.351569	0.00162271	0.00147648	0.668454	1.02033	0.0208216	0.0415645	0.00425627	0.057093	0.211149	0.11402
	G8_D_ICC1065 C1 _ 3	G8	Harvest1_DS	0.00283366	0.00499671	1.3317	0.0176021	0.537475	6.61116	0.0243466	0.0489324	0.0297568	0.826003	0.620921	0.0594646	0.000915416	0.000729649	0.000813156	0.000709372	0.00966387	0.0573813	0.0111628	0.000360533	0.00425138	0.00316891	0.00213989	0.0897946	0.000177306	0.0177838	0.00736054	2.17149	0.000174606	0.00309805	0.0122879	0.00296066	1.28496	0.00405223	0.0951435	0.501602	0.00058437	0.00136744	0.687324	0.629431	0.0165355	0.03149	0.0159577	0.0350187	0.121993	0.095425
	G9_D_ICC1737 C1 _ 1	G9	Harvest1_DS	0.000862347	0.00349631	0.0598913	0.0107084	0.752151	7.38933	0.00577724	0.0917546	0.0451452	0.909409	0.0704885	0.00489007	0.000622779	0.00120967	0.00104789	0.00161357	0.00679529	0.0693435	0.0158871	8.59172e-05	0.00237499	0.00239716	0.00158599	0.0685473	0.000103174	0.00713289	0.00446589	1.98733	0.000153869	0.00255098	0.0120825	0.00445128	0.834977	0.000124806	0.0692019	0.00507565	0.000690603	0.000965587	0.451374	0.794996	0.0143486	0.0140629	0.000583423	0.0250468	0.235057	0.0478433
	G9_D_ICC1737 C1 _ 2	G9	Harvest1_DS	0.000406642	0.00256485	0.099196	0.00961097	0.488343	4.71337	0.0034032	0.04035	0.0287395	0.642344	0.296976	0.0251196	0.00216081	0.000515677	0.00066613	0.000519491	0.00570312	0.0403724	0.00549544	8.97661e-05	0.000782177	0.00144166	0.000742034	0.032532	3.40326e-05	0.00441433	0.00339373	1.26331	0.000160117	0.00148027	0.00859313	0.00215657	0.503928	0.000209065	0.0552887	0.0232497	0.000294823	0.000756269	0.326039	0.462091	0.00847056	0.00764615	0.0251925	0.00874643	0.102495	0.0295291
	G9_D_ICC1737 C1 _ 3	G9	Harvest1_DS	0.00117213	0.00338648	0.101951	0.00888152	0.710089	7.0632	0.0106772	0.0766225	0.0380027	0.947873	0.323293	0.0275925	0.000387609	0.000637236	0.000935398	0.000714104	0.00606997	0.0422192	0.00421423	6.80011e-05	0.00237095	0.00156077	0.000904146	0.0443784	5.75955e-05	0.0042006	0.00355217	1.81428	0.000190992	0.00141727	0.011431	0.00237523	0.665654	0.000230217	0.0742069	0.0229235	0.000303798	0.000621407	0.483743	0.556981	0.0112772	0.00990676	0.000535099	0.0423528	0.157321	0.0410341
	G10_D_ICC1629 C1 _ 1	G10	Harvest1_DS	0.00523781	0.00552275	0.761201	0.0138184	0.547606	4.50062	0.0431886	0.044336	0.0288919	0.651811	0.524639	0.0615356	0.00212347	0.00104196	0.00119459	0.00106501	0.0160867	0.079259	0.0151821	0.000240769	0.00538598	0.00303596	0.00244144	0.0905852	0.00023736	0.0133238	0.0177193	1.803	0.000126811	0.0033793	0.0176147	0.0046659	0.969387	0.0023148	0.154459	0.20496	0.000266095	0.00310001	0.687187	0.419408	0.011518	0.03649	0.00054948	0.0837377	0.141305	0.0737313
	G10_D_ICC1629 C1 _ 2	G10	Harvest1_DS	0.0110523	0.00455007	0.83026	0.0142514	0.553354	4.72467	0.0557548	0.0438922	0.0305531	0.655475	0.537614	0.0628734	0.0016267	0.00117621	0.000852258	0.0011695	0.0149976	0.0797948	0.0241949	0.000294327	0.0051479	0.00329481	0.00251051	0.0947132	0.00149712	0.0152096	0.0177358	1.84577	0.00012816	0.0036608	0.017631	0.00511643	0.983547	0.00273882	0.157255	0.25461	0.000249939	0.0025679	0.697999	0.42359	0.01285	0.0389887	0.0117587	0.10221	0.142104	0.0731379
	G10_D_ICC1629 C1 _ 3	G10	Harvest1_DS	0.0040654	0.00311234	0.502822	0.0132229	0.539511	4.65915	0.0245532	0.0548742	0.0278228	0.720336	0.403546	0.0508579	0.00106556	0.000984054	0.00089048	0.0009828	0.013733	0.0696655	0.0272175	0.000280673	0.0046512	0.00245529	0.00170263	0.0816945	0.000165463	0.00919465	0.0133462	2.06591	0.000118953	0.00236915	0.0177436	0.00358297	0.948942	0.00146248	0.157025	0.0987919	0.00020624	0.00214731	0.6241	0.338638	0.0100562	0.0352873	0.00461371	0.0626768	0.138424	0.0730573
	G11_D_ICC1362 C1 _ 1	G11	Harvest1_DS	0.00373533	0.00252008	0.614157	0.0127375	0.372459	5.61236	0.0201277	0.0356789	0.026206	0.710369	0.429909	0.0381115	0.00178216	0.000847017	0.000875329	0.000876055	0.00772603	0.0631334	0.0153497	0.000208646	0.00340327	0.00388118	0.00180283	0.083056	0.000145145	0.00853481	0.00822295	1.21722	0.000128723	0.00277936	0.0114481	0.0035213	0.83334	0.00149078	0.105018	0.164923	0.00116256	0.00235756	0.541785	0.435033	0.0106035	0.024124	0.00252149	0.0342685	0.104912	0.0607251
	G11_D_ICC1362 C1 _ 2	G11	Harvest1_DS	0.00592035	0.0039182	0.925009	0.0155168	0.46583	7.62984	0.0339629	0.0605169	0.0297033	0.986995	0.482866	0.0576488	0.00105662	0.00125905	0.00179349	0.00134524	0.012814	0.0675166	0.021776	0.000251942	0.00532716	0.00384439	0.00164884	0.119064	0.000355512	0.0104738	0.0107292	1.52756	0.000191787	0.00350783	0.0162899	0.00522757	1.11109	0.00211379	0.130188	0.249513	0.00169161	0.00274322	0.66744	0.500335	0.0154344	0.0336196	0.000799889	0.0534201	0.143062	0.0798388
	G11_D_ICC1362 C1 _ 3	G11	Harvest1_DS	0.00576251	0.00255135	0.61895	0.005497	0.192305	12.1222	0.013204	0.049575	0.00787739	2.18984	0.47495	0.0305214	0.000470839	0.00137747	0.0013224	0.0016296	0.00465036	0.0587639	0.0346438	0.000150602	0.00295974	0.00380294	0.0020061	0.0229882	0.000127937	0.00506791	0.00931327	3.78018	0.000150122	0.0019078	0.0205833	0.00448348	0.844243	0.00158074	0.1873	0.196297	0.00116617	0.00209872	1.26985	0.366281	0.0142212	0.037874	0.000948667	0.0455189	0.153363	0.109034
	G12_D_ICC1946 C1 _ 1	G12	Harvest1_DS	0.000976208	0.00553372	0.497947	0.0178027	0.435951	5.42363	0.00816967	0.0604552	0.0365901	0.82811	0.705279	0.0526856	0.00132012	0.00243327	0.000844019	0.00224416	0.0259784	0.0722459	0.0159403	0.000269223	0.00491661	0.0025062	0.00276217	0.0504728	9.09558e-05	0.0135859	0.00770822	1.4661	0.000121432	0.00345813	0.0193176	0.00559987	0.862978	0.000444621	0.111708	0.0624114	0.00039429	0.0022302	0.509761	0.473202	0.0103309	0.0163674	0.000544023	0.0201241	0.216397	0.042045
	G12_D_ICC1946 C1 _ 2	G12	Harvest1_DS	0.00181273	0.00412349	0.496833	0.0183023	0.472882	5.89813	0.0303714	0.0686948	0.0476895	0.733156	0.649244	0.0558032	0.000926325	0.00285862	0.000856441	0.00258437	0.025182	0.0711963	0.0175644	0.000219757	0.00465914	0.00340392	0.000792185	0.0677237	0.000111265	0.016266	0.0101376	1.484	0.00020961	0.0049069	0.0214929	0.00805405	0.968513	0.00102604	0.115364	0.126651	0.000446303	0.00214893	0.656853	0.540448	0.0152506	0.0216017	0.000782498	0.0430638	0.206355	0.0485771
	G12_D_ICC1946 C1 _ 3	G12	Harvest1_DS	0.000914807	0.00529314	0.35515	0.0140043	0.311939	3.96648	0.00510637	0.0466655	0.0279914	0.571638	0.502317	0.0399752	0.00293115	0.00180218	0.000900426	0.00167287	0.0150215	0.0601469	0.00831562	0.000183995	0.00329078	0.00231152	0.00254373	0.0351447	4.18259e-05	0.0118979	0.00605281	0.996704	0.000102582	0.00321906	0.0133626	0.00519767	0.6341	0.000409366	0.0798094	0.0697309	0.000360647	0.00171404	0.406587	0.375538	0.00822323	0.0112925	0.000592129	0.0121019	0.130414	0.029776
	G13_D_ICC4639 C1 _ 1	G13	Harvest1_DS	0.00302809	0.00501948	0.159149	0.0097532	0.328548	6.36447	0.0152889	0.0429366	0.0194594	0.78764	0.415864	0.0274828	0.00158311	0.0015183	0.00128344	0.00131089	0.00733262	0.0573722	0.0157671	0.000179042	0.0020677	0.00346399	0.00249354	0.0471343	0.000138998	0.00841221	0.00945194	1.53981	0.000136611	0.00261996	0.00890337	0.00386404	0.893731	0.000298542	0.142324	0.0359839	0.000606902	0.00210087	0.517987	0.374846	0.0113956	0.0176526	0.00130417	0.0354542	0.118435	0.0454417
	G13_D_ICC4639 C1 _ 2	G13	Harvest1_DS	0.00405877	0.00704985	0.179997	0.00957931	0.419797	6.96892	0.0274955	0.079745	0.0222266	0.871194	0.439485	0.0360764	0.000883856	0.00187574	0.00146763	0.00163367	0.0097532	0.0749581	0.0247361	0.000143649	0.00336676	0.00473544	0.00273663	0.0688538	0.000185004	0.0100038	0.0144356	1.7669	0.000207309	0.00323045	0.0131256	0.00528662	1.07216	0.000286287	0.158322	0.0238895	0.00101158	0.00293211	0.609717	0.484891	0.015902	0.0270122	0.000798372	0.0472308	0.175227	0.0561244
	G13_D_ICC4639 C1 _ 3	G13	Harvest1_DS	0.00338204	0.005992	0.20326	0.0110864	0.452469	7.41929	0.034306	0.0648083	0.0241778	0.92953	0.467115	0.0372696	0.00131964	0.00215265	0.000724528	0.00190905	0.0122933	0.0765177	0.0249535	0.000174155	0.00345111	0.00469082	0.0031789	0.0740909	0.000173063	0.0118595	0.0150575	1.84984	0.000205446	0.00360014	0.0146685	0.00566259	1.0995	0.000371947	0.163793	0.0271768	0.000858048	0.0030332	0.64712	0.491146	0.0154517	0.0256214	0.0107532	0.0657557	0.168197	0.0573777
	G14_D_ICC4657 C1 _ 1	G14	Harvest1_DS	0.0111131	0.00351825	0.651312	0.0195757	0.298275	12.932	0.0119182	0.115941	0.0318784	2.34472	0.590749	0.0992456	0.00462254	0.00228972	0.00271086	0.00281688	0.0359503	0.092072	0.0191897	0.000277042	0.00356646	0.00711151	0.0102434	0.262102	0.0011299	0.0189005	0.0106822	2.05305	0.000177856	0.00511171	0.0436592	0.0074648	1.11448	0.00117359	0.235098	0.140333	0.000937412	0.00594643	0.783704	0.478	0.0155665	0.0217908	0.00134572	0.0236376	0.0732768	0.112001
	G14_D_ICC4657 C1 _ 2	G14	Harvest1_DS	0.0134633	0.00358936	1.29582	0.0200801	0.460127	20.0333	0.0121113	0.218624	0.0729497	3.87053	0.974591	0.187496	0.00169226	0.00289943	0.000798269	0.00346252	0.0701854	0.0880352	0.0396748	0.000311952	0.00832511	0.00844666	0.0152925	0.413978	0.000652463	0.0239567	0.0106893	3.73353	0.000188578	0.0064301	0.0947329	0.0089226	2.16584	0.0016263	0.468671	0.290314	0.000965427	0.00469167	1.2378	0.743379	0.0193365	0.0396522	0.000410986	0.0328766	0.198553	0.180661
	G14_D_ICC4657 C1 _ 3	G14	Harvest1_DS	0.0144729	0.00422047	0.916956	0.0146	0.315967	14.7646	0.00798451	0.176514	0.0481476	2.68714	0.705856	0.145663	0.00124377	0.00246677	0.000560251	0.00293745	0.0554446	0.079468	0.0237678	0.000339151	0.00541268	0.00724795	0.0103515	0.302326	0.00147795	0.0198402	0.00899872	2.57306	0.000188497	0.00529427	0.0642308	0.00824647	1.4486	0.00120873	0.320173	0.201607	0.00087012	0.00501778	0.897518	0.543583	0.014195	0.0306338	0.000238427	0.0144522	0.0951476	0.13405
	G15_D_ICC4593 C1 _ 1	G15	Harvest1_DS	0.00278994	0.00167507	0.439456	0.0152927	0.274272	11.0405	0.0105794	0.0513193	0.0263303	1.29139	0.658039	0.0360915	0.000574484	0.00171708	0.00156967	0.00169885	0.0167982	0.0701578	0.023255	0.000181856	0.00471436	0.00437047	0.00263726	0.150672	0.0001242	0.010613	0.00809244	2.35681	0.000174182	0.00310005	0.0157871	0.00504461	1.12572	0.000725092	0.126604	0.105665	0.00066156	0.000630316	0.731461	0.582956	0.0153182	0.0259053	0.000667374	0.0250224	0.199979	0.0823847
	G15_D_ICC4593 C1 _ 2	G15	Harvest1_DS	0.00502663	0.00167861	0.422914	0.0128068	0.256659	8.37246	0.0160487	0.0553838	0.0192514	1.01162	0.522445	0.03948	0.00086783	0.00178333	0.00101032	0.00179426	0.0190009	0.0702493	0.0206486	0.000164937	0.00156738	0.00478723	0.0029844	0.149165	0.000303428	0.0114433	0.00904273	1.64776	0.000179723	0.00353701	0.0179709	0.00528896	0.952445	0.000789064	0.0966191	0.0970654	0.000843416	0.000835428	0.653835	0.534436	0.0143621	0.0242236	0.00582819	0.02778	0.142762	0.0621021
	G15_D_ICC4593 C1 _ 3	G15	Harvest1_DS	0.00546743	0.00167738	0.558054	0.0152345	0.305804	9.372	0.0215255	0.066602	0.0252312	1.17515	0.555829	0.0439083	0.00133753	0.00182822	0.00215688	0.00184443	0.026209	0.0759176	0.0289508	0.000195824	0.00444408	0.00470465	0.00307315	0.190099	0.000313322	0.0132729	0.00980389	1.82977	0.00021121	0.00395429	0.0229667	0.00528949	1.06468	0.0010333	0.122339	0.13566	0.000855216	0.000945137	0.769657	0.571835	0.0179357	0.0269574	0.000640677	0.0309235	0.171089	0.0731648
	G16_D_ICC5639 C1 _ 1	G16	Harvest1_DS	0.00135019	0.00132304	0.0489137	0.00376737	0.529642	5.81709	0.0111749	0.0441445	0.0126763	0.918925	0.313956	0.00840803	0.000250159	0.000442593	0.000926668	0.000521224	0.00977979	0.0356397	0.0030552	2.42447e-05	0.0010494	0.00066112	0.000549923	0.0905858	5.19178e-05	0.00204147	0.00223963	1.70555	0.000206914	0.000976701	0.0128486	0.00129619	0.450395	0.000173864	0.0304216	0.00957857	4.4859e-05	0.000409875	0.544838	0.538346	0.00792998	0.00323752	0.000560059	0.027192	0.10929	0.0309311
	G16_D_ICC5639 C1 _ 2	G16	Harvest1_DS	0.00197737	0.00141471	0.0501603	0.00397389	0.531729	6.48525	0.0167637	0.0564156	0.0124299	1.01766	0.334216	0.0089686	0.000482516	0.000562287	0.000795765	0.000630299	0.0114246	0.0372399	0.00355373	2.68671e-05	0.00125173	0.000792118	0.000606959	0.107208	6.6052e-05	0.00227633	0.00269463	1.91968	0.000245085	0.00112383	0.0172722	0.001621	0.519248	0.000137791	0.0352129	0.00807091	4.88839e-05	0.000497386	0.622954	0.589749	0.00905847	0.00378139	0.000573421	0.0470503	0.0997962	0.0366173
	G16_D_ICC5639 C1 _ 3	G16	Harvest1_DS	0.00190283	0.00145587	0.0577157	0.00379541	0.641154	6.77757	0.0238991	0.0591147	0.0150806	1.05984	0.362095	0.00886664	0.0011765	0.000542734	0.000404862	0.000644847	0.0112514	0.0367849	0.00184671	2.70209e-05	0.000884629	0.000736957	0.000597437	0.110772	5.4837e-05	0.0024537	0.00284118	1.89211	0.000236486	0.0011543	0.0169576	0.00161236	0.54111	0.00018821	0.0389912	0.0137304	4.55806e-05	0.000453489	0.63615	0.62454	0.00998095	0.00399535	0.000574771	0.0594774	0.120156	0.0390841
	G17_D_ICC6279 C1 _ 1	G17	Harvest1_DS	0.00154828	0.00107452	0.0251945	0.0017916	1.21783	4.40039	0.0313177	0.0486199	0.0113871	0.745575	0.145172	0.00692881	0.00063785	0.000470166	0.000510978	0.000484048	0.00817986	0.0194045	0.00339577	0	0.000749388	0.000671838	0.000354485	0.0691027	5.38655e-05	0.00144038	0.00297106	1.49714	0.000303853	0.000894223	0.0140843	0.0013046	0.461455	0.000101501	0.0345289	0.00258121	0	0.000478112	0.524282	0.597908	0.00940091	0.00496415	0.0370906	0.0850941	0.0812489	0.0307466
	G17_D_ICC6279 C1 _ 2	G17	Harvest1_DS	0.001312	0.000910538	0.0213495	0.00151818	1.03198	3.72885	0.0265383	0.0412	0.00964931	0.631792	0.123017	0.0058714	0.000540508	0.000398414	0.000432997	0.000410177	0.00693153	0.0164432	0.00287754	0	0.000635024	0.000569308	0.000300387	0.0585569	4.5645e-05	0.00122056	0.00251764	1.26866	0.000257482	0.000757755	0.0119349	0.0011055	0.391032	8.60108e-05	0.0292594	0.0021873	0	0.000405147	0.444271	0.506661	0.00796623	0.00420657	0.0314301	0.0721079	0.0688495	0.0260544
	G17_D_ICC6279 C1 _ 3	G17	Harvest1_DS	0.00124166	0.00121448	0.0313338	0.00178413	1.07941	3.98408	0.0212236	0.0341905	0.00906196	0.693234	0.207013	0.00633784	0.000298367	0.000405177	0.000695518	0.000456817	0.00699954	0.0198833	0.0027587	1.35069e-05	0.000385917	0.000574957	0.000316198	0.0529895	4.42487e-05	0.0014123	0.00234671	1.35488	0.000256462	0.000776765	0.0107354	0.00107157	0.407831	0.000146827	0.0283864	0.00621402	0	0.000399041	0.502913	0.530007	0.00816621	0.0038299	0.00045211	0.0513828	0.0675871	0.0278972
	G18_D_ICC6293 C1 _ 1	G18	Harvest1_DS	0.00214941	0.00308958	0.166858	0.0165721	0.176985	13.9282	0.00405898	0.101652	0.0319994	2.27785	0.440685	0.0289062	0.00129507	0.001334	0.00130715	0.00142222	0.0367241	0.0470312	0.0241502	0.000191011	0.0027228	0.00256281	0.0035631	0.10596	2.51906e-05	0.00847621	0.00471497	2.36343	0.000159593	0.00234478	0.0487505	0.00393248	1.30793	0.000326752	0.278492	0.0366159	0.00108893	0.00129769	0.603946	0.456783	0.0125986	0.0163575	0.00117293	0.0088924	0.147392	0.0704374
	G18_D_ICC6293 C1 _ 2	G18	Harvest1_DS	0.000806079	0.00161315	0.0355247	0.0120765	0.129021	13.2479	0.00272549	0.170282	0.0318173	2.05712	0.0677177	0.00936987	0.000807842	0.00113877	0.000613253	0.00116206	0.0315899	0.039343	0.0240321	0.000131869	0.00328238	0.00241698	0.000646696	0.0872451	5.34882e-05	0.00453967	0.00447232	1.97517	0.000171118	0.00178882	0.0521372	0.00346073	1.35106	4.40727e-05	0.30006	0.000935932	0.000239287	0.000994819	0.484941	0.399919	0.0132659	0.0162658	0.000189378	0.00656793	0.203222	0.0644163
	G18_D_ICC6293 C1 _ 3	G18	Harvest1_DS	0.0031539	0.0037417	0.112167	0.016825	0.150176	13.0565	0.00345143	0.132853	0.0343909	2.02786	0.340583	0.0229381	0.000460866	0.00158725	0.000410683	0.00196402	0.0395157	0.0432046	0.0227886	0.00023076	0.000841117	0.00261254	0.00427463	0.0960747	0.000141255	0.00964798	0.00414713	2.00034	0.000168797	0.00252968	0.0542164	0.000540258	1.35486	0.00026725	0.293017	0.0239106	0.000363221	0.000832258	0.59191	0.425751	0.0133772	0.0144285	0.00795192	0.00557016	0.158008	0.0641918
	G19_D_ICC6579 C1 _ 1	G19	Harvest1_DS	0.00310048	0.00119086	0.00418236	0.00159795	0.827592	5.96688	0.0582945	0.0697652	0.00837795	0.753886	0.0779009	0.00398575	0.00134818	0.000724698	0.000909719	0.000923771	0.00690302	0.0139477	0.0100463	4.50969e-05	0.000899563	0.000770213	0.000758902	0.0697031	0.000436786	0.00112094	0.00288823	0.935623	0.000192747	0.000573692	0.0105546	0.00119389	0.631739	0	0.0650442	0	0	0.00043296	0.437515	0.551908	0.0128779	0.00327075	0.000601943	0.440707	0.0367063	0.0508561
	G19_D_ICC6579 C1 _ 2	G19	Harvest1_DS	0.00459198	0.000590884	0.00580237	0.00187422	0.953305	6.89509	0.0612814	0.0899173	0.0118282	0.848611	0.105085	0.00466294	0.000311047	0.000548983	0.000601307	0.000569573	0.00883707	0.0268398	0.0112968	5.341e-05	0.000887736	0.000878572	0.000247127	0.0739506	0.000440351	0.000902879	0.00457094	0.981115	0.000287421	0.000460483	0.0133851	0.000971858	0.735884	0	0.0588973	0	3.89463e-05	0.000438093	0.571201	0.624476	0.015269	0.00338474	0.000444509	0.30334	0.0332387	0.0576563
	G19_D_ICC6579 C1 _ 3	G19	Harvest1_DS	0.00458839	0.00189725	0.00805548	0.00220396	1.04261	7.4988	0.0782403	0.0954778	0.0126456	0.965952	0.131619	0.0051948	3.98179e-05	0.00105015	0.000577193	0.00126474	0.012015	0.0288577	0.0123973	6.78477e-05	0.00115606	0.00101377	0.00116618	0.0922794	0.000820282	0.00162027	0.00468848	1.10793	0.000313765	0.00077277	0.0160501	0.00162564	0.814953	4.48004e-05	0.0662246	0	0	0.000511282	0.604606	0.655181	0.0172385	0.00354435	0.000549782	0.305002	0.0363688	0.0597059
	G20_D_ICC6537 C1 _ 1	G20	Harvest1_DS	0.00485356	0.00064716	0.420747	0.00742802	0.203211	5.52243	0.0317195	0.0683628	0.0130744	0.854616	0.225183	0.0221495	0.000293064	0.000466235	0.00063886	0.000439968	0.0102709	0.0403798	0.0143471	0.000224461	0.00413249	0.00209559	0.000420293	0.169119	0.000358751	0.00770603	0.00889604	1.29181	0.00011169	0.00193842	0.015385	0.00213526	1.19067	0.00123088	0.177532	0.0579672	0.000161904	0.000365992	0.857537	0.46745	0.0143889	0.0342949	0.000537089	0.149664	0.174127	0.0961555
	G20_D_ICC6537 C1 _ 2	G20	Harvest1_DS	0.0102918	0.00112283	0.672262	0.010778	0.261693	5.29199	0.0605949	0.0604515	0.0182085	0.644427	0.271122	0.0287092	0.00292143	0.000635465	0.000825104	0.000626399	0.00851656	0.0475243	0.019932	0.000449425	0.00454887	0.00330244	0.000550111	0.208522	0.00102793	0.0127766	0.0116868	1.29093	0.000110591	0.00303993	0.0153194	0.00304065	1.27386	0.00186348	0.172054	0.0742643	0.000240342	0.00100596	0.854049	0.573903	0.0166129	0.0424269	0.000695566	0.3121	0.148147	0.0894463
	G20_D_ICC6537 C1 _ 3	G20	Harvest1_DS	0.0117942	0.0033288	2.04824	0.0108985	0.321371	4.45224	0.00766534	0.0502635	0.0153552	0.680225	0.596966	0.0602168	0.00208448	0.000905861	0.000652867	0.00094591	0.0118734	0.0719238	0.0195916	0.000334955	0.00486427	0.00336697	0.00352446	0.219464	0.00106132	0.016204	0.0111258	1.13502	0.000145755	0.00349844	0.0126751	0.00455462	1.17542	0.00276009	0.155306	0.622715	0.000457031	0.000788781	0.829643	0.547976	0.0129375	0.036857	0.025348	0.0305389	0.13368	0.0813131
	G21_D_ICC6811 C1 _ 1	G21	Harvest1_DS	0.00453353	0.0023212	0.724513	0.010021	0.282384	6.59619	0.00440754	0.0461967	0.0133383	0.853899	0.534692	0.0494794	0.000410567	0.00108326	0.000309697	0.00105424	0.00802653	0.0486554	0.0136578	0.000239486	0.00269203	0.00256736	0.00268951	0.168841	0.000225715	0.0101691	0.00457799	1.31499	0.000162933	0.0027718	0.0126674	0.0039148	1.05598	0.000903141	0.148842	0.186934	0.000723717	0.000731423	0.683626	0.567454	0.0149887	0.024923	0.0182232	0.0182352	0.146868	0.0969531
	G21_D_ICC6811 C1 _ 2	G21	Harvest1_DS	0.00483479	0.00308325	0.826003	0.0113382	0.366526	7.10285	0.0042638	0.0762746	0.0183659	0.937665	0.591996	0.0521741	0.000460508	0.00110524	0.000785579	0.00110727	0.0102019	0.0535137	0.0165733	0.000305662	0.00280158	0.00276783	0.00367446	0.192129	0.00019825	0.0105896	0.00450706	1.37318	0.000205512	0.00288774	0.0215817	0.00375613	1.29857	0.00110425	0.201879	0.219149	0.000637241	0.00092713	0.778933	0.611803	0.0182544	0.0314817	0.00104844	0.0167539	0.157104	0.113393
	G21_D_ICC6811 C1 _ 3	G21	Harvest1_DS	0.00431425	0.0017234	0.689011	0.0103224	0.323772	6.26279	0.00469317	0.0650994	0.0172045	0.825721	0.512413	0.0451967	0.000331329	0.00105058	0.000343296	0.00108058	0.00817322	0.0505203	0.0169072	0.00034904	0.00328203	0.00291722	0.00248089	0.173047	0.000182873	0.00985929	0.00425194	1.3501	0.000204071	0.00263985	0.0152976	0.00304878	1.15757	0.00113707	0.173347	0.181596	0.00042833	0.000604947	0.656954	0.516776	0.0158374	0.0267122	0.0114989	0.0162622	0.178817	0.0958598
	G22_D_ICC8950 C1 _ 1	G22	Harvest1_DS	0.00333072	0.00259458	0.0497218	0.006635	0.476425	7.31676	0.00357691	0.0699324	0.0110183	0.98123	0.374389	0.01842	0.000426225	0.000723037	0.000381642	0.000920306	0.00564526	0.0448275	0.0189013	0.000123126	0.00232902	0.00159693	0.00183601	0.133997	0.000131945	0.00399033	0.00514168	1.5076	0.000277224	0.00157429	0.0110338	0.0021836	0.959409	9.24382e-05	0.169232	0.00841625	0.000223974	0.000796502	0.652613	0.477268	0.0172315	0.0128212	0.000408047	0.0125026	0.121336	0.066941
	G22_D_ICC8950 C1 _ 2	G22	Harvest1_DS	0.00369817	0.00245601	0.0366128	0.00566192	0.435734	8.07603	0.00284065	0.0791023	0.0100727	1.01426	0.353622	0.0148969	0.000270852	0.000641732	0.000356754	0.000859918	0.0050392	0.0411826	0.0205588	0.000110778	0.0019931	0.00139237	0.00164273	0.151086	0.000190361	0.00342296	0.00439479	1.48883	0.000277386	0.00141812	0.0121515	0.0019013	1.00418	6.8004e-05	0.181896	0.00536369	0.000258355	0.000798425	0.738051	0.459321	0.0180659	0.0119503	0.00035447	0.00690582	0.129892	0.0687732
	G22_D_ICC8950 C1 _ 3	G22	Harvest1_DS	0.00351445	0.00252529	0.0431673	0.00614846	0.456079	7.6964	0.00320878	0.0745173	0.0105455	0.997743	0.364006	0.0166584	0.000348538	0.000682384	0.000369198	0.000890112	0.00534223	0.0430051	0.0197301	0.000116952	0.00216106	0.00149465	0.00173937	0.142542	0.000161153	0.00370664	0.00476824	1.49822	0.000277305	0.00149621	0.0115927	0.00204245	0.981796	8.02211e-05	0.175564	0.00688997	0.000241165	0.000797463	0.695332	0.468294	0.0176487	0.0123857	0.000381258	0.00970419	0.125614	0.0678571
	G23_D_ICC9002 C1 _ 1	G23	Harvest1_DS	0.00905968	0.00451498	0.27583	0.00983703	0.247608	7.56524	0.00436529	0.0482815	0.0131317	0.976873	0.512439	0.030429	0.000610139	0.000950552	0.00141135	0.000969295	0.00680862	0.0569718	0.0184189	0.000363173	0.00371649	0.00216429	0.00210502	0.188551	0.00101478	0.00964407	0.00661296	1.48876	0.000182179	0.00254247	0.0128247	0.00286336	0.940915	0.0003665	0.123105	0.0528527	0.000460368	0.000887881	0.638882	0.575995	0.017913	0.0184234	0.0145222	0.0134965	0.108876	0.0949186
	G23_D_ICC9002 C1 _ 2	G23	Harvest1_DS	0.00766458	0.00415805	0.272416	0.00897761	0.241975	7.41139	0.0050289	0.0498645	0.0131741	0.96981	0.508579	0.0296103	0.000691098	0.00105161	0.00184627	0.00103846	0.00742303	0.0558845	0.0187336	0.000329531	0.00451292	0.00212231	0.00222767	0.188313	0.00118942	0.0100293	0.00715725	1.51752	0.000172351	0.00268175	0.0140763	0.00339009	0.916842	0.000337373	0.121615	0.0587387	0.000581869	0.000961245	0.631196	0.627618	0.0171004	0.0176933	0.0214568	0.0152204	0.106598	0.0955329
	G23_D_ICC9002 C1 _ 3	G23	Harvest1_DS	0.0119381	0.00522845	0.321008	0.0121384	0.306791	9.01103	0.00662055	0.0534653	0.015747	1.11741	0.608191	0.0351451	0.0011601	0.00126347	0.00245434	0.0012946	0.00937521	0.0710288	0.0222103	0.000424956	0.00488368	0.00283935	0.00284761	0.223769	0.00133514	0.0119895	0.00856759	1.83493	0.000185486	0.00321428	0.0164223	0.00376155	1.14053	0.000491851	0.149032	0.0771465	0.000872879	0.00126638	0.834732	0.675971	0.0201092	0.020476	0.000657343	0.0203303	0.102716	0.113913
	G24_D_ICC9942 C1 _ 1	G24	Harvest1_DS	0.00205644	0.00524816	1.32572	0.0145776	0.440956	5.66005	0.00274982	0.0521456	0.0214224	0.941295	0.660379	0.0475335	0.000734632	0.000776127	0.00152398	0.000887918	0.0130339	0.0565634	0.0118805	0.000198949	0.00742122	0.00152004	0.00370834	0.139366	6.04688e-05	0.00593581	0.00593309	1.38435	0.00018355	0.00225901	0.0197873	0.00352078	0.934364	0.00158297	0.107652	0.400711	0.000518407	0.00113606	0.483512	0.626996	0.01269	0.0204373	0.00049227	0.0110635	0.186647	0.0481582
	G24_D_ICC9942 C1 _ 2	G24	Harvest1_DS	0.00260221	0.00509038	1.2637	0.0148436	0.427915	5.35796	0.00392834	0.0520908	0.0203108	0.881405	0.655275	0.0476845	0.000808679	0.00085894	0.0019342	0.000992134	0.012942	0.0563847	0.0128589	0.000197235	0.00755783	0.00169927	0.00402265	0.146831	7.90887e-05	0.00661862	0.00693107	1.31162	0.000186246	0.00250417	0.0210162	0.0038118	0.890791	0.0014566	0.105011	0.394241	0.000216567	0.00129118	0.550353	0.644212	0.0129677	0.0211244	0.000972925	0.0164993	0.178891	0.0465665
	G24_D_ICC9942 C1 _ 3	G24	Harvest1_DS	0.00210277	0.003231	1.15068	0.0136364	0.399855	5.29622	0.0032696	0.0585683	0.0197703	0.873756	0.605187	0.0436702	0.000771866	0.000764658	0.00113251	0.000977336	0.0122374	0.0527952	0.0123499	0.000191404	0.00638049	0.00152058	0.00333777	0.130196	4.92444e-05	0.00578272	0.0059872	1.30724	0.000163966	0.00210349	0.0191961	0.00310245	0.864613	0.00131209	0.102793	0.345264	0.000152608	0.00108958	0.469449	0.581515	0.0124019	0.0213287	0.00431587	0.012138	0.172797	0.0453307
	G25_D_ICC11284 C1 _ 1	G25	Harvest1_DS	0.00180266	0.00516433	0.0952029	0.00684278	0.37676	2.96885	0.0076303	0.0465086	0.00827868	0.625578	0.377583	0.0217726	0.000504656	0.000436409	0.000486584	0.000481948	0.00594532	0.0337472	0.0280141	5.68708e-05	0.00432391	0.00148217	0.0015146	0.0817578	5.73852e-05	0.00837208	0.0050834	1.03554	0.000261662	0.00216208	0.00970453	0.00205965	0.938268	0.000214644	0.136505	0.0229742	2.77198e-05	0.000403837	0.598926	0.430974	0.0168305	0.0264212	0.0195005	0.0253086	0.249926	0.0727496
	G25_D_ICC11284 C1 _ 2	G25	Harvest1_DS	0.00110772	0.00361996	0.0885151	0.00585532	0.343975	3.89749	0.00446322	0.041947	0.00751904	0.873972	0.39083	0.0184185	0.000221514	0.000397872	0.000392549	0.000423254	0.00565395	0.0329432	0.0228	5.55799e-05	0.00365367	0.00142246	0.00129955	0.0742525	1.81484e-05	0.00692814	0.00352175	1.3656	0.000203947	0.00168698	0.00939583	0.00156033	1.01327	0.000264771	0.143253	0.0294733	0.000269565	0.000287013	0.549499	0.338288	0.0164326	0.022534	0.000371674	0.0141547	0.245506	0.0790042
	G25_D_ICC11284 C1 _ 3	G25	Harvest1_DS	0.000557871	0.00508081	0.134566	0.00949087	0.576531	5.03558	0.00878248	0.0707212	0.0146343	1.28365	0.602681	0.028955	0.000338586	0.000552361	0.000349114	0.000691094	0.00848814	0.0491142	0.0412395	8.30292e-05	0.00582845	0.00217233	0.0022735	0.130236	2.7167e-05	0.0106347	0.00595611	1.96268	0.00033268	0.00264159	0.0152909	0.00231608	1.53268	0.000408092	0.22424	0.0472596	5.2794e-05	0.000391559	0.812622	0.581409	0.0263969	0.0403468	0.000287773	0.0260329	0.409867	0.117192
	G26_D_ICC11378 C1 _ 1	G26	Harvest1_DS	0.0080364	0.00742928	2.33254	0.0142181	0.587146	3.19539	0.00751449	0.0628697	0.0225437	0.674755	0.788717	0.092563	0.000854474	0.00102562	0.00116052	0.00136712	0.018846	0.0739484	0.0184772	0.000479093	0.0152332	0.00351129	0.00402624	0.153654	0.0002961	0.0228487	0.0277395	1.47985	9.37851e-05	0.00391783	0.0200908	0.00600498	1.48629	0.0041778	0.255526	0.699861	0.000217265	0.00127951	0.902704	0.362625	0.0120011	0.0341926	0.00115446	0.0286901	0.191051	0.0955635
	G26_D_ICC11378 C1 _ 2	G26	Harvest1_DS	0.0145326	0.0138402	2.91083	0.0165843	0.660834	3.55453	0.0104094	0.0719705	0.0248197	0.700527	0.90052	0.120256	0.0010424	0.00138698	0.000807155	0.00208208	0.0237079	0.077995	0.0193745	0.000672351	0.0133963	0.00421127	0.00666118	0.173006	0.000730105	0.0281452	0.0326845	1.49255	0.00010603	0.0048515	0.0233068	0.000784579	1.67722	0.00569715	0.288995	0.855449	0.00010625	0.00159831	1.14965	0.396951	0.0149333	0.0408066	0.0185825	0.0308202	0.209239	0.101482
	G26_D_ICC11378 C1 _ 3	G26	Harvest1_DS	0.00024794	0.00661894	1.66637	0.0118785	0.100073	1.0177	0.00670832	0.0102908	0.0202224	0.512094	0.599275	0.0665525	0.000768844	0.000909147	0.000663003	0.00130185	0.0166535	0.0610348	0.0167799	0.000483396	0.0112009	0.00302529	0.00423343	0.121643	0.000164964	0.0159462	0.0204129	1.17085	7.60425e-05	0.00285727	0.0172648	0.00426961	1.13812	0.00354955	0.189736	0.538734	0.000180907	0.00128426	0.718315	0.307516	0.0099242	0.0259787	0.011987	0.0236901	0.119418	0.0702413
	G27_D_ICC11627 C1 _ 1	G27	Harvest1_DS	0.0165022	0.00466806	0.157577	0.0101967	0.614121	6.75874	0.0110246	0.0536539	0.0303354	0.847473	0.458203	0.0487757	0.000564224	0.00136844	0.000302797	0.00170763	0.0155103	0.0670256	0.0241243	0.00031616	0.0016478	0.00357846	0.00397373	0.152895	0.00117749	0.00523676	0.0145143	1.71428	0.000215227	0.00207744	0.0261066	0.00391958	0.928159	0.000256159	0.179353	0.0343089	4.84839e-05	0.0039134	0.977591	0.393432	0.0172478	0.0398666	0.000344524	0.0369731	0.0427093	0.0827068
	G27_D_ICC11627 C1 _ 2	G27	Harvest1_DS	0.0201362	0.0036186	0.327869	0.00924673	0.690487	7.37327	0.0102803	0.0659723	0.0303001	1.05424	0.584199	0.0501424	0.000199304	0.00135424	0.000568391	0.00160386	0.0175193	0.0819586	0.0261298	0.000288232	0.00184972	0.00410253	0.00375934	0.147865	0.00176556	0.00727487	0.017549	1.8992	0.000222106	0.00248175	0.0274355	0.00486197	1.05214	0.000477021	0.192172	0.0772396	0.000252132	0.00514473	1.04365	0.533257	0.0184149	0.0508703	0.000878963	0.0281962	0.0557049	0.0926958
	G27_D_ICC11627 C1 _ 3	G27	Harvest1_DS	0.0207125	0.00273762	0.112212	0.0101909	0.620796	6.98753	0.0197105	0.0728336	0.0318709	0.902616	0.441853	0.0388934	0.00131412	0.0014298	0.000377904	0.00178807	0.0131416	0.0910469	0.027406	0.000301668	0.00148119	0.00486065	0.00316024	0.135206	0.00137012	0.00559647	0.0184495	1.89739	0.000244117	0.0022191	0.0257259	0.00403216	0.949488	0.000207498	0.185168	0.020625	0.000133541	0.00489721	0.925914	0.446335	0.0170024	0.0342736	0.000439436	0.047678	0.0413838	0.0797924
	G28_D_ICC11944 C1 _ 1	G28	Harvest1_DS	0.00275747	0.00321739	0.381573	0.0113306	0.402303	7.91261	0.0123947	0.0771642	0.0131926	1.14162	0.625201	0.0332447	0.000665837	0.00135262	0.000860863	0.00158561	0.0125043	0.0503115	0.0242699	0.00029357	0.00592319	0.00310729	0.00288324	0.137048	7.92009e-05	0.00946498	0.00800036	1.63657	0.000222316	0.00322588	0.0230874	0.00380349	1.2084	0.0012488	0.170339	0.145911	0.000989614	0.00067134	0.739236	0.588065	0.01929	0.0266859	0.000341357	0.0324649	0.22385	0.0905769
	G28_D_ICC11944 C1 _ 2	G28	Harvest1_DS	0.00284134	0.00263175	0.305191	0.0118821	0.416141	8.57169	0.0160746	0.0871063	0.012847	1.16249	0.601139	0.0311125	0.000861951	0.00153096	0.0010885	0.00168052	0.0118129	0.0548871	0.0238094	0.000263299	0.00524703	0.00350652	0.00225074	0.145785	7.2066e-05	0.010314	0.00878617	1.67069	0.000225095	0.00354285	0.0223413	0.00409487	1.2335	0.000950619	0.163412	0.0823052	0.000519082	0.000722105	0.780275	0.64647	0.0203333	0.0282847	0.000828382	0.0460545	0.253014	0.0961604
	G28_D_ICC11944 C1 _ 3	G28	Harvest1_DS	0.00458732	0.00348276	0.449537	0.0128293	0.45418	8.34289	0.019672	0.0586212	0.0128603	1.09416	0.658813	0.0352855	0.000892195	0.00166146	0.00114508	0.0016773	0.0131689	0.0553728	0.022493	0.000271914	0.00612665	0.00364561	0.00255963	0.156488	0.000238856	0.0118775	0.00899814	1.65008	0.000223494	0.0038659	0.0217104	0.00443562	1.19404	0.00130517	0.153988	0.162488	0.000620896	0.000759689	0.891977	0.669154	0.0192004	0.026385	0.00121327	0.0513348	0.197365	0.0894478
	G29_D_ICC12299 C1 _ 1	G29	Harvest1_DS	0.00389767	0.00469459	0.0282075	0.00598134	0.292948	9.91671	0.0102823	0.0701526	0.019727	1.14048	0.385314	0.0228673	0.000660504	0.00124448	0.00231608	0.00134114	0.0105017	0.0478064	0.013932	7.70155e-05	0.00514028	0.00255205	0.0015303	0.161345	0.000107863	0.0041798	0.00771717	2.11381	0.000273957	0.0019272	0.0175172	0.00320584	1.1871	6.3766e-05	0.14377	0.00473613	0.000433142	0.0011465	0.7307	0.749723	0.0292938	0.022096	0.0113841	0.031818	0.230372	0.103037
	G29_D_ICC12299 C1 _ 2	G29	Harvest1_DS	0.0041827	0.00667181	0.0264	0.00794154	0.318248	9.47936	0.00911044	0.088925	0.0202735	1.16281	0.408689	0.0275534	0.000812812	0.0013774	0.00192515	0.00184863	0.0141355	0.0533388	0.016183	0.000132658	0.0043428	0.00302464	0.0024612	0.170676	0.000122601	0.00529639	0.00733903	2.34377	0.000307235	0.00218995	0.0251113	0.00335617	1.35662	7.28933e-05	0.171906	0.00551997	0.000397862	0.00100897	0.673493	0.626882	0.0309344	0.0250853	0.000300793	0.0231488	0.22145	0.104734
	G29_D_ICC12299 C1 _ 3	G29	Harvest1_DS	0.00291032	0.00588927	0.0245028	0.00711784	0.300045	8.51559	0.010223	0.0671125	0.0190644	1.05059	0.3703	0.0254393	0.000638734	0.00128662	0.00276264	0.00150377	0.0136187	0.0491188	0.0116948	9.90749e-05	0.00439747	0.00241815	0.00174283	0.16223	7.58647e-05	0.00515738	0.00768898	1.77457	0.000282631	0.00227903	0.0216024	0.00352355	1.16482	5.9062e-05	0.148996	0.00449186	0.000398506	0.000949155	0.601543	0.733667	0.0287248	0.0198663	0.0185191	0.028846	0.221659	0.0970095
	G30_D_ICC12307 C1 _ 1	G30	Harvest1_DS	0.00351033	0.00479201	0.152176	0.00813162	0.377676	4.72703	0.0099904	0.0511796	0.0172686	0.679392	0.37652	0.0302739	0.0153098	0.000921048	0.00144759	0.00100079	0.00824339	0.0466814	0.0145703	0.000206224	0.00410508	0.00262616	0.0016122	0.111999	7.81007e-05	0.00778314	0.00913948	1.34961	0.000215937	0.00291031	0.0169163	0.0036822	1.03992	0.000314566	0.141127	0.0244217	0.000464892	0.0007959	0.663364	0.65747	0.0207055	0.029389	0.000479377	0.0235609	0.205208	0.0766831
	G30_D_ICC12307 C1 _ 2	G30	Harvest1_DS	0.00396311	0.00660711	0.328381	0.00777703	0.345902	4.86888	0.00260527	0.0392676	0.0170872	0.801557	0.516174	0.0424252	0.000697073	0.000765191	0.0012111	0.000871722	0.00873906	0.0535659	0.0197821	0.000212356	0.00403071	0.00261786	0.0031866	0.108998	9.68081e-05	0.00734682	0.00729705	1.66824	0.000198629	0.0024179	0.0188929	0.00344104	1.08048	0.000274713	0.141408	0.0649206	0.00131681	0.000742897	0.597906	0.56595	0.0196466	0.025122	0.000349041	0.00886384	0.17605	0.0773343
	G30_D_ICC12307 C1 _ 3	G30	Harvest1_DS	0.00641729	0.00972441	0.457506	0.0091865	0.373996	5.13192	0.00364001	0.0617668	0.0185839	0.835839	0.562777	0.0451325	0.000891382	0.00100022	0.001565	0.00112295	0.00912647	0.058713	0.0208976	0.000245122	0.00468416	0.0032147	0.00425112	0.120393	0.000209718	0.00899765	0.00926933	1.73998	0.000256392	0.00293513	0.0213391	0.00438141	1.14499	0.000398016	0.157801	0.104197	0.00174453	0.00093748	0.704961	0.628412	0.0217755	0.0296261	0.00106712	0.0114413	0.194969	0.0850622
	G31_D_ICC12916 C1 _ 1	G31	Harvest1_DS	0.0136353	0.00971814	0.215272	0.00789093	0.430166	8.67545	0.00391175	0.100961	0.0236727	1.26008	0.61749	0.0315262	0.000729239	0.000717924	0.00170073	0.000875877	0.0100004	0.0682912	0.0182252	0.000159196	0.0042101	0.00237682	0.0030941	0.12885	0.00164588	0.00500409	0.00833164	2.06263	0.000222207	0.00156516	0.0177118	0.0024078	1.22815	0.000167158	0.163955	0.0412569	3.83636e-05	0.000729606	0.821797	0.598306	0.0194293	0.0360391	0.00042328	0.0175813	0.0998165	0.0977792
	G31_D_ICC12916 C1 _ 2	G31	Harvest1_DS	0.0154176	0.00520744	0.172813	0.0072006	0.391273	8.14248	0.00355939	0.102298	0.0213656	1.14031	0.485957	0.0287203	0.000578001	0.000589137	0.00182621	0.000624992	0.00897333	0.0647341	0.0180489	0.000169143	0.00326438	0.00224984	0.00227333	0.105093	0.00195502	0.00380377	0.00842761	1.85338	0.000279235	0.00143518	0.0148166	0.00235651	1.1525	0.000139794	0.14937	0.0278801	0.000619526	0.000751782	0.797211	0.510656	0.0178068	0.0325286	0.0011796	0.0145575	0.0803705	0.090069
	G31_D_ICC12916 C1 _ 3	G31	Harvest1_DS	0.014003	0.00463416	0.177943	0.00766317	0.410461	8.98092	0.00458746	0.0815309	0.0243242	1.19546	0.590699	0.0277549	0.000800254	0.000543797	0.00196472	0.000591461	0.00955746	0.0667681	0.0161096	0.000111825	0.00274507	0.00225725	0.00201592	0.118162	0.00148109	0.00407918	0.00834987	1.89068	0.000275637	0.00138625	0.0144287	0.00229917	1.21601	0.000172182	0.164469	0.0401225	0.000479906	0.00078974	0.875921	0.611482	0.0187654	0.0321009	0.00112828	0.0224452	0.0899622	0.0978091
	G32_D_ICC13219 C1 _ 1	G32	Harvest1_DS	0.00409162	0.00761398	0.837353	0.00911718	0.371807	7.84051	0.00623782	0.0847748	0.0141634	1.09036	0.574565	0.0487671	0.000844348	0.00107894	0.000808049	0.00111095	0.0132753	0.0475133	0.015669	0.000148438	0.00478163	0.00256005	0.00372247	0.216712	0.000196846	0.00943817	0.00543743	1.91706	0.00028189	0.00296349	0.018565	0.0042432	1.12305	0.00131098	0.12777	0.22381	0.0012111	0.00066418	0.605261	0.75892	0.0219649	0.0228996	0.000444576	0.0216128	0.185925	0.140066
	G32_D_ICC13219 C1 _ 2	G32	Harvest1_DS	0.00342489	0.00582928	0.826445	0.00958181	0.372991	8.02165	0.00588791	0.0229412	0.0167859	1.08938	0.554457	0.0448787	0.000660301	0.00102158	0.000589617	0.00103229	0.0119966	0.0522494	0.0161709	0.00015923	0.00228625	0.00251385	0.00334337	0.207071	0.000112793	0.00898763	0.0050515	1.9376	0.000264342	0.00276799	0.016464	0.0037297	1.10103	0.00176161	0.131527	0.219507	0.000954848	0.00062309	0.537233	0.709639	0.0213797	0.0210791	0.000425354	0.01976	0.173019	0.135509
	G32_D_ICC13219 C1 _ 3	G32	Harvest1_DS	0.00163072	0.00500735	0.652899	0.00819782	0.338793	8.55866	0.00509437	0.075467	0.0129022	1.26314	0.585613	0.0381799	0.000501157	0.000941709	0.000654891	0.00101239	0.012227	0.0487436	0.0164497	0.00012452	0.00309823	0.00220131	0.00282814	0.176492	6.15564e-05	0.00747023	0.00479876	2.09152	0.000232754	0.00229272	0.0211275	0.00353092	1.01826	0.00141046	0.152418	0.199469	0.000813742	0.00062098	0.576231	0.608493	0.0201088	0.0197957	0.0014894	0.0178289	0.158263	0.147984
	G33_D_ICC14669 C1 _ 1	G33	Harvest1_DS	0.003543	0.00650668	0.671757	0.00875422	0.243293	7.73225	0.00640324	0.0792644	0.0121175	1.30451	0.463181	0.0379072	0.000670381	0.000599792	0.000745786	0.000670868	0.00957011	0.0491201	0.0182896	6.69192e-05	0.00309978	0.00243822	0.00349646	0.171432	0.000186877	0.00779742	0.0058663	1.82085	0.000204937	0.00238578	0.0143858	0.00313554	1.2148	0.0014095	0.129969	0.220461	0.00192073	0.000786339	0.576903	0.538513	0.0174192	0.0226983	0.000341127	0.0211477	0.136319	0.146266
	G33_D_ICC14669 C1 _ 2	G33	Harvest1_DS	0.00522701	0.00697273	0.645194	0.00876127	0.280445	10.7582	0.00520341	0.0623799	0.0144227	1.71656	0.540181	0.0407219	0.00245445	0.00065389	0.000842406	0.000752677	0.00946064	0.0538614	0.0194749	9.08716e-05	0.00395925	0.00237385	0.00353677	0.221365	0.000486879	0.00802594	0.0054227	2.39283	0.000211604	0.00241164	0.0142749	0.00342169	1.41788	0.00162283	0.170165	0.235503	0.00215979	0.000878077	0.830011	0.671062	0.0205328	0.0241186	0.000464701	0.0169456	0.174671	0.205162
	G33_D_ICC14669 C1 _ 3	G33	Harvest1_DS	0.0050461	0.0083146	0.679271	0.00878449	0.263354	8.18869	0.00546387	0.0866486	0.0134617	1.4766	0.493065	0.0399617	0.000671304	0.000719081	0.000851699	0.000812098	0.0130261	0.0506942	0.021101	5.89037e-05	0.00319525	0.00263876	0.00386989	0.198759	0.000563349	0.00865629	0.00606755	1.977	0.000230946	0.00262561	0.0208941	0.00371711	1.35708	0.00160138	0.163716	0.211236	0.00225921	0.000897669	0.749982	0.651238	0.0188433	0.0262487	0.00090952	0.0130061	0.150899	0.177779
	G34_D_ICC14799 C1 _ 1	G34	Harvest1_DS	0.00467096	0.0102995	0.705573	0.00991255	0.357025	7.10886	0.0145038	0.0673599	0.0127042	1.07002	0.7046	0.0452742	0.000939793	0.0008229	0.00124996	0.000953998	0.010299	0.0670882	0.0270387	0.000141773	0.00531481	0.00247595	0.00361666	0.161859	0.000159244	0.0145369	0.0107493	2.01018	0.00023398	0.00342107	0.0177419	0.00455418	1.74519	0.00175693	0.214908	0.216722	0.00338715	0.00120154	0.798332	0.910023	0.0259763	0.0453239	0.00127008	0.0364555	0.326932	0.189667
	G34_D_ICC14799 C1 _ 2	G34	Harvest1_DS	0.00517138	0.00786076	0.499254	0.00816663	0.319905	5.928	0.0154268	0.0694674	0.0102701	0.902299	0.61331	0.0350874	0.000849762	0.00062608	0.00118996	0.000715198	0.00934844	0.0527439	0.0229006	0.000141649	0.00455658	0.00205282	0.00267731	0.123731	0.000467785	0.011352	0.00780432	1.99328	0.000256983	0.00256761	0.0151792	0.00339221	1.52921	0.00128445	0.190537	0.153119	0.0026617	0.000675788	0.740062	0.661729	0.0229038	0.0385718	0.000576536	0.0429137	0.238453	0.166944
	G34_D_ICC14799 C1 _ 3	G34	Harvest1_DS	0.00629139	0.00672118	0.41419	0.0077961	0.336354	6.76574	0.0190055	0.0749159	0.0100446	0.962026	0.64282	0.0314468	0.000595278	0.000578932	0.000909891	0.000656747	0.00884368	0.0528303	0.0174315	0.000126439	0.00373257	0.00194535	0.00266019	0.122868	0.0006133	0.0105303	0.00783279	1.88604	0.000192946	0.00245498	0.0149429	0.00320501	1.4953	0.00121549	0.188288	0.139367	0.00229387	0.000619167	0.818359	0.670484	0.0218182	0.0371964	0.000630128	0.0601681	0.189375	0.168487
	G35_D_ICC14815 C1 _ 1	G35	Harvest1_DS	0.00618461	0.00259835	0.00538839	0.0031212	0.624979	7.07032	0.00704929	0.0832043	0.00815862	1.31484	0.236446	0.00733722	0.000469934	0.0004985	0.00136899	0.000603861	0.00780982	0.0438237	0.0144367	6.16942e-05	0.00138271	0.000975379	0.00131479	0.049807	0.000993925	0.0016666	0.0046817	2.60475	0.000275429	0.000746928	0.0152278	0.00160746	1.17706	5.33692e-05	0.188379	0.000742131	0.000151374	0.000530726	0.972511	0.520544	0.0195856	0.0137788	0.000579096	0.0239698	0.091965	0.0851198
	G35_D_ICC14815 C1 _ 2	G35	Harvest1_DS	0.00560636	0.00279707	0.00624072	0.00321907	0.66598	7.03399	0.00729787	0.0792326	0.00977308	1.21564	0.224944	0.00790532	0.000514218	0.00052941	0.00116408	0.00062997	0.00846768	0.0444527	0.0152764	7.54289e-05	0.00214965	0.000999815	0.00147209	0.0514934	0.00101092	0.00185939	0.00444266	2.60292	0.000289645	0.000705222	0.0154078	0.00173393	1.1974	0	0.179784	0.000823107	2.62607e-05	0.000540759	0.91046	0.525446	0.0184176	0.0126387	0.000763353	0.0245598	0.0970284	0.0790217
	G35_D_ICC14815 C1 _ 3	G35	Harvest1_DS	0.00313036	0.00433459	0.00373962	0.00287101	0.579886	7.12526	0.0098647	0.0768292	0.00731903	1.22849	0.240618	0.00860559	0.000785598	0.000541614	0.0011442	0.000778857	0.00753838	0.0344852	0.0109382	3.01192e-05	0.000868245	0.000886063	0.00189651	0.051038	0.000536694	0.0019557	0.00475188	2.40716	0.000225184	0.000794978	0.013569	0.00158744	1.17282	0	0.183053	0.000429983	0.000257243	0.000466614	0.986964	0.540543	0.0184853	0.0130379	0.000684154	0.0289067	0.137638	0.0842476
	G36_D_ICC14778 C1 _ 1	G36	Harvest1_DS	0.00439927	0.0053436	0.00864316	0.00316369	0.52829	6.38722	0.0165748	0.074656	0.0114728	0.928098	0.303656	0.0125703	0.00048983	0.000530462	0.00126789	0.000671031	0.00817373	0.0453237	0.0179142	3.58056e-05	0.00362099	0.00121956	0.00157095	0.0473915	0.000328482	0.0029044	0.00690644	1.90903	0.00023725	0.000973229	0.0171841	0.00183223	1.13939	2.72966e-05	0.214448	0.00142695	0.000300815	0.000773411	0.88527	0.630531	0.0215318	0.0142299	0.000664901	0.0528781	0.178304	0.108046
	G36_D_ICC14778 C1 _ 2	G36	Harvest1_DS	0.00410643	0.00406156	0.00639813	0.00302055	0.515259	6.39978	0.00899637	0.0832769	0.0106667	0.993868	0.277904	0.0108665	0.000788495	0.000483412	0.00117277	0.000620747	0.00910017	0.0481449	0.0178927	3.76932e-05	0.00330122	0.0010643	0.00143308	0.0491417	0.000368048	0.00268586	0.00616244	2.08326	0.000232028	0.000875993	0.0156367	0.00166673	1.17171	2.05893e-05	0.212756	0.000661186	0.00029415	0.000669752	0.831409	0.583861	0.0196179	0.0132939	0.000598339	0.028825	0.151422	0.111704
	G36_D_ICC14778 C1 _ 3	G36	Harvest1_DS	0.0041008	0.00503768	0.00707901	0.00337758	0.568877	6.54613	0.0117118	0.0904279	0.0114167	1.03109	0.321101	0.012757	0.000501765	0.000531343	0.00125207	0.000699328	0.00946269	0.0497945	0.0187059	3.81486e-05	0.00304878	0.00120299	0.00155559	0.0522606	0.000323631	0.00306302	0.00696149	2.05595	0.00025384	0.000991678	0.0179288	0.00184802	1.24001	2.2918e-05	0.230477	0.000994116	0.000278775	0.000846556	0.836103	0.68728	0.0224593	0.0150192	0.000689403	0.0380344	0.200633	0.122097
	Log10 transformed metabolite values
	Samples	Genotype	Condition_Time	2-oxo-Glutaric acid	Alanine	Asparagine	Aspartic acid	Citric acid	Fructose	Fumaric acid	Galactose	Gluconic acid	Glucose	Glutamic acid	Glutamine	Glycine	Isoleucine	Lactic acid	Leucine	Lysine	Malic acid	Maltose	Methionine	Ornithine	Phenylalanine	Proline	Putrescine	Pyruvic acid	Serine	Succinic acid	Sucrose	Threitol	Threonine	Tyrosine	Valine	myo-Inositol	Unknown amino acid 1	Cyclic sugar alcohol	Unknown amino acid 2	Carboxylic acid	Glycerol	Ascorbic acid	L-Threonic acid	Psicose	Shikimic acid	Unknown 1	Unknown carbonic acid 1	Unknown carbonic acid 2	Cyclic sugar alchol (pinitol)
	G1_W_ICC506 C1 _ 1	G1	Harvest1_WW	-3.51209	-2.54868	-0.576098	-2.26185	-0.0870642	0.350503	-2.6279	-1.93438	-2.31836	-0.426063	-0.503549	-1.34564	-3.25337	-3.56849	-3.70365	-3.50834	-2.58896	-1.63683	-2.01618	-4.10761	-2.43353	-3.0676	-2.88964	-1.26195	-4.77952	-2.03199	-2.71556	0.171468	-3.70688	-2.75905	-2.54535	-2.74264	-0.0357495	-2.99735	-1.3201	-0.951061	-3.02517	-2.39088	-0.677539	-0.552226	-1.8619	-1.76454	-3.11451	-1.89802	-0.590932	-0.976118
	G1_W_ICC506 C1 _ 2	G1	Harvest1_WW	-3.26006	-2.24983	-0.291581	-2.00339	0.0119014	0.520242	-2.15474	-1.76958	-2.08843	-0.300743	-0.364871	-1.0846	-2.92486	-3.30769	-3.59176	-3.30038	-2.48631	-1.41931	-1.8242	-3.82095	-2.23048	-2.78082	-2.66679	-1.08162	-4.51156	-1.78164	-2.34774	0.216076	-3.48255	-2.48814	-2.37375	-2.47119	0.0926329	-2.73623	-1.13899	-0.749082	-2.80099	-2.23424	-0.418069	-0.352066	-1.73966	-1.48548	-3.28347	-1.50853	-0.425902	-0.88531
	G1_W_ICC506 C1 _ 3	G1	Harvest1_WW	-3.32155	-2.28659	-0.35256	-2.15116	-0.0434375	0.496498	-2.16836	-1.77764	-2.13946	-0.344197	-0.438105	-1.16848	-2.9197	-3.32332	-3.50312	-3.33525	-2.52426	-1.4971	-1.84825	-3.91795	-2.23739	-2.94862	-2.61095	-1.0476	-4.59337	-1.81368	-2.35634	0.152518	-3.47199	-2.51008	-2.31746	-2.50269	0.0488099	-2.82105	-1.1889	-0.818602	-2.7104	-2.1679	-0.514513	-0.259357	-1.78743	-1.50006	-3.08681	-1.54916	-0.40717	-0.920003
	G2_W_ICC637 C1 _ 1	G2	Harvest1_WW	-3.17724	-2.18661	-0.105828	-1.87855	-0.383203	0.749715	-2.26795	-1.77109	-1.82528	-0.11881	-0.304838	-0.870682	-2.58955	-3.04557	-3.42494	-3.1074	-2.35982	-1.40405	-1.91823	-3.90125	-2.08777	-2.57392	-2.52393	-1.37612	-4.44892	-1.66073	-2.21712	0.198637	-3.69117	-2.37439	-2.18431	-2.23106	0.0795068	-2.68729	-1.00197	-0.648726	-3.06898	-2.08445	-0.459717	-0.108825	-1.74648	-1.33717	-3.29328	-1.78599	-0.316858	-0.964084
	G2_W_ICC637 C1 _ 2	G2	Harvest1_WW	-3.44744	-2.46921	-0.207824	-1.90483	-0.55007	0.695276	-2.48533	-1.74792	-1.8884	-0.147872	-0.360749	-1.00426	-2.75159	-3.29236	-3.5009	-3.36237	-2.36443	-1.49692	-2.01022	-3.72263	-2.24608	-2.61824	-2.78556	-1.47834	-4.47887	-1.73688	-2.46663	0.147768	-3.72774	-2.49393	-2.187	-2.46641	0.0190115	-2.54996	-1.03975	-0.591751	-3.68607	-2.26881	-0.467331	-0.303035	-1.77522	-1.47971	-3.26614	-2.14226	-0.454549	-1.04633
	G2_W_ICC637 C1 _ 3	G2	Harvest1_WW	-3.62513	-2.34447	-0.380679	-1.92234	-0.630384	0.62965	-2.56005	-1.69154	-1.9451	-0.174986	-0.486142	-1.13303	-2.90866	-3.35876	-3.65441	-3.33098	-2.45278	-1.45626	-1.91752	-3.77037	-2.40253	-2.6379	-2.70608	-1.66344	-4.59437	-1.82064	-2.52738	0.282272	-3.83016	-2.60878	-2.25952	-2.03929	0.0156841	-2.51675	-1.08114	-0.709115	-4.19812	-2.36163	-0.56778	-0.531804	-1.91227	-1.58975	-3.43296	-2.34551	-0.521302	-1.1217
	G3_W_ICC1194 C1 _ 1	G3	Harvest1_WW	-3.09422	-2.37504	-0.557444	-2.05336	-0.129746	0.773141	-1.88308	-1.37953	-2.10118	-0.0323266	-0.395614	-1.16092	-2.96551	-3.23377	-3.55501	-3.21044	-2.21504	-1.41974	-1.95798	-3.54604	-2.3342	-2.81065	-2.64797	-0.49088	-4.32382	-1.83929	-2.20149	0.161858	-3.57614	-2.55709	-2.16225	-2.42612	0.149066	-2.87879	-0.745469	-0.968829	-2.93451	-2.14515	-0.182205	-0.222518	-1.63334	-1.87933	-2.9454	-1.27896	-0.487219	-0.909517
	G3_W_ICC1194 C1 _ 2	G3	Harvest1_WW	-3.31728	-2.38415	-0.764754	-2.05778	-0.213838	0.66858	-2.06328	-1.48256	-2.12168	-0.0938815	-0.56713	-1.32116	-3.27499	-3.42895	-3.77189	-3.33346	-2.4014	-1.41179	-1.86841	-3.28897	-2.55082	-2.8288	-2.73122	-0.696651	-4.35581	-1.98598	-2.43447	0.252745	-3.64759	-2.75049	-2.24772	-2.66996	0.0847818	-2.80838	-0.833016	-1.08293	-3.95564	-2.42592	-0.334021	-0.589881	-1.64194	-2.07722	-3.33903	-1.54292	-0.679873	-1.03749
	G3_W_ICC1194 C1 _ 3	G3	Harvest1_WW	-3.21198	-2.49096	-0.692731	-2.02388	-0.218375	0.689496	-1.83095	-1.50128	-2.10463	-0.0766383	-0.489738	-1.28866	-3.10154	-3.34779	-3.57268	-3.31016	-2.26771	-1.43083	-1.9956	-3.37803	-2.44578	-2.81148	-2.74359	-0.649884	-4.34262	-1.88478	-2.27511	0.136883	-3.62282	-2.61343	-2.19032	-2.53402	0.100621	-2.89685	-0.790135	-1.08734	-3.12006	-2.29191	-0.253213	-0.440568	-1.68085	-1.99346	-3.20652	-1.3485	-0.593809	-1.00961
	G4_W_ICC1230 C1 _ 1	G4	Harvest1_WW	-3.08683	-2.43455	-0.487553	-1.86632	-0.530049	0.825902	-2.05996	-1.38843	-1.86761	-0.0135258	-0.377776	-1.2631	-3.00706	-3.06392	-3.44903	-3.03235	-2.03685	-1.29404	-2.13959	-3.8622	-2.44442	-2.50815	-2.6369	-1.06606	-4.28615	-1.86952	-2.2365	0.0898483	-3.60918	-2.53636	-1.83721	-2.44597	0.10597	-2.81952	-0.823573	-0.903302	-3.12184	-2.18308	-0.3297	-0.391222	-1.85397	-1.81569	-3.29576	-1.68552	-0.651562	-1.09187
	G4_W_ICC1230 C1 _ 2	G4	Harvest1_WW	-3.29616	-2.50475	-0.696646	-2.04883	-0.677304	0.800777	-2.49624	-1.5046	-2.01883	0.0179465	-0.497472	-1.38204	-2.82314	-3.22425	-3.51472	-3.11347	-2.1723	-1.34744	-2.21588	-3.88788	-2.58961	-2.73114	-2.63835	-1.20632	-4.36368	-2.09522	-2.50064	0.203477	-3.8445	-2.75646	-1.92475	-2.66303	0.073973	-3.02381	-0.911118	-1.08644	-3.39377	-2.34433	-0.398509	-0.570926	-2.0027	-2.04109	-3.11705	-1.99827	-0.769317	-1.14113
	G4_W_ICC1230 C1 _ 3	G4	Harvest1_WW	-3.42884	-2.52974	-0.73895	-1.99483	-0.688366	0.760247	-2.39474	-1.56174	-1.97853	-0.103191	-0.568801	-1.38131	-3.32036	-3.30919	-3.78911	-3.21293	-2.2952	-1.37763	-1.98713	-3.83791	-2.60267	-2.62758	-2.70449	-1.26368	-4.58597	-2.12254	-2.5445	0.174901	-3.73291	-2.77059	-1.96277	-2.71484	0.0456324	-2.87691	-0.911573	-1.1137	-4.65546	-2.45329	-0.448293	-0.669115	-1.94786	-1.99625	-3.7346	-1.99977	-0.753323	-1.16321
	G5_W_ICC1164 C1 _ 1	G5	Harvest1_WW	-2.79672	-2.47672	-0.426891	-1.96886	-0.42197	0.8475	-1.64263	-1.29896	-1.78486	0.00506841	-0.438285	-1.36635	-3.09627	-2.6224	-3.54848	-2.7287	-1.84266	-1.31059	-2.14873	-3.47767	-2.6675	-2.40198	-2.43324	-0.965644	-3.85579	-1.89646	-2.16508	0.221106	-3.71673	-2.4292	-1.74457	-2.3542	-0.030808	-2.63658	-0.873085	-0.85303	-3.05015	-2.33046	-0.260654	-0.318436	-1.9783	-1.8516	-3.39354	-1.32971	-0.984602	-1.13886
	G5_W_ICC1164 C1 _ 2	G5	Harvest1_WW	-2.48561	-2.29864	-0.280268	-1.86611	-0.120967	1.0817	-1.4884	-0.998541	-1.4478	0.216244	-0.138137	-1.11307	-2.79622	-2.61542	-3.309	-2.70228	-1.57965	-1.23205	-2.05489	-3.48667	-2.38188	-2.3991	-2.385	-0.646119	-3.68778	-1.79761	-2.02618	0.335564	-3.5486	-2.34876	-1.48285	-2.2506	0.179556	-2.76174	-0.650781	-0.742593	-2.74338	-2.10523	-0.0404421	0.0129447	-1.64019	-1.58401	-2.87463	-0.98042	-0.72543	-0.909899
	G5_W_ICC1164 C1 _ 3	G5	Harvest1_WW	-2.71368	-2.38164	-0.423528	-1.99234	-0.348526	0.87054	-1.6831	-1.32317	-1.78627	-0.0419765	-0.415337	-1.36437	-3.04569	-2.68674	-3.33841	-2.77394	-1.91281	-1.23081	-2.20421	-3.64047	-2.51758	-2.37314	-2.49677	-0.959669	-3.71124	-1.84203	-2.08803	0.170757	-3.65563	-2.43902	-1.86717	-2.28978	-0.0509416	-2.72211	-0.986708	-0.838499	-3.0208	-2.19534	-0.32433	-0.303049	-1.89568	-1.8431	-2.988	-1.4255	-0.997141	-1.13822
	G6_W_ICC1923 C1 _ 1	G6	Harvest1_WW	-2.41765	-2.27668	-0.316339	-1.83113	-0.264754	0.661467	-1.64746	-1.55176	-1.83753	-0.109053	-0.300979	-1.13066	-2.88406	-2.98381	-3.36617	-2.92956	-2.13127	-1.23308	-1.70647	-3.65939	-2.49956	-2.49056	-2.29756	-0.690856	-3.46654	-1.73006	-1.97429	0.180932	-3.74006	-2.4396	-1.89927	-2.33043	0.107865	-2.57313	-0.757186	-0.672606	-3.42596	-2.08122	-0.0435079	-0.338473	-1.81189	-1.51734	-2.95958	-1.29203	-0.994397	-1.08912
	G6_W_ICC1923 C1 _ 2	G6	Harvest1_WW	-2.11864	-2.40894	-0.359636	-1.88391	-0.203398	0.663631	-1.50615	-1.3599	-1.80154	-0.1645	-0.350245	-1.05593	-2.90247	-3.09242	-3.40369	-3.0978	-2.04368	-1.31168	-1.6335	-3.67738	-2.63968	-2.60646	-2.2521	-0.632044	-3.1861	-1.74884	-1.94319	0.207011	-3.59918	-2.42666	-1.91451	-2.33574	0.114823	-2.7988	-0.740734	-0.87339	-3.49179	-2.20147	-0.0637444	-0.305816	-1.84408	-1.38709	-3.19914	-1.14093	-0.97303	-1.10575
	G6_W_ICC1923 C1 _ 3	G6	Harvest1_WW	-2.35185	-2.45342	-0.417783	-2.08938	-0.306421	0.564601	-1.82809	-1.61207	-1.9102	-0.231137	-0.402381	-1.18423	-2.98156	-3.22734	-3.4686	-3.2252	-2.21035	-1.36139	-1.93902	-3.87185	-2.62515	-2.73377	-2.60645	-0.745577	-3.40579	-1.91727	-2.09602	0.0444405	-3.81793	-2.59069	-2.11514	-2.49226	0.00255103	-2.86872	-0.886705	-0.899545	-3.6212	-2.15614	-0.176264	-0.329303	-1.94049	-1.56425	-2.79922	-1.5035	-0.981002	-1.1977
	G7_W_ICC1072 C1 _ 1	G7	Harvest1_WW	-2.89982	-2.64931	-0.984284	-2.088	-0.250486	0.630283	-2.03692	-1.50387	-1.83337	-0.221219	-0.423195	-1.72231	-3.12736	-3.09731	-3.11996	-3.05063	-2.15416	-1.37076	-2.13152	-3.73053	-2.5754	-2.76178	-2.69605	-1.24939	-4.15594	-2.1874	-2.18766	0.0552059	-3.70797	-2.65609	-1.85599	-2.5533	-0.0980847	-3.29755	-0.960352	-1.48354	-3.37787	-2.1828	-0.291641	-0.346273	-1.85721	-1.77176	-2.91781	-1.52381	-0.837796	-1.1797
	G7_W_ICC1072 C1 _ 2	G7	Harvest1_WW	-2.87469	-2.644	-1.03027	-2.03255	-0.260171	0.641457	-1.82429	-1.50845	-1.8203	-0.218517	-0.407338	-1.77248	-3.18783	-3.0424	-3.13918	-2.98192	-2.15831	-1.33406	-2.08687	-3.64605	-2.56279	-2.62949	-2.59783	-1.23066	-4.12647	-2.15637	-2.15694	0.135481	-3.6199	-2.65407	-1.82713	-2.56352	-0.040157	-3.29439	-0.936553	-1.48087	-3.41315	-2.23455	-0.263911	-0.408285	-1.85181	-1.75197	-3.07172	-1.38349	-0.857195	-1.15502
	G7_W_ICC1072 C1 _ 3	G7	Harvest1_WW	-2.52804	-2.57108	-0.758498	-2.06169	-0.0342453	0.829778	-1.85	-1.29178	-1.6079	-0.0378135	-0.244091	-1.52129	-2.96841	-2.92678	-3.0863	-2.8682	-1.91542	-1.28679	-2.04375	-3.74655	-2.40081	-2.64783	-2.52502	-1.00071	-3.89331	-2.06679	-2.04937	0.208738	-3.52298	-2.51386	-1.68395	-2.47487	0.0949234	-3.30096	-0.788756	-1.29332	-3.19789	-2.08022	-0.0718988	-0.0666509	-1.64203	-1.55462	-2.77107	-1.39127	-0.68286	-0.954844
	G8_W_ICC1065 C1 _ 1	G8	Harvest1_WW	-2.44243	-2.14835	-0.635451	-2.03424	-0.288045	0.976265	-1.7513	-1.41751	-1.82257	0.0555068	-0.31718	-1.27842	-2.87996	-2.40131	-3.41999	-2.29864	-1.73213	-1.33666	-1.86345	-3.69297	-2.46682	-2.56367	-2.17425	-0.480664	-3.70756	-1.87179	-2.04765	0.474196	-3.53469	-2.31188	-1.8299	-2.02037	0.12972	-3.17421	-0.639175	-1.29534	-2.60751	-2.0397	-0.0268373	-0.0983244	-1.76211	-1.52878	-3.03726	-1.40438	-0.729468	-0.902054
	G8_W_ICC1065 C1 _ 2	G8	Harvest1_WW	-2.68525	-2.4363	-0.712794	-1.95592	-0.357078	0.953177	-1.99214	-1.44568	-1.87392	0.035626	-0.346014	-1.40679	-2.9422	-2.51214	-3.28106	-2.42482	-1.7076	-1.36996	-2.01386	-3.51266	-2.58681	-2.48172	-2.31133	-0.632568	-3.77053	-1.9443	-2.16825	0.482021	-3.6033	-2.42562	-1.77097	-2.10001	0.116279	-3.10643	-0.712718	-1.15594	-2.83927	-2.1529	-0.139148	-0.325318	-1.80754	-1.64968	-3.01363	-1.59689	-0.884135	-0.968369
	G8_W_ICC1065 C1 _ 3	G8	Harvest1_WW	-2.39444	-2.28562	-0.598906	-1.97749	-0.184632	0.946879	-1.67824	-1.33046	-1.71476	0.0200645	-0.295525	-1.23414	-2.91943	-2.45766	-3.3719	-2.37757	-1.67711	-1.36051	-1.91757	-3.65206	-2.35897	-2.58366	-2.25228	-0.394971	-3.66905	-1.88496	-2.11163	0.423093	-3.62844	-2.33013	-1.79319	-2.11843	0.0888764	-3.131	-0.648125	-1.10543	-2.67828	-2.13831	-0.0448633	-0.0765631	-1.73439	-1.48893	-3.08611	-1.24791	-0.644409	-0.927128
	G9_W_ICC1737 C1 _ 1	G9	Harvest1_WW	-3.03469	-2.53764	-1.22986	-2.24219	0.0601578	0.561196	-2.09436	-1.45674	-1.88669	-0.173005	-0.309216	-1.45825	-3.20701	-3.16512	-3.45209	-3.08489	-2.12868	-1.56333	-1.83161	-4.2293	-2.36118	-2.84938	-2.532	-1.14529	-4.59749	-2.27229	-2.2014	0.15715	-3.45307	-2.64362	-1.86993	-2.56911	0.0211409	-3.78371	-0.884501	-1.84016	-3.64188	-2.18004	-0.0970072	-0.223103	-1.62123	-1.64214	-2.76201	-1.45498	-0.569078	-1.14686
	G9_W_ICC1737 C1 _ 2	G9	Harvest1_WW	-3.13477	-2.59364	-1.30453	-2.17781	-0.0392012	0.505227	-2.13409	-1.56159	-1.96295	-0.26408	-0.421651	-1.5554	-3.18406	-3.19633	-3.43335	-3.15568	-2.2527	-1.55902	-1.98896	-4.23245	-2.46032	-2.88543	-2.53993	-1.32247	-4.60041	-2.24517	-2.20814	0.0765116	-3.46745	-2.64373	-1.95369	-2.56094	-0.0616498	-3.76721	-0.986176	-1.94042	-3.8204	-2.17179	-0.172926	-0.34568	-1.70898	-1.75969	-2.88499	-1.58886	-0.712489	-1.25671
	G9_W_ICC1737 C1 _ 3	G9	Harvest1_WW	-3.28521	-2.41774	-1.29097	-2.16706	-0.0308316	0.50636	-2.1489	-1.59737	-1.94294	-0.274908	-0.382448	-1.56167	-3.17896	-3.16981	-3.22718	-3.08635	-2.2298	-1.5479	-1.91597	-4.16903	-2.47529	-2.86079	-2.43284	-1.29575	-4.54449	-2.20191	-2.24108	0.0960942	-3.5027	-2.63951	-1.9487	-2.53574	-0.0556771	-3.725	-0.982155	-1.8495	-4.57893	-2.21689	-0.184795	-0.353123	-1.71341	-1.75884	-3.04003	-1.65363	-0.695706	-1.268
	G10_W_ICC1629 C1 _ 1	G10	Harvest1_WW	-2.80843	-2.62439	-0.952023	-2.1793	-0.531274	0.664381	-1.98232	-1.56248	-1.91206	-0.226275	-0.480817	-1.71466	-3.36852	-3.15621	-3.30473	-3.08413	-2.16764	-1.37768	-1.83817	-3.71374	-2.72098	-2.74714	-2.65149	-0.931229	-4.17985	-2.13225	-2.12161	-0.00458482	-3.93101	-2.72991	-1.92818	-2.58366	-0.123593	-3.36141	-0.890435	-1.48418	-3.37295	-2.14924	-0.314674	-0.43348	-1.99312	-1.80275	-3.02821	-1.50579	-1.07362	-1.14937
	G10_W_ICC1629 C1 _ 2	G10	Harvest1_WW	-2.73223	-2.52079	-0.751906	-2.1045	-0.377281	0.822046	-1.68763	-1.39836	-1.79425	-0.0870773	-0.33307	-1.51599	-3.1728	-2.864	-3.36233	-2.77796	-1.91764	-1.36903	-1.70828	-3.73786	-2.58647	-2.70201	-2.39605	-0.695874	-4.28048	-1.96148	-1.97682	0.064437	-3.76403	-2.51087	-1.74496	-2.44545	0.0126428	-3.43439	-0.730743	-1.37559	-3.15061	-2.04225	-0.211262	-0.194836	-1.9041	-1.60673	-2.87456	-1.18415	-0.842924	-0.976291
	G10_W_ICC1629 C1 _ 3	G10	Harvest1_WW	-2.66786	-2.7327	-0.859953	-2.21954	-0.464591	0.692657	-1.91988	-1.60943	-1.83962	-0.218749	-0.441561	-1.70764	-3.30746	-3.15419	-3.3876	-3.06808	-2.10613	-1.39696	-2.04569	-3.77935	-2.67395	-2.76954	-2.70337	-0.82449	-4.18038	-2.10411	-2.1021	-0.118518	-3.87997	-2.70074	-1.99924	-2.60715	-0.0898308	-3.36985	-0.840265	-1.32258	-3.38548	-2.1442	-0.280126	-0.306287	-1.94737	-1.75478	-3.10886	-1.60079	-1.11309	-1.11682
	G11_W_ICC1362 C1 _ 1	G11	Harvest1_WW	-2.14558	-2.32362	-0.972017	-2.03115	-0.331393	0.965205	-1.75881	-1.35439	-1.92932	0.0584557	-0.296542	-1.53115	-2.98762	-2.86814	-3.47305	-2.80728	-1.98077	-1.33383	-1.71123	-3.83337	-2.44461	-2.4485	-2.38257	-0.871909	-3.31813	-1.94314	-2.02932	0.1937	-3.50927	-2.42254	-1.77273	-2.40529	0.151881	-3.47771	-0.766589	-1.6065	-2.45124	-1.85866	-0.0541506	-0.024509	-1.69736	-1.49351	-2.69223	-1.52391	-0.618013	-0.928978
	G11_W_ICC1362 C1 _ 2	G11	Harvest1_WW	-2.34537	-2.51592	-1.11454	-2.0424	-0.378363	0.937003	-2.13128	-1.46036	-1.92974	0.0220001	-0.320746	-1.63535	-3.20318	-3.11283	-3.43619	-3.06874	-2.04625	-1.39661	-1.8243	-3.68322	-2.49583	-2.47879	-2.63182	-0.942219	-3.46173	-2.15092	-2.2393	0.190982	-3.6168	-2.63322	-1.86283	-2.54936	0.147032	-3.53381	-0.780154	-1.62805	-2.685	-2.11909	-0.0936333	-0.209439	-1.67166	-1.57932	-3.2137	-1.77742	-0.692714	-0.964642
	G11_W_ICC1362 C1 _ 3	G11	Harvest1_WW	-2.2872	-2.6759	-0.792877	-1.99935	-0.397349	0.901279	-2.60141	-1.48136	-1.89583	-0.00220577	-0.274753	-1.50813	-2.30784	-3.1045	-3.29615	-3.07313	-2.05167	-1.32532	-1.67228	-3.61802	-3.07863	-2.46155	-2.55077	-1.00494	-3.29207	-2.12147	-2.25895	0.251281	-3.66925	-2.61893	-1.86733	-2.51572	0.116967	-3.64459	-0.80719	-1.42262	-2.71246	-2.03467	-0.128496	-0.249622	-1.70697	-1.59781	-3.12823	-1.94426	-0.748159	-0.994649
	G12_W_ICC1946 C1 _ 1	G12	Harvest1_WW	-2.8516	-2.8298	-1.15614	-2.08246	-0.411076	0.513451	-2.64226	-1.6945	-1.93885	-0.200508	-0.346714	-1.62572	-3.14177	-3.25554	-3.40416	-3.13781	-2.10886	-1.44649	-1.89136	-4.0167	-2.54644	-2.96975	-2.61809	-1.1149	-4.1451	-2.2519	-2.5163	0.0872393	-3.86506	-2.79667	-1.87706	-2.68214	-0.113182	-3.84267	-1.09704	-1.70273	0	-2.23622	-0.302368	-0.460093	-1.88288	-1.96686	-3.28859	-1.76398	-0.804555	-1.50691
	G12_W_ICC1946 C1 _ 2	G12	Harvest1_WW	-2.70219	-2.56559	-1.0003	-1.91264	-0.224851	0.681112	-2.46847	-1.56368	-1.78834	-0.0389305	-0.190186	-1.47614	-2.75499	-3.10802	-3.21384	-2.96239	-1.89687	-1.28745	-1.70085	-3.8434	-2.89685	-2.81803	-2.45649	-0.957593	-3.96582	-2.09726	-2.37769	0.26031	-3.71472	-2.6396	-1.73002	-2.56148	0.0643917	-3.62961	-0.919249	-1.44313	0	-2.14829	-0.0820957	-0.323594	-1.71334	-1.82284	-3.27771	-1.66789	-0.666624	-1.35277
	G12_W_ICC1946 C1 _ 3	G12	Harvest1_WW	-2.65245	-2.65655	-1.05643	-1.99125	-0.279501	0.64043	-2.4402	-1.49971	-1.87301	-0.0850762	-0.217929	-1.50596	-3.16676	-3.14901	-3.25839	-3.03249	-2.02384	-1.35674	-1.83527	-3.97635	-2.49343	-2.87822	-2.50766	-1.01639	-4.09243	-2.16451	-2.36741	0.173094	-3.7466	-2.68721	-1.7568	-2.54092	-0.014737	-3.79634	-0.983545	-1.63427	-4.18784	-2.06985	-0.129248	-0.305501	-1.74835	-1.85756	-2.84857	-1.547	-0.707738	-1.39886
	G13_W_ICC4639 C1 _ 1	G13	Harvest1_WW	-2.4847	-2.76104	-0.705027	-2.24694	-0.444635	0.804952	-2.51779	-1.54892	-2.04818	-0.0256266	-0.462965	-1.76221	-3.43141	-3.42959	-3.26296	-3.33316	-2.23344	-1.34165	-2.03353	-3.93341	-2.89312	-3.00644	-2.94784	-0.862828	-3.51789	-2.32278	-2.4985	0.21212	-3.89161	-2.92437	-2.0793	-2.6781	-0.0166099	-3.37676	-0.792509	-1.09828	-3.68146	-2.2947	-0.209391	-0.486965	-1.87816	-2.05911	-3.0114	-1.67951	-1.21634	-1.18136
	G13_W_ICC4639 C1 _ 2	G13	Harvest1_WW	-2.5678	-2.8608	-0.805291	-2.26162	-0.427888	0.791225	-2.54708	-1.55955	-2.0289	-0.0476358	-0.488182	-1.74109	-3.25427	-3.41101	-3.13642	-3.33479	-2.27442	-1.35496	-2.12323	-4.02679	-2.82438	-3.03258	-2.95899	-0.853677	-3.74683	-2.3782	-2.47969	0.150453	-3.89116	-2.94305	-2.13918	-2.65994	-0.0405938	-3.46491	-0.823722	-1.36776	-3.40432	-2.1031	-0.240807	-0.432445	-1.89316	-2.09033	-2.78617	-1.68988	-1.09755	-1.20271
	G13_W_ICC4639 C1 _ 3	G13	Harvest1_WW	-2.39797	-2.70414	-0.726208	-2.26578	-0.438778	0.801353	-2.46482	-1.59786	-2.01469	-0.0555288	-0.455046	-1.74222	-3.21991	-3.32533	-3.30923	-3.23451	-2.23425	-1.33809	-2.11656	-4.00879	-2.90413	-2.99617	-2.9041	-0.838146	-3.60022	-2.29162	-2.41223	0.132469	-3.89662	-2.85489	-2.101	-2.6555	-0.0467716	-3.43733	-0.824494	-1.19519	-3.44348	-2.10422	-0.205718	-0.397115	-1.87573	-2.06206	-2.82222	-1.65558	-1.27311	-1.19811
	G14_W_ICC4657 C1 _ 1	G14	Harvest1_WW	-2.17898	-2.53281	-0.0850268	-2.0242	-0.422944	0.91682	-2.53637	-1.46413	-1.67386	0.0240277	-0.253787	-1.36373	-3.13431	-2.93473	-3.3839	-2.97076	-1.99102	-1.18801	-2.09849	-3.89551	-2.45056	-2.64062	-2.58838	-0.923439	-3.5285	-2.12798	-2.22132	0.24695	-3.92758	-2.70787	-1.93359	-2.50444	-0.205911	-2.9487	-1.14731	-0.547309	-3.19181	-2.03569	-0.19113	-0.259771	-1.98308	-1.73311	-2.73283	-1.87429	-1.22199	-1.36287
	G14_W_ICC4657 C1 _ 2	G14	Harvest1_WW	-2.3683	-2.61168	-0.261788	-2.12089	-0.574659	0.806957	-2.61867	-1.64064	-1.78492	-0.0821571	-0.371221	-1.51038	-3.22601	-3.05932	-3.20711	-3.10288	-2.12686	-1.30852	-2.19492	-3.9621	-2.72865	-2.73029	-2.7314	-1.0505	-3.73578	-2.22953	-2.33941	0.144403	-4.02394	-2.80586	-2.03567	-2.61747	-0.31203	-3.06191	-1.25859	-0.702543	-3.40038	-2.11647	-0.283559	-0.393734	-2.0852	-1.85006	-2.84918	-2.00196	-1.17785	-1.47417
	G14_W_ICC4657 C1 _ 3	G14	Harvest1_WW	-2.00916	-2.49082	0.0119559	-1.9823	-0.378386	1.00213	-2.41924	-1.46612	-1.5764	0.0704188	-0.139932	-1.25595	-3.13175	-2.91875	-3.28089	-2.95699	-1.9299	-1.19238	-1.9387	-3.74114	-2.46015	-2.52942	-2.60272	-0.841965	-3.35995	-2.05092	-2.17307	0.315772	-3.76922	-2.62989	-1.89181	-2.45362	-0.103787	-2.89102	-1.03914	-0.42307	-3.26083	-2.09767	-0.0633276	-0.167486	-1.85005	-1.59847	-2.94028	-1.85142	-1.03606	-1.24395
	G15_W_ICC4593 C1 _ 1	G15	Harvest1_WW	-2.31248	-2.66066	-1.27335	-2.28892	-0.297323	0.910051	-1.87538	-1.38895	-1.88709	-0.036687	-0.413563	-1.78155	-3.27579	-3.00593	-2.73126	-2.90329	-1.93188	-1.30486	-1.78973	-3.73037	-2.9183	-2.67626	-2.70543	-0.925929	-3.26054	-2.26596	-2.29468	0.245531	-3.60564	-2.74739	-1.76463	-2.57085	-0.0232187	-3.76824	-0.919471	-1.70294	-3.41101	-2.1963	-0.127124	-0.233428	-1.69307	-1.86745	-2.92974	-1.31015	-1.0424	-1.16605
	G15_W_ICC4593 C1 _ 2	G15	Harvest1_WW	-2.24497	-2.66167	-1.2424	-2.27559	-0.190285	0.995652	-1.84935	-1.34192	-1.84443	0.066235	-0.355067	-1.78358	-3.15097	-2.90297	-3.02056	-2.82204	-1.92868	-1.20949	-1.72357	-3.76242	-2.85579	-2.65256	-2.67863	-0.868981	-3.24282	-2.21996	-2.20192	0.312921	-3.59895	-2.68003	-1.76059	-2.48681	0.0297027	-3.67217	-0.864252	-1.68538	-3.28365	-2.0604	-0.0477137	-0.12676	-1.64391	-1.83247	-2.77437	-1.2811	-1.01823	-1.09777
	G15_W_ICC4593 C1 _ 3	G15	Harvest1_WW	-2.46405	-2.71709	-1.38757	-2.34744	-0.327914	0.884895	-2.0021	-1.46763	-1.96409	-0.0297085	-0.48678	-1.92759	-3.32145	-3.07883	-3.0783	-2.97264	-2.0247	-1.3231	-1.88185	-3.86542	-2.69629	-2.78723	-2.84863	-0.98859	-3.46817	-2.36497	-2.36821	0.189501	-3.67291	-2.83545	-1.82957	-2.63935	-0.0708248	-3.76501	-0.964021	-1.86054	-3.52615	-2.1519	-0.183114	-0.28676	-1.79306	-1.96768	-2.64266	-1.45545	-1.10223	-1.22137
	G16_W_ICC5639 C1 _ 1	G16	Harvest1_WW	-2.4558	-2.53334	-0.875914	-2.05555	-0.320718	1.08964	-2.14838	-1.02801	-1.58805	0.286852	-0.341951	-1.41394	-2.80269	-2.44271	-2.49721	-2.38555	-1.28717	-1.29092	-2.03062	-3.80325	-2.85153	-2.48498	-2.23508	-0.45434	-3.87219	-2.10765	-2.32395	0.470586	-3.66524	-2.42661	-1.16735	-2.20183	0.268884	-3.35722	-0.412042	-1.39818	-3.11042	-1.92949	-0.0919568	-0.244164	-1.78749	-1.87154	-2.57418	-1.61434	-0.972775	-0.990881
	G16_W_ICC5639 C1 _ 2	G16	Harvest1_WW	-2.66456	-2.45747	-0.991974	-2.14449	-0.420382	0.994412	-2.34219	-1.37087	-1.87225	0.176842	-0.414022	-1.53565	-2.99232	-2.46979	-2.34427	-2.34443	-1.51032	-1.35355	-2.17445	-3.86127	-2.6614	-2.60778	-2.0867	-0.558698	-3.93736	-2.18288	-2.52814	0.297883	-3.96142	-2.52263	-1.41322	-2.12087	0.108757	-3.43842	-0.596775	-1.53055	-3.74081	-1.97639	-0.225706	-0.35678	-1.95586	-2.05076	-2.69378	-1.80395	-1.1438	-1.09561
	G16_W_ICC5639 C1 _ 3	G16	Harvest1_WW	-2.55875	-2.63153	-1.00167	-2.16371	-0.388873	1.02212	-2.23515	-1.19407	-1.83546	0.213238	-0.4213	-1.55043	-3.12672	-2.57837	-3.20825	-2.52596	-1.56088	-1.39802	-2.12656	-3.91739	-2.63513	-2.64564	-2.28198	-0.540234	-3.97647	-2.24293	-2.46056	0.349887	-3.82161	-2.57762	-1.44	-2.33995	0.142847	-3.52002	-0.563817	-1.49795	-3.21066	-2.11663	-0.19734	-0.327116	-1.88368	-2.02668	-2.67425	-1.67897	-1.07064	-1.06781
	G17_W_ICC6279 C1 _ 1	G17	Harvest1_WW	-2.44851	-2.58971	-0.995487	-2.11065	-0.327352	0.73311	-2.11524	-1.47614	-1.99642	0.00276372	-0.291383	-1.72161	-3.31572	-3.1968	-3.43577	-3.11643	-2.09838	-1.42964	-1.46538	-4.05128	-2.73281	-2.79425	-2.68725	-0.512204	-3.96862	-2.02542	-2.16974	0.231473	-3.64247	-2.62789	-1.89768	-2.59185	0.0940611	-3.43901	-0.850388	-1.45606	-3.89516	-2.06918	-0.0397223	-0.454686	-1.83521	-1.71239	-2.73657	-1.58109	-0.767556	-1.22656
	G17_W_ICC6279 C1 _ 2	G17	Harvest1_WW	-2.43816	-2.69229	-1.01684	-2.19128	-0.315091	0.710816	-2.19514	-1.55373	-1.99468	0.0259662	-0.310342	-1.75905	-3.30279	-3.24891	-3.33536	-3.15164	-2.04795	-1.46549	-1.56607	-4.17917	-2.50377	-2.89856	-2.8627	-0.501787	-4.03541	-2.09159	-2.24522	0.309202	-3.72882	-2.68926	-1.85315	-2.68792	0.0793524	-3.52804	-0.857785	-1.49598	-3.96499	-2.17282	-0.0775786	-0.42657	-1.9036	-1.74154	-2.6555	-1.65513	-0.790088	-1.21076
	G17_W_ICC6279 C1 _ 3	G17	Harvest1_WW	-2.42752	-2.67023	-0.997247	-2.1728	-0.325998	0.706254	-2.12557	-1.64655	-1.99411	0.0313883	-0.332246	-1.71551	-3.31272	-3.25305	-3.33053	-3.17323	-2.12877	-1.48328	-1.58385	-4.17183	-2.61947	-2.89228	-2.81429	-0.551562	-4.03354	-2.09574	-2.21564	0.187308	-3.78347	-2.6865	-1.9412	-2.69193	0.0511471	-3.50544	-0.881674	-1.47594	-3.92131	-2.13636	-0.112091	-0.453826	-1.88194	-1.74713	-2.75804	-1.5619	-0.674569	-1.22179
	G18_W_ICC6293 C1 _ 1	G18	Harvest1_WW	-2.5617	-2.42791	-0.644341	-1.90661	-0.639083	1.01404	-1.97525	-1.10479	-1.59662	0.185849	-0.369893	-1.53798	-3.04591	-2.49051	-2.82238	-2.47503	-1.35266	-1.32872	-1.87164	-3.69732	-2.43626	-2.29806	-2.23528	-0.700045	-3.98568	-1.85804	-2.23542	0.189789	-3.49052	-2.34015	-1.25788	-2.23044	0.166769	-2.93311	-0.602462	-1.14533	-2.65248	-1.97912	-0.168463	-0.266912	-1.8139	-1.91968	-2.57823	-1.84994	-0.805556	-1.10817
	G18_W_ICC6293 C1 _ 2	G18	Harvest1_WW	-2.67217	-2.66684	-0.61832	-2.03315	-0.638983	1.11482	-2.40136	-1.26661	-1.93571	0.259049	-0.326732	-1.58109	-3.26776	-2.74565	-3.34628	-2.71407	-1.65244	-1.45676	-1.89351	-3.78388	-2.31177	-2.49032	-2.38821	-0.73312	-4.22649	-2.10659	-2.50072	0.206194	-3.6898	-2.58374	-1.51918	-2.42419	0.125241	-3.22207	-0.72435	-1.07408	-2.95539	-2.17324	-0.235528	-0.280304	-1.80289	-1.98665	-2.72665	-2.02699	-0.854336	-1.07209
	G18_W_ICC6293 C1 _ 3	G18	Harvest1_WW	-2.63337	-2.68469	-0.577362	-1.99297	-0.553638	1.17947	-2.39684	-1.27874	-1.8651	0.327105	-0.254339	-1.5483	-3.15842	-2.7528	-3.28984	-2.72602	-1.60862	-1.41103	-1.87905	-3.73605	-2.15025	-2.47514	-2.4393	-0.654194	-4.19135	-2.07751	-2.47357	0.284893	-3.66406	-2.56807	-1.51904	-2.41971	0.180138	-3.13881	-0.727716	-1.01898	-2.94035	-2.16634	-0.147978	-0.224436	-1.72972	-1.92971	-2.60768	-1.95596	-0.825368	-0.986678
	G19_W_ICC6579 C1 _ 1	G19	Harvest1_WW	-1.82355	-2.46371	-0.468517	-2.01233	-0.465423	0.940247	-1.53097	-1.17311	-1.86709	0.228202	-0.239519	-1.59491	-3.02337	-3.05862	-3.29845	-3.11665	-2.00125	-1.27971	-1.43272	-3.78183	-2.79229	-2.40721	-2.51853	-0.456359	-3.1218	-1.8599	-1.82872	0.263651	-3.68315	-2.52221	-1.94642	-2.3795	0.225778	-2.94282	-0.531411	-0.989475	-2.97121	-2.86229	-0.00065503	-0.4227	-1.85244	-1.21201	-2.67492	-1.17111	-1.08822	-0.929629
	G19_W_ICC6579 C1 _ 2	G19	Harvest1_WW	-1.93264	-2.5697	-0.465794	-1.95104	-0.501435	0.82701	-1.59002	-1.27417	-1.79147	0.101985	-0.348149	-1.61027	-2.97353	-3.01908	-2.46309	-3.14312	-1.98186	-1.33623	-1.47054	-3.71004	-2.64813	-2.44488	-2.46792	-0.455148	-3.07928	-1.85278	-1.85041	0.194138	-3.68289	-2.4736	-1.86052	-2.38065	0.170831	-2.84657	-0.524051	-1.08613	-2.9383	-1.938	0.0785987	-0.531055	-1.81021	-1.1923	-2.39864	-1.24412	-1.33536	-1.29825
	G19_W_ICC6579 C1 _ 3	G19	Harvest1_WW	-1.89266	-2.46316	-0.569601	-2.07369	-0.519844	0.850829	-1.70111	-1.34699	-1.99344	0.14683	-0.299684	-1.70263	-3.08862	-3.09791	-3.05443	-3.86062	-2.06915	-1.34239	-1.53041	-3.92527	-2.83325	-2.49823	-2.58186	-0.508235	-3.05894	-1.9383	-1.91726	0.206997	-3.84245	-2.58545	-2.03606	-2.41813	0.1603	-3.10692	-0.608321	-1.03269	-3.07907	-3.02161	-0.029716	-0.533891	-1.93709	-1.29615	-2.60888	-1.33132	-1.22169	-1.00575
	G20_W_ICC6537 C1 _ 1	G20	Harvest1_WW	-2.37021	-2.75315	0.0144168	-2.07445	-0.734924	0.67051	-2.25543	-1.68306	-2.0618	-0.113802	-0.310142	-1.34404	-3.16523	-3.30656	-3.13862	-3.3935	-2.25804	-1.42108	-1.935	-3.77452	-2.44872	-2.71364	-2.85489	-0.950675	-3.48648	-2.03125	-2.3771	0.0930783	-4.07168	-2.7869	-2.22382	-2.6568	-0.0438524	-2.59496	-0.929631	-0.369606	-3.15416	-3.00477	-0.226981	-0.49673	-2.06975	-1.56901	-2.63747	-1.86804	-1.10092	-1.12721
	G20_W_ICC6537 C1 _ 2	G20	Harvest1_WW	-1.90962	-2.36859	0.562686	-1.71391	-0.457728	0.86636	-2.23409	-1.37079	-3.11967	0.00707619	-0.000244012	-0.786885	-3.00089	-2.96882	-3.10554	-3.08835	-2.03895	-1.24421	-1.47907	-3.17526	-2.3266	-2.20938	-2.37866	-0.602325	-2.96409	-1.63303	-2.05478	0.308826	-3.6505	-2.36539	-1.93712	-2.21597	0.213643	-2.47163	-0.692517	0.112829	-2.92964	-2.44654	-0.180447	-0.273472	-1.8178	-1.12872	-3.4511	-1.61342	-1.10205	-0.861353
	G20_W_ICC6537 C1 _ 3	G20	Harvest1_WW	-2.10463	-2.36653	0.220752	-1.95822	-0.673153	0.685101	-2.30765	-1.5348	-2.17125	-0.172221	-0.296622	-1.09945	-3.0468	-2.94474	-3.25543	-3.04171	-2.20493	-1.33556	-1.75242	-3.56791	-2.55226	-2.47306	-2.34642	-0.851251	-3.15266	-1.74712	-2.11464	0.0636647	-3.84429	-2.44599	-2.14479	-2.24455	0.00424655	-2.48702	-0.893572	-0.278093	-2.77879	-2.26393	-0.390027	-0.458526	-2.0402	-1.40974	-3.17693	-1.96569	-1.06986	-1.09727
	G21_W_ICC6811 C1 _ 1	G21	Harvest1_WW	-2.02896	-2.28264	-0.204392	-1.93676	-0.522458	0.594311	-2.29897	-1.53813	-1.93056	-0.186469	-0.298203	-1.19622	-2.89575	-3.00474	-2.9175	-3.11075	-2.25093	-1.29671	-1.48126	-3.26861	-2.91671	-2.42971	-2.35263	-1.79953	-3.21532	-1.70124	-2.11695	-0.286647	-4.5315	-2.43977	-2.04953	-2.61253	0.215657	-2.84152	-0.689963	-0.672429	-3.08666	-2.94684	-0.252004	-0.484102	-1.84157	-1.22755	-2.62887	-1.77084	-1.92072	-1.06672
	G21_W_ICC6811 C1 _ 2	G21	Harvest1_WW	-2.00471	-2.22712	-0.219579	-1.95571	-0.501195	0.622982	-2.24296	-1.52857	-1.89956	-0.146342	-0.286912	-1.16195	-2.86993	-2.94472	-2.891	-3.03269	-2.20189	-1.25741	-1.42321	-3.35572	-2.91393	-2.43701	-2.30982	-0.815462	-3.20077	-1.67806	-2.03163	0.125149	-3.78265	-2.39998	-2.06081	-2.26543	0.203872	-2.81714	-0.695028	-0.709158	-2.99886	-2.84949	-0.286054	-0.416216	-1.79205	-1.17571	-3.47854	-1.7462	-0.833224	-1.02242
	G21_W_ICC6811 C1 _ 3	G21	Harvest1_WW	-2.03807	-2.18578	-0.230671	-1.97017	-0.573275	0.578723	-2.17802	-1.61198	-1.96789	-0.239781	-0.311351	-1.19121	-2.93743	-2.99847	-3.14604	-3.09478	-2.28247	-1.31265	-1.29303	-3.37909	-2.60877	-2.40185	-2.36418	-0.848549	-3.17863	-1.70382	-2.04081	0.0498658	-3.74553	-2.4087	-2.11903	-2.25443	0.131946	-2.84442	-0.702604	-0.699103	-2.99556	-2.79863	-0.320838	-0.467021	-1.82198	-1.21817	-3.19222	-1.67428	-0.848586	-1.09778
	G22_W_ICC8950 C1 _ 1	G22	Harvest1_WW	-1.98962	-2.59491	-0.451754	-2.0855	-0.62779	0.793788	-2.45773	-1.64052	-2.16718	-0.0173919	-0.373207	-1.40856	-3.19295	-3.30045	-3.09575	-3.31588	-2.31132	-1.38641	-1.45407	-3.77324	-2.7769	-2.72931	-2.68449	-0.486857	-3.33233	-2.0165	-2.18244	0.145762	-3.86944	-2.67373	-2.26992	-2.56401	0.0517563	-3.19159	-0.71536	-0.891899	-3.45944	-2.88094	-0.296015	-0.608205	-1.92871	-1.62199	-3.27158	-1.88617	-1.1767	-1.14458
	G22_W_ICC8950 C1 _ 2	G22	Harvest1_WW	-1.82347	-2.24631	-0.275573	-1.91323	-0.513609	0.917731	-2.14496	-1.41643	-2.09786	0.108154	-0.248893	-1.20032	-2.88452	-2.95656	-3.24188	-2.9717	-2.11073	-1.26067	-1.25385	-3.56778	-2.70301	-2.46961	-2.32955	-1.0956	-3.11195	-1.77047	-1.90237	-0.243828	-4.52235	-3.17202	-2.00818	-2.49682	0.158431	-2.75857	-0.606844	-0.7465	-3.13397	-2.19281	-0.267159	-0.417539	-1.72866	-1.42699	-3.61693	-1.69734	-2.16426	-1.04853
	G22_W_ICC8950 C1 _ 3	G22	Harvest1_WW	-2.10383	-2.51373	-0.400585	-1.99507	-0.618577	0.765924	-2.42623	-1.67942	-2.08746	-0.0854945	-0.37502	-1.36226	-2.85218	-3.27538	-3.013	-3.30299	-2.29401	-1.39843	-1.6145	-3.63792	-2.7326	-2.68752	-2.62237	-0.494473	-3.29674	-1.96234	-2.16764	0.128861	-3.77489	-2.62779	-2.26766	-2.53751	0.0542012	-3.01076	-0.746917	-0.859311	-3.42772	-2.32238	-0.293916	-0.615011	-1.92059	-1.61818	-3.78434	-1.85752	-1.00254	-1.17324
	G23_W_ICC9002 C1 _ 1	G23	Harvest1_WW	-1.95356	-2.44612	0.348381	-1.65168	-0.606587	0.790542	-2.09431	-1.51512	-1.80069	-0.0300767	-0.14389	-1.24946	-2.85109	-2.74002	-2.81221	-2.65203	-1.9875	-1.13984	-1.30069	-3.1613	-2.3992	-2.31431	-2.15462	-0.92094	-2.94033	-1.62266	-1.97131	0.0695471	-3.76395	-2.28075	-1.90386	-2.19638	0.0649915	-2.36715	-0.829195	-0.0454203	-2.90009	-2.61014	-0.356323	-0.442042	-1.85447	-1.34714	-3.82805	-1.70795	-1.15243	-1.13229
	G23_W_ICC9002 C1 _ 2	G23	Harvest1_WW	-2.05687	-2.37602	0.180561	-1.83809	-0.696478	0.697739	-2.27795	-1.67184	-1.88367	-0.134603	-0.209976	-1.37951	-3.04251	-2.93487	-2.73701	-2.87211	-2.16204	-1.28436	-1.57384	-3.41965	-2.35284	-2.49942	-2.3877	-0.930996	-3.19146	-1.75208	-2.14137	-0.0330835	-3.81929	-2.38674	-2.01371	-2.33178	-0.00274065	-2.46559	-0.801072	-0.228842	-2.96838	-2.78891	-0.299667	-0.434182	-1.92922	-1.42939	-3.01451	-1.75484	-1.09668	-1.18037
	G23_W_ICC9002 C1 _ 3	G23	Harvest1_WW	-1.9729	-2.40948	0.257603	-1.84404	-0.622473	0.726825	-2.20428	-1.49247	-1.87845	-0.15182	-0.213665	-1.32088	-2.99093	-2.94352	-3.0095	-2.87412	-2.09067	-1.32174	-1.55366	-3.42625	-2.32129	-2.53605	-2.37332	-0.890381	-3.16318	-1.76382	-2.14848	-0.0436404	-3.84567	-2.41414	-1.98444	-2.35278	0.00385802	-2.50445	-0.895277	-0.183452	-2.93949	-2.78142	-0.390386	-0.455075	-1.90727	-1.38831	-3.16639	-1.81052	-1.14168	-1.18846
	G24_W_ICC9942 C1 _ 1	G24	Harvest1_WW	-2.69867	-2.89411	-0.929293	-2.20221	-0.767996	0.686064	-2.77063	-1.6335	-2.05032	-0.13042	-0.525962	-1.92083	-3.58034	-3.5434	-3.43531	-3.47677	-2.60818	-1.54149	-1.75727	-4.06593	-2.73531	-3.01763	-2.84617	-1.15792	-4.18019	-2.45039	-2.59129	-0.0347252	-4.00724	-3.01301	-2.31432	-2.87281	-0.113958	-3.62108	-0.859758	-1.3963	-3.08784	-2.88288	-0.57723	-0.533243	-2.04129	-1.67556	-3.56274	-2.14634	-0.921003	-1.24248
	G24_W_ICC9942 C1 _ 2	G24	Harvest1_WW	-2.79117	-2.8245	-0.92878	-2.133	-0.771419	0.67141	-2.69175	-1.75083	-2.0363	-0.178517	-0.525825	-1.89022	-3.49486	-3.51024	-2.65701	-3.43793	-2.61335	-1.5427	-1.73194	-4.06182	-2.70485	-2.94562	-2.83891	-1.13787	-4.36417	-2.37715	-2.52924	-0.0688666	-3.9659	-2.94553	-2.32564	-2.84415	-0.115088	-3.56877	-0.864698	-1.38513	-3.08714	-2.39724	-0.559066	-0.56227	-2.06876	-1.67087	-3.42942	-2.11578	-0.915928	-1.22941
	G24_W_ICC9942 C1 _ 3	G24	Harvest1_WW	-2.80298	-2.72353	-0.860496	-2.05846	-0.750294	0.714291	-2.54137	-1.65818	-2.00264	-0.152533	-0.442845	-1.87179	-3.32981	-3.36054	-3.45229	-3.29708	-2.53261	-1.45584	-1.64041	-3.93281	-2.90725	-2.78195	-2.6886	-1.07404	-4.36247	-2.22724	-2.37165	0.017058	-3.78615	-2.80244	-2.34964	-2.69248	-0.0393098	-3.51208	-0.761318	-1.29424	-2.91086	-3.07038	-0.528206	-0.498291	-1.98137	-1.56995	-3.47653	-1.99104	-1.13556	-1.16444
	G25_W_ICC11284 C1 _ 1	G25	Harvest1_WW	-2.09109	-2.53245	-1.20058	-2.02578	-0.540997	0.764717	-2.24678	-1.30866	-1.88107	0.221246	-0.345541	-1.72196	-3.20478	-3.30225	-2.80054	-3.2156	-2.01822	-1.34178	-1.10363	-3.85641	-2.5662	-2.72863	-2.53558	-0.842854	-3.5539	-2.0911	-2.36828	0.49687	-3.66337	-2.6685	-1.84034	-2.5775	0.197402	-3.92522	-0.540569	-1.6572	-3.56649	-2.43009	-0.16859	-0.462548	-1.77118	-1.54559	-3.23219	-1.64973	-0.698169	-0.983869
	G25_W_ICC11284 C1 _ 2	G25	Harvest1_WW	-2.01718	-2.43928	-1.21594	-2.04166	-0.503552	0.806444	-2.09405	-1.27589	-1.84045	0.267243	-0.344176	-1.66052	-3.04991	-3.0962	-3.16015	-3.00678	-1.9218	-1.29842	-1.07184	-3.8699	-2.49222	-2.66575	-2.37686	-0.783903	-3.40522	-2.0631	-2.228	0.472881	-3.66354	-2.5654	-1.79462	-2.50458	0.226838	-3.81023	-0.487658	-1.80132	-3.84477	-2.26569	-0.0984066	-0.375065	-1.76767	-1.45899	-3.28208	-1.54278	-0.645702	-0.942678
	G25_W_ICC11284 C1 _ 3	G25	Harvest1_WW	-2.12272	-2.49662	-1.36242	-2.0275	-0.547406	0.741686	-2.15795	-1.36777	-1.86119	0.205392	-0.370349	-1.68803	-3.14331	-3.24129	-3.58907	-3.16703	-1.99366	-1.32507	-1.2045	-3.79511	-2.8412	-2.68411	-2.52165	-0.836338	-3.5222	-2.07534	-2.31578	0.451555	-3.61665	-2.62175	-1.82019	-2.57665	0.188694	-3.8702	-0.538073	-1.39432	-3.97524	-3.09185	-0.155899	-0.504848	-1.81126	-1.51487	-3.98634	-1.62092	-0.807482	-0.99616
	G26_W_ICC11378 C1 _ 1	G26	Harvest1_WW	-2.0221	-2.55468	-1.28456	-2.10955	-0.353024	0.890598	-1.85163	-1.31246	-1.90216	0.028529	-0.338159	-1.65143	-3.22345	-2.98814	-3.19361	-2.89588	-1.91056	-1.27878	-1.47622	-3.71929	-3.07531	-2.52845	-2.60919	-0.716705	-3.06548	-2.24936	-2.0569	0.306132	-3.73151	-2.71627	-1.76656	-2.50991	0.119497	-3.83244	-0.659224	-1.81721	-3.39277	-2.9522	-0.121235	-0.357712	-1.72067	-1.53327	-2.69822	-1.2891	-1.16532	-1.00468
	G26_W_ICC11378 C1 _ 2	G26	Harvest1_WW	-2.11052	-2.49478	-1.39714	-2.13537	-0.417974	0.817749	-1.81523	-1.386	-1.96103	-0.0452033	-0.442773	-1.73396	-3.19446	-3.00826	-3.10228	-2.89097	-1.96249	-1.27185	-1.49324	-3.77441	-3.28129	-2.55954	-2.57161	-0.746632	-3.04471	-2.1895	-2.03079	0.225931	-3.72763	-2.6705	-1.82532	-2.50319	0.0628106	-3.8252	-0.707537	-1.91925	-3.31935	-2.94304	-0.169334	-0.368959	-1.76912	-1.56709	-2.92302	-1.43429	-1.12472	-1.06523
	G26_W_ICC11378 C1 _ 3	G26	Harvest1_WW	-2.10901	-2.70022	-1.4596	-2.0766	-0.424674	0.80617	-2.03107	-1.36849	-1.9493	-0.0726124	-0.433748	-1.80182	-3.36199	-3.19963	-3.16546	-3.07958	-2.03497	-1.28954	-1.48019	-3.30461	-3.02456	-2.61496	-2.70498	-0.817719	-3.01915	-2.33957	-2.15904	0.264098	-3.72496	-2.81432	-1.9193	-2.60341	0.0217738	-4.10154	-0.74721	-1.94019	-3.72856	-2.93009	-0.178558	-0.481812	-1.81523	-1.62102	-2.97429	-1.50064	-1.40654	-1.10282
	G27_W_ICC11627 C1 _ 1	G27	Harvest1_WW	-2.2968	-2.50484	-1.05069	-2.05532	-0.315409	0.818889	-1.86625	-1.44206	-2.08187	-0.0343179	-0.444525	-1.7686	-3.3802	-3.20782	-3.21999	-3.13354	-2.17169	-1.43208	-1.51562	-3.87318	-2.87448	-2.67645	-2.72032	-0.708349	-3.2994	-2.2909	-2.11622	0.256198	-3.62995	-2.73934	-2.03657	-2.58349	0.0550158	-3.46641	-0.841701	-1.4864	-3.38398	-3.33367	-0.287882	-0.37605	-1.81024	-1.61903	-2.72881	-1.4043	-0.91047	-1.08998
	G27_W_ICC11627 C1 _ 2	G27	Harvest1_WW	-2.24351	-2.50593	-1.03437	-2.07533	-0.279546	0.874998	-1.71058	-1.31507	-2.05371	0.0124593	-0.425914	-1.75819	-3.30853	-3.09022	-3.17008	-3.0184	-2.03518	-1.44724	-1.54261	-3.88021	-2.77938	-2.71898	-2.58359	-0.624414	-3.23128	-2.21829	-2.0652	0.264014	-3.58303	-2.65996	-1.88505	-2.53289	0.0667004	-3.33745	-0.816252	-1.51354	-3.3203	-3.32345	-0.185721	-0.303054	-1.78741	-1.59287	-2.69204	-1.3074	-0.89308	-1.05687
	G27_W_ICC11627 C1 _ 3	G27	Harvest1_WW	-2.2215	-2.5134	-1.00556	-2.03308	-0.262978	0.89999	-1.62129	-1.30379	-2.02689	0.0465454	-0.407145	-1.73273	-3.25483	-3.08102	-3.06566	-3.02958	-2.0368	-1.36714	-1.52169	-3.8478	-3.22257	-2.69119	-2.58876	-0.663168	-3.19334	-2.16476	-2.02666	0.29948	-3.62234	-2.61716	-1.89812	-2.49873	0.0737651	-3.2723	-0.803122	-1.45362	-3.39499	-3.27904	-0.172442	-0.294494	-1.80186	-1.59877	-2.69575	-1.26271	-0.926393	-1.03274
	G28_W_ICC11944 C1 _ 1	G28	Harvest1_WW	-2.23447	-2.54361	-0.764446	-1.94802	-0.408267	0.76961	-1.64571	-1.3996	-2.13417	-0.0768699	-0.285814	-1.59609	-3.31477	-3.17041	-3.3247	-3.12874	-2.07659	-1.37232	-1.40785	-3.554	-2.5041	-2.54596	-2.68585	-0.929783	-3.19556	-1.96569	-2.02725	0.219962	-3.62931	-2.50675	-2.03406	-2.47888	0.121691	-3.17193	-0.754267	-1.15354	-3.46663	-3.18982	-0.135304	-0.382951	-1.69704	-1.41433	-3.12201	-1.25626	-0.63658	-1.10502
	G28_W_ICC11944 C1 _ 2	G28	Harvest1_WW	-3.10647	-3.02452	-1.16186	-2.34152	-0.65401	0.412072	-2.48178	-1.84604	-2.42623	-0.358203	-0.600948	-2.00586	-3.59923	-3.5372	-3.33931	-3.52713	-2.43447	-1.61139	-1.78572	-4.13074	-3.26298	-3.08676	-3.04397	-1.26741	-4.46963	-2.45878	-2.43476	-0.00251571	-4.06198	-2.99934	-2.4779	-2.99729	-0.207903	-3.62796	-1.0985	-1.59813	-3.83009	-3.51241	-0.587288	-0.656962	-2.12434	-1.8527	-3.11437	-1.88807	-0.869855	-1.4418
	G28_W_ICC11944 C1 _ 3	G28	Harvest1_WW	-2.41008	-2.63532	-0.853727	-2.08788	-0.493364	0.688552	-1.90967	-1.48549	-2.11	-0.11156	-0.35938	-1.65621	-3.3814	-3.27145	-3.15792	-3.20974	-2.16788	-1.37991	-1.40964	-3.60255	-3.16156	-2.72533	-2.7132	-1.00898	-3.34512	-2.07855	-2.11502	0.247919	-3.70192	-2.6266	-2.09816	-2.60096	0.101186	-3.11986	-0.803576	-1.30648	-3.56544	-3.21229	-0.165238	-0.395505	-1.74163	-1.4678	-2.88975	-1.5594	-0.614677	-1.13784
	G29_W_ICC12299 C1 _ 1	G29	Harvest1_WW	-2.1136	-2.36869	-0.752623	-2.07104	-0.451728	0.921531	-2.0504	-1.3195	-1.80715	0.069152	-0.288857	-1.33127	-3.03713	-3.20112	-3.18017	-3.21851	-2.16392	-1.34845	-1.26195	-3.77005	-2.50284	-2.54047	-2.90563	-0.776111	-3.28673	-2.0701	-2.11728	0.354085	-3.61141	-2.6656	-2.07517	-2.47296	0.141731	-3.13871	-0.702797	-1.19984	-3.10944	-3.07016	-0.159901	-0.303542	-1.55123	-1.42229	-2.79545	-1.65962	-0.597684	-0.93256
	G29_W_ICC12299 C1 _ 2	G29	Harvest1_WW	-2.10274	-2.30785	-0.671557	-2.04009	-0.499698	0.860199	-2.10223	-1.32941	-1.9007	0.013104	-0.310808	-1.32146	-3.10857	-3.2566	-3.18406	-3.25604	-2.1706	-1.37757	-1.29989	-3.75104	-2.57089	-2.54136	-2.67148	-0.843949	-3.1864	-2.10236	-2.18611	0.3067	-3.64601	-2.70153	-2.0716	-2.46039	0.101212	-3.40423	-0.733513	-1.08591	-3.3527	-3.22212	-0.229015	-0.422053	-1.64532	-1.49084	-2.93962	-1.67796	-0.770199	-1.00892
	G29_W_ICC12299 C1 _ 3	G29	Harvest1_WW	-2.20212	-2.29641	-0.666116	-2.01171	-0.479304	0.861099	-1.95906	-1.35036	-1.85463	0.0132552	-0.318025	-1.28864	-3.00071	-3.26404	-3.33136	-3.28193	-2.15893	-1.38491	-1.29947	-3.72922	-2.53773	-2.48508	-2.80209	-0.805285	-3.24487	-2.03064	-2.12795	0.277742	-3.59798	-2.63042	-2.05233	-2.40777	0.119389	-3.12364	-0.697791	-1.10725	-3.30901	-3.11164	-0.201309	-0.386414	-1.66231	-1.43659	-3.3263	-1.63164	-0.647506	-0.99363
	G30_W_ICC12307 C1 _ 1	G30	Harvest1_WW	-2.32764	-2.01437	-0.124903	-1.9422	-0.543946	0.692506	-2.19146	-1.66612	-1.97893	-0.150897	-0.242526	-1.04597	-2.96457	-3.04994	-3.64147	-3.07485	-2.23918	-1.29054	-1.3665	-3.61325	-2.51029	-2.39942	-2.42479	-0.964413	-3.72029	-1.74017	-1.90894	0.275133	-3.74113	-2.38864	-2.06237	-2.27591	0.101204	-2.89155	-0.89071	-0.630994	-3.09409	-3.18237	-0.159441	-0.407618	-1.72727	-1.34748	-2.93883	-1.84906	-0.668194	-1.13578
	G30_W_ICC12307 C1 _ 2	G30	Harvest1_WW	-2.13491	-2.14061	-0.169931	-1.9498	-0.514602	0.687578	-2.30462	-1.56744	-2.01415	-0.110865	-0.219751	-1.07438	-3.03154	-3.14334	-3.46743	-3.16986	-2.18536	-1.34832	-1.46471	-3.58797	-2.34367	-2.51562	-2.53265	-1.00204	-3.54806	-1.82804	-2.04969	0.276894	-3.70612	-2.48926	-1.96755	-2.36877	0.106029	-2.98682	-0.886682	-0.676783	-3.15699	-3.26898	-0.092377	-0.414551	-1.76338	-1.38594	-2.80969	-1.85143	-0.551022	-1.12465
	G30_W_ICC12307 C1 _ 3	G30	Harvest1_WW	-2.16065	-2.12978	-0.185616	-1.95112	-0.528038	0.690288	-2.23316	-1.64256	-2.00081	-0.128016	-0.230744	-1.0838	-1.88496	-3.12461	-3.69345	-3.15132	-2.2626	-1.31737	-1.36872	-3.50969	-2.52685	-2.48049	-2.50465	-1.02189	-3.56066	-1.766	-1.96225	0.252787	-3.7595	-2.48863	-1.99203	-2.36095	0.110059	-2.89611	-0.881842	-0.681363	-3.21406	-3.15574	-0.115218	-0.430619	-1.77572	-1.40687	-3.04944	-1.80123	-0.699879	-1.14982
	G31_W_ICC12916 C1 _ 1	G31	Harvest1_WW	-1.80635	-2.20567	-1.0984	-2.06698	-0.470597	0.886698	-2.20213	-1.34213	-1.77996	0.0623608	-0.360653	-1.37956	-3.04647	-3.22096	-3.5718	-3.16443	-2.09919	-1.26034	-1.51796	-3.9521	-2.6259	-2.6537	-2.53804	-1.10834	-3.00688	-2.21629	-1.90734	0.397251	-3.4999	-2.65097	-2.08165	-2.44365	0.0556439	-3.81807	-0.604298	-1.73665	-3.26838	-3.12829	-0.0361875	-0.389748	-1.77879	-1.33015	-2.89449	-1.84433	-0.712345	-1.03248
	G31_W_ICC12916 C1 _ 2	G31	Harvest1_WW	-1.829	-2.29245	-1.19819	-2.19294	-0.480887	0.903775	-2.25265	-1.31083	-1.85147	0.091381	-0.348736	-1.4239	-3.16828	-3.26798	-3.62361	-3.22096	-2.05702	-1.2916	-1.42274	-4.06813	-2.74173	-2.65312	-2.62697	-1.14499	-3.05904	-2.30081	-1.95825	-0.459307	-4.4918	-2.71003	-2.07076	-2.50641	0.0782802	-3.9429	-0.632513	-1.82273	-3.30932	-3.11883	-0.0543822	-0.369415	-1.74603	-1.33861	-2.83928	-1.82578	-0.803275	-1.01758
	G31_W_ICC12916 C1 _ 3	G31	Harvest1_WW	-2.03223	-2.2959	-1.0949	-2.11576	-0.459781	0.863829	-2.188	-1.43486	-1.84656	0.0384729	-0.346525	-1.39884	-3.10564	-3.28835	-3.70965	-3.2476	-2.15852	-1.2913	-1.33801	-4.08611	-2.53102	-2.69545	-2.61493	-1.1463	-3.18455	-2.20479	-1.97094	0.33654	-3.60717	-2.67064	-2.14413	-2.53879	0.0632141	-3.69203	-0.707582	-1.62834	-3.40886	-3.03048	-0.105335	-0.364909	-1.73923	-1.39438	-2.99129	-1.77503	-0.601204	-1.04048
	G32_W_ICC13219 C1 _ 1	G32	Harvest1_WW	-2.61456	-2.15507	-0.292001	-2.05149	-0.505694	0.769944	-2.10403	-1.51694	-2.05604	-0.038957	-0.319722	-1.25935	-2.81534	-3.01065	-3.51134	-2.98947	-2.06036	-1.36709	-1.5244	-3.88818	-2.41466	-2.53398	-2.33357	-1.00183	-4.20488	-1.9656	-1.98842	0.220166	-3.66978	-2.49906	-1.88771	-2.36117	0.0705971	-2.8756	-0.749688	-0.725677	-2.86294	-3.01568	-0.209887	-0.279779	-1.88679	-1.31213	-2.87517	-1.74388	-0.607299	-0.961037
	G32_W_ICC13219 C1 _ 2	G32	Harvest1_WW	-2.33155	-2.08387	-0.379824	-1.99636	-0.511952	0.793616	-2.05319	-1.51852	-2.04284	-0.0738076	-0.364821	-1.25463	-3.12613	-3.05921	-3.49197	-3.03296	-2.07263	-1.3305	-1.49948	-3.67291	-2.48886	-2.4972	-2.37919	-1.03238	-3.63668	-1.94942	-2.03766	0.230436	-3.70588	-2.48739	-1.91008	-2.32299	0.0659153	-2.91502	-0.750042	-0.868591	-2.92923	-3.06282	-0.0820175	-0.363454	-1.80524	-1.34989	-2.94374	-1.75499	-0.594157	-0.979825
	G32_W_ICC13219 C1 _ 3	G32	Harvest1_WW	-2.30589	-2.08569	-0.341137	-2.00353	-0.50298	0.821754	-1.96163	-1.42848	-2.03384	-0.0206318	-0.362958	-1.22411	-3.09695	-3.03504	-3.7343	-3.01893	-2.00697	-1.36534	-1.44626	-3.69252	-2.42811	-2.53942	-2.38304	-0.971098	-3.61631	-1.92609	-2.05914	0.272886	-3.65247	-2.47532	-1.87797	-2.33399	0.111802	-2.83578	-0.703031	-0.800932	-2.91269	-2.98934	-0.0817844	-0.294805	-1.7581	-1.31759	-2.8871	-1.6489	-0.548489	-0.937203
	G33_W_ICC14669 C1 _ 1	G33	Harvest1_WW	-2.571	-2.32926	-0.465102	-2.2824	-0.359776	0.838527	-1.93912	-1.45427	-2.22575	0.0133795	-0.59286	-1.33867	-3.04116	-3.10048	-3.43654	-3.0821	-2.18392	-1.38848	-1.60227	-3.58754	-3.06518	-2.66727	-2.5771	-0.419374	-4.10072	-1.91047	-2.14195	0.17109	-3.55054	-2.51414	-1.99429	-2.50142	0.0747539	-2.78231	-0.954646	-0.836691	-2.61952	-3.11171	-0.316376	-0.293381	-1.72641	-1.69888	-2.82124	-1.53371	-0.731743	-0.845511
	G33_W_ICC14669 C1 _ 2	G33	Harvest1_WW	-2.58564	-2.44418	-0.541773	-2.32909	-0.307424	0.850833	-1.97864	-1.4572	-2.19581	-0.0142304	-0.581949	-1.36215	-3.1361	-3.105	-3.52761	-3.09271	-2.27376	-1.40176	-1.74045	-4.16481	-2.4459	-2.70726	-2.61863	-0.450829	-4.11111	-1.971	-2.20812	0.149814	-3.60327	-2.56424	-2.06502	-2.59112	0.0882428	-2.88153	-0.953088	-0.903903	-2.66103	-3.21235	-0.275169	-0.343728	-1.78457	-1.71571	-2.74782	-1.63562	-0.572639	-0.85613
	G33_W_ICC14669 C1 _ 3	G33	Harvest1_WW	-2.38036	-2.21117	-0.367429	-2.26666	-0.262004	0.947135	-1.60869	-1.09522	-1.90023	0.138945	-0.445753	-1.16661	-2.98985	-2.92738	-3.5859	-2.94878	-1.88342	-1.42775	-1.5116	-3.92733	-2.34756	-2.51301	-2.47815	-0.333295	-3.82862	-1.79001	-1.99132	0.260855	-3.4778	-2.3391	-1.67947	-2.39047	0.192419	-2.62058	-0.666353	-0.7872	-2.4979	-3.17567	-0.0483211	-0.238105	-1.53106	-1.49738	-2.78937	-1.32161	-0.427979	-0.772734
	G34_W_ICC14799 C1 _ 1	G34	Harvest1_WW	-1.75649	-2.31821	-0.0649355	-2.04144	-0.475068	0.732101	-1.15426	-1.48052	-2.03971	-0.0447406	-0.209771	-1.13149	-2.91484	-2.97292	-3.36465	-2.97414	-2.15075	-1.38704	-1.93866	-3.76958	-2.66451	-2.35159	-2.55225	-0.988042	-2.95457	-1.66117	-1.97469	0.139872	-3.65749	-2.30567	-1.87792	-2.32051	0.0138787	-2.46404	-0.828846	-0.464657	-2.29221	-2.905	0.0582852	-0.18321	-1.67808	-1.29505	-2.96114	-0.587553	-0.775326	-0.912201
	G34_W_ICC14799 C1 _ 2	G34	Harvest1_WW	-1.90152	-2.54581	-0.133839	-2.08839	-0.359702	0.738537	-1.79734	-1.50211	-1.97382	-0.0198114	-0.18485	-1.14949	-2.9892	-3.08833	-3.3121	-3.14004	-2.09166	-1.32512	-1.93903	-3.79059	-2.62003	-2.59119	-2.59544	-0.918635	-3.14469	-1.84776	-2.15015	0.219674	-3.67621	-2.53863	-1.92782	-2.49837	0.0780092	-2.62248	-0.855342	-0.534804	-2.44096	-3.14163	-0.0190295	-0.184224	-1.73394	-1.34557	-2.68314	-1.37543	-0.85841	-0.870279
	G34_W_ICC14799 C1 _ 3	G34	Harvest1_WW	-1.9646	-2.54611	-0.13244	-2.06672	-0.383226	0.738617	-1.80288	-1.45998	-1.95915	-0.0390249	-0.210262	-1.15316	-2.99355	-3.09252	-3.56448	-3.1248	-2.02368	-1.31776	-1.92127	-3.75914	-2.54852	-2.52224	-2.62364	-0.958721	-3.15766	-1.83994	-2.12933	0.188758	-3.68198	-2.52061	-1.90673	-2.50502	0.0577171	-2.63168	-0.889519	-0.563672	-2.42032	-3.16036	0.0407566	-0.280188	-1.73149	-1.33843	-3.11984	-1.42528	-0.798363	-0.900657
	G35_W_ICC14815 C1 _ 1	G35	Harvest1_WW	-2.10913	-2.51019	-0.755064	-2.15873	-0.624642	0.906949	-2.14156	-1.4349	-1.89186	0.063908	-0.410836	-1.51993	-2.96989	-3.0286	-3.48483	-3.06576	-2.01223	-1.35465	-1.70934	-3.88184	-2.64576	-2.52049	-2.68118	-1.01512	-3.35897	-1.9967	-2.0178	0.272973	-3.73952	-2.60808	-1.93146	-2.47876	0.0379883	-3.14494	-0.765425	-1.23212	-3.06856	-3.00332	-0.143197	-0.421352	-1.92711	-1.3496	-2.67122	-1.91243	-0.74547	-1.10919
	G35_W_ICC14815 C1 _ 2	G35	Harvest1_WW	-2.09114	-2.52986	-0.739599	-2.08287	-0.628811	0.9806	-2.15977	-1.29503	-1.93334	0.125755	-0.379619	-1.43073	-3.00506	-3.15337	-3.26632	-3.14219	-1.93719	-1.34825	-1.58329	-3.75775	-2.28209	-2.48504	-2.84391	-0.986113	-3.3469	-2.06307	-2.12065	0.342037	-3.68583	-2.65473	-1.81213	-2.4774	0.0743217	-3.21404	-0.746699	-1.26796	-3.20608	-2.99816	-0.0571734	-0.515115	-1.78986	-1.31277	-2.85127	-1.88713	-0.709785	-1.05945
	G35_W_ICC14815 C1 _ 3	G35	Harvest1_WW	-2.08482	-2.48749	-0.828524	-2.16786	-0.635132	0.932428	-2.11766	-1.24539	-1.89256	0.18519	-0.423566	-1.49176	-2.91138	-3.06743	-3.19095	-3.07106	-2.00459	-1.33084	-1.55166	-3.85005	-2.57536	-2.52261	-2.76184	-1.04922	-3.38074	-2.05084	-2.01488	0.267046	-3.77377	-2.63876	-1.84927	-2.48907	0.0586451	-3.29135	-0.705365	-1.38375	-3.14458	-2.87958	-0.160458	-0.46476	-1.91647	-1.36268	-2.82954	-1.85581	-0.729869	-1.0729
	G36_W_ICC14778 C1 _ 1	G36	Harvest1_WW	-2.55033	-2.6225	-0.833033	-2.2361	-0.51337	0.662738	-2.09009	-1.73606	-2.08624	-0.135986	-0.488552	-1.53496	-3.1422	-3.32338	-3.30218	-3.36029	-2.45276	-1.45437	-1.91179	-4.13108	-2.72323	-2.74475	-2.90449	-1.16041	-3.78384	-2.23781	-2.0112	0.136965	-3.83779	-2.80819	-2.32582	-2.59611	-0.0663778	-3.15156	-0.950461	-1.26847	-3.32503	-3.26441	-0.286352	-0.572517	-1.92738	-1.48033	-2.683	-1.67038	-0.843775	-1.18904
	G36_W_ICC14778 C1 _ 2	G36	Harvest1_WW	-2.47027	-2.66135	-0.890315	-2.2717	-0.578113	0.610772	-2.13919	-1.79374	-2.15068	-0.215815	-0.579769	-1.54396	-3.13461	-3.41648	-3.32197	-3.44677	-2.52766	-1.4627	-1.62861	-4.11337	-2.55774	-2.78319	-2.99272	-1.27803	-3.69607	-2.32233	-2.12144	0.0939051	-3.90309	-2.89471	-2.36462	-2.72388	-0.145899	-3.22544	-1.01558	-1.41943	-3.23775	-3.08787	-0.319531	-0.647923	-2.02248	-1.56621	-2.89844	-1.72339	-0.800456	-1.2917
	G36_W_ICC14778 C1 _ 3	G36	Harvest1_WW	-2.34432	-2.69729	-0.825084	-2.22557	-0.439058	0.719103	-2.03479	-1.66543	-2.11629	-0.0642092	-0.438726	-1.50453	-3.08226	-3.36351	-3.36704	-3.42762	-2.39571	-1.44291	-1.92803	-4.04043	-2.69564	-2.77939	-2.94133	-1.1283	-3.36573	-2.25495	-2.07045	0.174321	-3.88164	-2.8445	-2.28976	-2.67977	-0.0338939	-3.15353	-0.86919	-1.2368	-3.44576	-3.24224	-0.145468	-0.507779	-1.866	-1.45358	-2.59004	-1.59475	-0.686196	-1.11972
	G1_D_ICC506 C1 _ 1	G1	Harvest1_DS	-3.29642	-2.44951	-0.382472	-1.91019	-0.14235	0.717899	-1.91867	-1.27726	-1.88122	-0.00133412	-0.29374	-1.23685	-2.8697	-3.23016	-2.91474	-3.22138	-2.34654	-1.35195	-2.19757	-4.08381	-2.47788	-2.62741	-2.7348	-1.39071	-4.19023	-1.8807	-2.24233	0.271796	-3.61048	-2.5366	-2.01847	-2.45321	0.070658	-3.09701	-0.927068	-1.08829	-2.79918	-3.19432	-0.317629	-0.296921	-1.87542	-1.43347	-1.68876	-1.51897	-0.737436	-1.04902
	G1_D_ICC506 C1 _ 2	G1	Harvest1_DS	-2.85548	-2.31951	-0.402551	-1.88686	-0.0772382	0.879638	-1.70685	-1.11477	-1.78476	0.145716	-0.225211	-1.16422	-2.79805	-3.04469	-3.30604	-3.03642	-2.11493	-1.27522	-2.25849	-4.18437	-2.3892	-2.56228	-2.60705	-1.20298	-4.05903	-1.7741	-2.12736	0.313792	-3.50684	-2.41049	-1.81113	-2.35203	0.176389	-2.77421	-0.786586	-0.918763	-2.68721	-3.15766	-0.0989524	-0.116254	-1.73362	-1.22727	-2.72066	-1.40343	-0.578122	-0.94254
	G1_D_ICC506 C1 _ 3	G1	Harvest1_DS	-3.06299	-2.30133	-0.293601	-1.91173	-0.15614	0.784032	-1.77766	-1.29397	-1.90895	0.0664769	-0.242709	-1.25826	-2.78502	-3.10445	-3.24085	-3.07144	-2.17221	-1.29904	-2.13293	-4.0458	-2.58521	-2.5073	-2.65629	-1.27486	-4.12102	-1.82504	-2.20166	0.306999	-3.70032	-2.50468	-1.92524	-2.42016	0.0946821	-2.608	-0.861543	-0.706533	-2.79525	-3.15904	-0.235026	-0.20527	-1.8714	-1.36827	-2.67557	-1.41513	-0.672486	-0.997481
	G2_D_ICC637 C1 _ 1	G2	Harvest1_DS	-3.12099	-2.46591	0.0514636	-1.80128	-0.347113	0.776992	-1.96446	-1.37315	-1.90281	-0.0170321	-0.221989	-0.877502	-2.78411	-3.27647	-3.20169	-3.28152	-2.24894	-1.29061	-1.98301	-3.89067	-2.22144	-2.68045	-2.66235	-1.44854	-3.78599	-1.71165	-2.19879	0.362619	-3.69343	-2.48851	-2.17247	-2.43902	0.131157	-2.75719	-0.950978	-0.433222	-3.80004	-3.28021	-0.124125	-0.284881	-1.82577	-1.47606	-2.53474	-1.60985	-0.568273	-1.06858
	G2_D_ICC637 C1 _ 2	G2	Harvest1_DS	-3.1404	-2.52776	-0.0201687	-1.81064	-0.380635	0.754483	-1.97309	-1.28189	-1.91043	-0.0797472	-0.280437	-0.8791	-2.86118	-3.29533	-3.41139	-3.28423	-2.26922	-1.29906	-1.96601	-3.84396	-2.22718	-2.61913	-2.72655	-1.45587	-3.9943	-1.72146	-2.21663	0.300249	-3.66846	-2.505	-2.15607	-2.44653	0.107381	-2.69247	-0.980964	-0.532293	-3.85226	-3.37393	-0.163914	-0.33086	-1.78835	-1.44134	-3.42988	-1.6748	-0.562585	-1.10724
	G2_D_ICC637 C1 _ 3	G2	Harvest1_DS	-3.14517	-2.51972	-0.0160433	-1.86637	-0.339364	0.786561	-1.95705	-1.31289	-1.90435	-0.0240257	-0.249999	-0.863886	-2.94356	-3.41774	-3.23259	-3.43391	-2.28656	-1.32079	-1.92154	-4.07168	-2.25814	-2.67166	-2.94568	-1.47164	-4.16603	-1.76134	-2.20353	0.346169	-3.71188	-2.5267	-2.15808	-2.45184	0.12567	-2.8776	-0.946043	-0.58537	-3.9617	-3.35321	-0.147866	-0.284511	-1.76338	-1.43738	-1.81794	-1.6462	-0.538536	-1.06673
	G3_D_ICC1194 C1 _ 1	G3	Harvest1_DS	-2.325	-2.58098	-0.804293	-2.10709	-0.140617	0.915173	-1.45294	-1.19723	-1.81728	0.0116643	-0.427945	-1.37312	-3.08523	-3.32608	-3.07958	-3.40942	-2.25216	-1.30036	-2.0543	-3.51556	-2.69208	-2.6428	-3.21166	-0.995839	-3.23197	-1.99651	-2.11688	0.274567	-3.5334	-2.65044	-2.18578	-2.58301	0.0835377	-3.29233	-0.875929	-1.30491	-3.07828	-3.10923	-0.116289	-0.213468	-1.679	-1.79042	-3.2425	-1.05349	-0.929849	-1.08933
	G3_D_ICC1194 C1 _ 2	G3	Harvest1_DS	-2.2386	-2.63256	-0.844948	-2.08578	-0.0574145	1.02626	-1.32735	-1.1606	-1.74994	0.137795	-0.368613	-1.39084	-3.04655	-3.27284	-3.22263	-3.31551	-2.17851	-1.27529	-2.22921	-3.32458	-2.65321	-2.58624	-3.19039	-0.949186	-3.13922	-1.99187	-2.1407	0.391364	-3.46955	-2.62691	-2.07401	-2.58585	0.169647	-3.25306	-0.824118	-1.28391	-3.02624	-3.21523	-0.0333626	-0.158476	-1.62461	-1.77143	-3.25556	-0.908979	-0.904577	-1.00486
	G3_D_ICC1194 C1 _ 3	G3	Harvest1_DS	-2.74467	-2.38511	-0.906547	-2.18923	-0.146526	0.941021	-1.6457	-1.32524	-1.8308	0.0371623	-0.506624	-1.43718	-3.09889	-3.28755	-3.02348	-3.34146	-2.3368	-1.31683	-2.32507	-3.58475	-2.61289	-2.73348	-3.20198	-1.03749	-3.73562	-2.10279	-2.16084	0.19799	-3.59954	-2.6988	-2.2356	-2.55875	0.0590144	-3.36592	-0.911089	-1.4072	-2.80912	-3.18989	-0.172005	-0.213167	-1.69394	-1.90909	-3.26767	-1.30269	-0.81485	-1.0962
	G4_D_ICC1230 C1 _ 1	G4	Harvest1_DS	-3.27106	-2.63869	-0.297502	-1.76276	-0.402056	0.765633	-1.94034	-1.30442	-1.70785	-0.0432622	-0.258627	-1.17748	-2.99786	-3.1436	-2.98029	-3.1162	-2.14872	-1.22552	-2.10986	-3.99207	-2.45648	-2.61011	-2.63309	-1.31981	-4.11943	-1.83703	-2.13153	0.254302	-3.73222	-2.56883	-1.95953	-2.51193	0.14003	-3.11594	-0.892056	-0.788271	-3.25921	-3.0214	-0.322143	-0.27895	-1.8695	-1.70067	-3.29243	-1.67209	-0.673651	-1.17726
	G4_D_ICC1230 C1 _ 2	G4	Harvest1_DS	-3.5256	-2.74789	-0.394854	-1.78033	-0.469698	0.798038	-2.0483	-1.38917	-1.7256	-0.0392114	-0.305855	-1.17331	-3.09502	-3.19497	-3.31482	-3.16796	-2.23872	-1.2357	-2.05905	-3.91069	-2.61793	-2.63731	-2.78826	-1.32505	-4.20644	-1.83017	-2.21857	0.300588	-3.74112	-2.56539	-2.01997	-2.54801	0.140441	-2.88346	-0.882249	-0.933065	-3.45215	-3.1666	-0.341544	-0.290428	-1.86812	-1.74645	-1.45265	-1.88737	-0.819738	-1.17083
	G4_D_ICC1230 C1 _ 3	G4	Harvest1_DS	-3.29435	-2.75261	-0.310595	-1.85861	-0.461918	0.842852	-1.86654	-1.21551	-1.84417	0.0824568	-0.263937	-1.24171	-2.96252	-3.27173	-2.94491	-3.24911	-2.17022	-1.25899	-2.08528	-4.06915	-2.44903	-2.71827	-2.85603	-1.28538	-4.23472	-1.99548	-2.29001	0.386441	-3.81399	-2.66382	-1.90565	-2.65741	0.143774	-3.01772	-0.87048	-0.700141	-3.33456	-3.26687	-0.284292	-0.296758	-1.89654	-1.78169	-3.09812	-1.48311	-0.752001	-1.14922
	G5_D_ICC1164 C1 _ 1	G5	Harvest1_DS	-2.14473	-2.59767	-0.118743	-1.76185	-0.326183	0.973497	-1.77781	-1.15986	-1.68477	0.133115	-0.274958	-1.08384	-2.86319	-2.88125	-3.11368	-2.85542	-1.8781	-1.14317	-1.9726	-3.41932	-2.78821	-2.28176	-2.48642	-0.810943	-3.1064	-1.72909	-1.90907	0.445725	-3.87913	-2.44578	-1.7227	-2.41637	0.189074	-2.74628	-0.809794	-0.611159	-3.76303	-3.1246	-0.123541	-0.408312	-1.90592	-1.66621	-3.25458	-1.45478	-1.00179	-1.07717
	G5_D_ICC1164 C1 _ 2	G5	Harvest1_DS	-1.96069	-2.24501	-0.0414283	-1.81897	-0.255581	0.982887	-1.6615	-1.06703	-1.64059	0.161711	-0.27498	-0.983301	-2.72837	-2.81677	-2.86079	-2.83288	-1.80324	-1.1457	-1.99278	-3.579	-2.29128	-2.27395	-2.43435	-0.715763	-2.85802	-1.70142	-1.8078	0.399017	-3.78068	-2.38281	-1.63555	-2.27335	0.143317	-2.7245	-0.71042	-0.636296	-3.42868	-3.028	-0.128897	-0.314754	-1.82427	-1.564	-3.03295	-1.50217	-0.929333	-1.05055
	G5_D_ICC1164 C1 _ 3	G5	Harvest1_DS	-1.81554	-2.2674	-0.083402	-1.89407	-0.29088	0.986031	-1.56243	-1.08976	-1.65973	0.167869	-0.312364	-1.00826	-2.76067	-2.77027	-2.97593	-2.75947	-1.81828	-1.18372	-1.89212	-3.64937	-2.34688	-2.30745	-2.51958	-0.710569	-2.72852	-1.72891	-1.80912	0.40506	-3.80161	-2.39876	-1.63675	-2.20016	0.137414	-2.71083	-0.710093	-0.679387	-3.302	-3.02817	-0.0993385	-0.289748	-1.82139	-1.56162	-1.4637	-1.37955	-0.913513	-1.04892
	G6_D_ICC1923 C1 _ 1	G6	Harvest1_DS	-2.09502	-1.83698	0.243282	-1.73988	-0.302846	0.762356	-1.95803	-1.24787	-1.43094	-0.050359	-0.147666	-0.920825	-2.91692	-2.99632	-2.81658	-2.95396	-1.81872	-0.994388	-1.52719	-3.17712	-2.40607	-2.30113	-2.54143	-1.04165	-3.52418	-1.53939	-1.72616	0.373045	-3.89085	-2.33856	-1.83552	-2.23675	0.198999	-2.53039	-0.676045	-0.251967	-3.20876	-2.64535	-0.101041	-0.333463	-1.90875	-1.40191	-2.48141	-1.76656	-0.793587	-1.10504
	G6_D_ICC1923 C1 _ 2	G6	Harvest1_DS	-2.23345	-2.17485	0.0837863	-1.77948	-0.380536	0.676789	-2.08366	-1.37058	-1.54681	-0.104908	-0.253929	-1.0706	-2.96065	-3.09813	-3.31774	-3.02718	-1.94215	-1.06379	-1.61416	-3.1511	-2.53741	-2.44119	-2.61218	-1.15188	-3.87999	-1.6817	-1.84254	0.283358	-4.08231	-2.50224	-1.93235	-2.40144	0.101802	-2.72488	-0.766682	-0.390404	-3.68251	-2.73432	-0.17334	-0.458803	-2.01189	-1.53394	-3.23256	-1.80461	-0.943487	-1.18062
	G6_D_ICC1923 C1 _ 3	G6	Harvest1_DS	-2.0583	-2.04202	0.154646	-1.74564	-0.343033	0.761827	-1.99696	-1.23687	-1.48988	-0.0563882	-0.213747	-0.987349	-2.96841	-2.99523	-2.93962	-2.94875	-1.875	-0.988535	-1.5944	-2.94793	-2.42295	-2.30465	-2.53213	-1.09396	-3.49793	-1.58643	-1.73112	0.357026	-3.91164	-2.39633	-1.84882	-2.26554	0.14467	-2.5848	-0.721413	-0.382858	-3.40019	-2.61169	-0.133426	-0.392043	-1.93944	-1.48746	-2.18215	-1.81417	-0.893857	-1.13637
	G7_D_ICC1072 C1 _ 1	G7	Harvest1_DS	-2.06072	-1.85852	0.212487	-1.69338	-0.214583	0.547909	-1.88967	-1.23074	-1.49791	-0.207732	-0.12711	-0.815217	-2.67972	-2.98463	-3.11652	-2.92733	-1.96389	-1.04566	-1.61662	-3.53403	-2.43506	-2.23993	-2.39433	-1.1602	-3.53669	-1.53125	-1.71867	0.390028	-3.8571	-2.34595	-1.79078	-2.19259	0.173885	-2.60782	-0.683558	-0.2997	-3.47743	-2.71214	-0.0684057	-0.432096	-1.90185	-1.1571	-3.06844	-1.84671	-0.808731	-1.16165
	G7_D_ICC1072 C1 _ 2	G7	Harvest1_DS	-2.1632	-1.89015	0.170798	-1.76005	-0.226701	0.443116	-1.92719	-1.33748	-1.5168	-0.286046	-0.171779	-0.831678	-2.81844	-3.16996	-3.36407	-3.13762	-1.99955	-1.14622	-1.69271	-3.63405	-2.48553	-2.34738	-2.73976	-1.19103	-3.49512	-1.63232	-1.79453	0.309914	-3.83524	-2.43317	-1.83367	-2.28236	0.134269	-2.67743	-0.703279	-0.339277	-3.53516	-2.79873	-0.0982667	-0.495948	-1.90838	-1.12227	-3.20538	-1.83662	-0.951579	-1.18288
	G7_D_ICC1072 C1 _ 3	G7	Harvest1_DS	-1.97992	-2.13937	0.0422108	-1.75752	-0.242225	0.464297	-2.08864	-1.38965	-1.5333	-0.249587	-0.258815	-0.881569	-2.83483	-3.17368	-3.16529	-3.14098	-2.02587	-1.04409	-1.65334	-3.57947	-2.4639	-2.29649	-2.66169	-1.2282	-3.43694	-1.61126	-1.76166	0.340014	-3.95379	-2.41272	-1.86968	-2.25834	0.164543	-2.84743	-0.689268	-0.675151	-3.39649	-2.49379	-0.13054	-0.458122	-1.89407	-1.25031	-3.2005	-1.83287	-0.897671	-1.16712
	G8_D_ICC1065 C1 _ 1	G8	Harvest1_DS	-2.08518	-2.29072	0.145833	-1.72652	-0.266036	0.82854	-1.25463	-1.27633	-1.50327	-0.105105	-0.263445	-1.14022	-2.99305	-3.04265	-3.11273	-3.08671	-1.96214	-1.2702	-1.89454	-3.41908	-2.341	-2.47823	-2.79945	-0.984959	-3.26173	-1.68111	-2.04012	0.35281	-3.67255	-2.41547	-1.91171	-2.46826	0.117644	-2.39853	-1.09911	-0.308102	-3.24441	-2.8827	-0.14171	-0.154644	-1.72751	-1.42788	-3.28505	-0.86489	-0.864844	-1.02145
	G8_D_ICC1065 C1 _ 2	G8	Harvest1_DS	-2.51685	-1.83326	0.140332	-1.79709	-0.17956	0.855548	-1.37995	-1.2969	-1.44422	-0.0954863	-0.268319	-1.09706	-2.82316	-2.93128	-2.63497	-2.94671	-2.06225	-1.15115	-1.89861	-3.63862	-2.13309	-2.54552	-2.57363	-0.949322	-3.52491	-1.61338	-1.89404	0.333175	-3.68257	-2.32567	-1.99366	-2.22643	0.157327	-2.35622	-0.997392	-0.453989	-2.78976	-2.83077	-0.174928	0.00873943	-1.68149	-1.38128	-2.37097	-1.24342	-0.675411	-0.943019
	G8_D_ICC1065 C1 _ 3	G8	Harvest1_DS	-2.54765	-2.30132	0.124405	-1.75443	-0.269641	0.820278	-1.61356	-1.3104	-1.52641	-0.0830183	-0.206964	-1.22574	-3.03838	-3.13689	-3.08983	-3.14913	-2.01485	-1.24123	-1.95223	-3.44306	-2.37147	-2.49909	-2.66961	-1.04675	-3.75128	-1.74998	-2.13309	0.336758	-3.75794	-2.50891	-1.91052	-2.52861	0.10889	-2.39231	-1.02162	-0.299641	-3.23331	-2.86409	-0.162839	-0.201052	-1.78158	-1.50183	-1.79703	-1.4557	-0.913666	-1.02034
	G9_D_ICC1737 C1 _ 1	G9	Harvest1_DS	-3.06432	-2.45639	-1.22264	-1.97028	-0.123695	0.868605	-2.23828	-1.03737	-1.34539	-0.0412406	-1.15188	-2.31068	-3.20567	-2.91733	-2.97968	-2.79221	-2.16779	-1.15899	-1.79895	-4.06592	-2.62434	-2.6203	-2.7997	-1.16401	-3.98643	-2.14673	-2.35009	0.298271	-3.81285	-2.59329	-1.91784	-2.35152	-0.0783253	-3.90376	-1.15988	-2.29451	-3.16077	-3.01521	-0.345464	-0.0996348	-1.84319	-1.85192	-3.23402	-1.60125	-0.628827	-1.32018
	G9_D_ICC1737 C1 _ 2	G9	Harvest1_DS	-3.39079	-2.59094	-1.00351	-2.01723	-0.311275	0.673331	-2.46811	-1.39416	-1.54152	-0.192232	-0.527279	-1.59999	-2.66538	-3.28762	-3.17644	-3.28442	-2.24389	-1.39391	-2.26	-4.04689	-3.10669	-2.84114	-3.12958	-1.48769	-4.46811	-2.35514	-2.46932	0.101511	-3.79556	-2.82966	-2.06585	-2.66624	-0.297632	-3.67972	-1.25736	-1.63358	-3.53044	-3.12132	-0.486731	-0.335272	-2.07209	-2.11656	-1.59873	-2.05817	-0.989297	-1.52975
	G9_D_ICC1737 C1 _ 3	G9	Harvest1_DS	-2.93103	-2.47025	-0.991608	-2.05151	-0.148687	0.849002	-1.97154	-1.11564	-1.42019	-0.0232499	-0.490404	-1.55921	-3.41161	-3.1957	-3.029	-3.14624	-2.21681	-1.37449	-2.37528	-4.16748	-2.62508	-2.80666	-3.04376	-1.35283	-4.23961	-2.37669	-2.44951	0.258705	-3.71899	-2.84855	-1.94192	-2.62429	-0.176752	-3.63786	-1.12956	-1.63972	-3.51742	-3.20662	-0.315385	-0.254159	-1.9478	-2.00407	-3.27157	-1.37312	-0.803214	-1.38685
	G10_D_ICC1629 C1 _ 1	G10	Harvest1_DS	-2.28085	-2.25784	-0.118501	-1.85954	-0.261532	0.653272	-1.36463	-1.35324	-1.53922	-0.185878	-0.280139	-1.21087	-2.67295	-2.98215	-2.92278	-2.97265	-1.79353	-1.10095	-1.81867	-3.6184	-2.26874	-2.5177	-2.61235	-1.04294	-3.62459	-1.87537	-1.75155	0.255996	-3.89684	-2.47117	-1.75413	-2.33106	-0.0135029	-2.63549	-0.811186	-0.68833	-3.57496	-2.50864	-0.162925	-0.377363	-1.93862	-1.43783	-3.26005	-1.07708	-0.849843	-1.13235
	G10_D_ICC1629 C1 _ 2	G10	Harvest1_DS	-1.95655	-2.34198	-0.0807857	-1.84614	-0.256997	0.674372	-1.25372	-1.35761	-1.51494	-0.183444	-0.269529	-1.20153	-2.78869	-2.92951	-3.06943	-2.932	-1.82398	-1.09803	-1.61628	-3.53117	-2.28837	-2.48217	-2.60024	-1.02359	-2.82474	-1.81788	-1.75115	0.266178	-3.89225	-2.43642	-1.75372	-2.29103	-0.00720494	-2.56244	-0.803395	-0.594124	-3.60217	-2.59042	-0.156145	-0.373055	-1.8911	-1.40906	-1.92964	-0.990506	-0.847393	-1.13586
	G10_D_ICC1629 C1 _ 3	G10	Harvest1_DS	-2.3909	-2.50691	-0.298585	-1.87867	-0.268	0.668307	-1.60989	-1.26063	-1.5556	-0.142465	-0.394107	-1.29364	-2.97242	-3.00698	-3.05038	-3.00753	-1.86224	-1.15698	-1.56515	-3.5518	-2.33244	-2.6099	-2.76888	-1.08781	-3.7813	-2.03646	-1.87464	0.315111	-3.92463	-2.62541	-1.75096	-2.44576	-0.0227603	-2.83491	-0.804031	-1.00528	-3.68563	-2.66811	-0.204746	-0.470264	-1.99757	-1.45238	-2.33595	-1.20289	-0.858787	-1.13634
	G11_D_ICC1362 C1 _ 1	G11	Harvest1_DS	-2.42767	-2.59859	-0.21172	-1.89492	-0.428921	0.749146	-1.69621	-1.44759	-1.5816	-0.148516	-0.366624	-1.41894	-2.74905	-3.07211	-3.05783	-3.05747	-2.11204	-1.19974	-1.8139	-3.68059	-2.4681	-2.41104	-2.74405	-1.08063	-3.8382	-2.06881	-2.08497	0.0853701	-3.89034	-2.55606	-1.94127	-2.4533	-0.0791777	-2.82659	-0.978735	-0.782719	-2.93458	-2.62754	-0.266173	-0.361478	-1.97455	-1.61755	-2.59834	-1.46511	-0.979174	-1.21663
	G11_D_ICC1362 C1 _ 2	G11	Harvest1_DS	-2.22765	-2.40691	-0.0338542	-1.8092	-0.331772	0.882515	-1.469	-1.21812	-1.5272	-0.00568522	-0.316173	-1.23921	-2.97608	-2.89996	-2.7463	-2.8712	-1.89232	-1.17059	-1.66202	-3.5987	-2.2735	-2.41517	-2.78282	-0.924221	-3.44915	-1.9799	-1.96943	0.183999	-3.71718	-2.45496	-1.78808	-2.2817	0.0457473	-2.67494	-0.885428	-0.602906	-2.7717	-2.56174	-0.175588	-0.300739	-1.81151	-1.47341	-3.09697	-1.27229	-0.844477	-1.09779
	G11_D_ICC1362 C1 _ 3	G11	Harvest1_DS	-2.23939	-2.59323	-0.208344	-2.25987	-0.716008	1.08358	-1.87929	-1.30474	-2.10362	0.340413	-0.323352	-1.5154	-3.32713	-2.86092	-2.87864	-2.78792	-2.33251	-1.23089	-1.46037	-3.82217	-2.52875	-2.41988	-2.69765	-1.6385	-3.893	-2.29517	-2.0309	0.577513	-3.82356	-2.71947	-1.68648	-2.34838	-0.0735326	-2.80114	-0.727461	-0.707086	-2.93324	-2.67805	0.103753	-0.436186	-1.84706	-1.42166	-3.02289	-1.34181	-0.814279	-0.962437
	G12_D_ICC1946 C1 _ 1	G12	Harvest1_DS	-3.01046	-2.25698	-0.302817	-1.74951	-0.360562	0.73429	-2.0878	-1.21857	-1.43664	-0.0819117	-0.151639	-1.27831	-2.87939	-2.61381	-3.07365	-2.64895	-1.58539	-1.14119	-1.7975	-3.56989	-2.30833	-2.60099	-2.55875	-1.29694	-4.04117	-1.86691	-2.11305	0.166164	-3.91567	-2.46116	-1.71405	-2.25182	-0.0640003	-3.35201	-0.951915	-1.20474	-3.40418	-2.65166	-0.292634	-0.324953	-1.98586	-1.78602	-3.26438	-1.69628	-0.664749	-1.37629
	G12_D_ICC1946 C1 _ 2	G12	Harvest1_DS	-2.74167	-2.38473	-0.30379	-1.73749	-0.325247	0.770715	-1.51753	-1.16308	-1.32158	-0.134803	-0.187592	-1.25334	-3.03324	-2.54384	-3.0673	-2.58764	-1.59891	-1.14754	-1.75537	-3.65806	-2.33169	-2.46802	-3.10117	-1.16926	-3.95364	-1.78872	-1.99406	0.171434	-3.67859	-2.30919	-1.66771	-2.09399	-0.0138945	-2.98883	-0.937931	-0.897393	-3.35037	-2.66778	-0.182532	-0.267246	-1.81671	-1.66551	-3.10652	-1.36589	-0.685384	-1.31357
	G12_D_ICC1946 C1 _ 3	G12	Harvest1_DS	-3.03867	-2.27629	-0.449588	-1.85374	-0.50593	0.598405	-2.29189	-1.331	-1.55298	-0.242879	-0.299022	-1.39821	-2.53296	-2.7442	-3.04555	-2.77654	-1.82329	-1.22079	-2.08011	-3.73519	-2.4827	-2.6361	-2.59453	-1.45414	-4.37855	-1.92453	-2.21804	-0.00143358	-3.98893	-2.49227	-1.87411	-2.28419	-0.197842	-3.38789	-1.09795	-1.15657	-3.44292	-2.76598	-0.390846	-0.425346	-2.08496	-1.94721	-3.22758	-1.91715	-0.884676	-1.52613
	G13_D_ICC4639 C1 _ 1	G13	Harvest1_DS	-2.51883	-2.29934	-0.798195	-2.01085	-0.483401	0.803762	-1.81562	-1.36717	-1.71087	-0.103672	-0.381048	-1.56094	-2.80049	-2.81864	-2.89162	-2.88244	-2.13474	-1.2413	-1.80225	-3.74704	-2.68451	-2.46042	-2.60318	-1.32666	-3.85699	-2.07509	-2.02448	0.187467	-3.86451	-2.58171	-2.05045	-2.41296	-0.0487933	-3.52499	-0.846721	-1.44389	-3.21688	-2.6776	-0.285681	-0.426147	-1.94326	-1.75319	-2.88466	-1.45033	-0.926519	-1.34255
	G13_D_ICC4639 C1 _ 2	G13	Harvest1_DS	-2.39161	-2.15182	-0.744735	-2.01867	-0.37696	0.843165	-1.56074	-1.0983	-1.65313	-0.059885	-0.357056	-1.44278	-3.05362	-2.72683	-2.83338	-2.78684	-2.01085	-1.12518	-1.60667	-3.8427	-2.47279	-2.32464	-2.56278	-1.16207	-3.73282	-1.99983	-1.84056	0.247212	-3.68338	-2.49074	-1.88188	-2.27682	0.0302592	-3.5432	-0.800458	-1.62179	-2.995	-2.53282	-0.214872	-0.314356	-1.79855	-1.56844	-3.09779	-1.32577	-0.756399	-1.25085
	G13_D_ICC4639 C1 _ 3	G13	Harvest1_DS	-2.47082	-2.22243	-0.691947	-1.95521	-0.344411	0.870362	-1.46463	-1.18837	-1.61658	-0.0317364	-0.330576	-1.42865	-2.87955	-2.66703	-3.13994	-2.71918	-1.91033	-1.11624	-1.60287	-3.75906	-2.46204	-2.32875	-2.49772	-1.13024	-3.7618	-1.92593	-1.82225	0.267134	-3.6873	-2.44368	-1.83361	-2.24699	0.0411952	-3.42952	-0.785704	-1.5658	-3.06649	-2.5181	-0.189015	-0.308789	-1.81102	-1.5914	-1.96846	-1.18207	-0.774183	-1.24126
	G14_D_ICC4657 C1 _ 1	G14	Harvest1_DS	-1.95417	-2.45367	-0.186211	-1.70828	-0.525384	1.11166	-1.92379	-0.935761	-1.4965	0.370091	-0.228597	-1.00329	-2.33512	-2.64022	-2.56689	-2.55023	-1.4443	-1.03587	-1.71693	-3.55745	-2.44776	-2.14804	-1.98956	-0.581529	-2.94696	-1.72353	-1.97134	0.3124	-3.74993	-2.29143	-1.35992	-2.12698	0.0470731	-2.93048	-0.628751	-0.852841	-3.02807	-2.22574	-0.105848	-0.320572	-1.80781	-1.66173	-2.87104	-1.6264	-1.13503	-0.950779
	G14_D_ICC4657 C1 _ 2	G14	Harvest1_DS	-1.87085	-2.44498	0.112546	-1.69723	-0.337123	1.30175	-1.91681	-0.660303	-1.13698	0.587771	-0.0111776	-0.727008	-2.77153	-2.53769	-3.09785	-2.46061	-1.15375	-1.05534	-1.40149	-3.50591	-2.07961	-2.07331	-1.81552	-0.383023	-3.18544	-1.62057	-1.97105	0.57212	-3.72451	-2.19178	-1.0235	-2.04951	0.335626	-2.7888	-0.329132	-0.537132	-3.01528	-2.32867	0.0926519	-0.12879	-1.71362	-1.40173	-3.38617	-1.48311	-0.702123	-0.743136
	G14_D_ICC4657 C1 _ 3	G14	Harvest1_DS	-1.83945	-2.37464	-0.0376516	-1.83565	-0.500359	1.16922	-2.09775	-0.753221	-1.31743	0.42929	-0.151284	-0.83665	-2.90526	-2.60787	-3.25162	-2.53203	-1.25614	-1.09981	-1.62401	-3.46961	-2.26659	-2.13978	-1.985	-0.519524	-2.83034	-1.70245	-2.04582	0.410449	-3.7247	-2.27619	-1.19226	-2.08373	0.160948	-2.91767	-0.494615	-0.695494	-3.06042	-2.29949	-0.0469569	-0.264734	-1.84786	-1.5138	-3.62264	-1.84007	-1.0216	-0.872733
	G15_D_ICC4593 C1 _ 1	G15	Harvest1_DS	-2.55441	-2.77597	-0.357085	-1.81552	-0.561818	1.04299	-1.97554	-1.28972	-1.57954	0.111056	-0.181748	-1.4426	-3.24072	-2.76521	-2.80419	-2.76984	-1.77474	-1.15392	-1.63348	-3.74027	-2.32658	-2.35947	-2.57885	-0.821969	-3.90588	-1.97416	-2.09192	0.372324	-3.759	-2.50863	-1.8017	-2.29717	0.0514304	-3.13961	-0.897552	-0.97607	-3.17943	-3.20044	-0.135809	-0.234364	-1.81479	-1.58661	-3.17563	-1.60167	-0.699015	-1.08415
	G15_D_ICC4593 C1 _ 2	G15	Harvest1_DS	-2.29872	-2.77505	-0.373748	-1.89256	-0.590644	0.922853	-1.79456	-1.25662	-1.71554	0.00501569	-0.281959	-1.40362	-3.06157	-2.74877	-2.99554	-2.74612	-1.72123	-1.15336	-1.68511	-3.78268	-2.80483	-2.31992	-2.52514	-0.826333	-3.51794	-1.94145	-2.0437	0.216893	-3.7454	-2.45136	-1.74543	-2.27663	-0.02116	-3.10289	-1.01494	-1.01294	-3.07396	-3.07809	-0.184532	-0.272104	-1.84278	-1.61576	-2.23447	-1.55627	-0.845386	-1.20689
	G15_D_ICC4593 C1 _ 3	G15	Harvest1_DS	-2.26222	-2.77537	-0.253324	-1.81717	-0.514557	0.971832	-1.66705	-1.17651	-1.59806	0.0700933	-0.255059	-1.35745	-2.8737	-2.73797	-2.66617	-2.73414	-1.58155	-1.11966	-1.53834	-3.70813	-2.35222	-2.32747	-2.51242	-0.721021	-3.50401	-1.87703	-2.0086	0.262397	-3.67529	-2.40293	-1.6389	-2.27659	0.0272183	-2.98577	-0.912437	-0.867548	-3.06792	-3.02451	-0.113703	-0.242729	-1.74628	-1.56932	-3.19336	-1.50971	-0.766779	-1.1357
	G16_D_ICC5639 C1 _ 1	G16	Harvest1_DS	-2.86961	-2.87843	-1.31057	-2.42396	-0.276017	0.764706	-1.95176	-1.35512	-1.89701	-0.0367198	-0.503131	-2.07531	-3.60178	-3.354	-3.03308	-3.28298	-2.00967	-1.44807	-2.51496	-4.61538	-2.97906	-3.17972	-3.2597	-1.04294	-4.28468	-2.69006	-2.64982	0.231865	-3.68421	-3.01024	-1.89114	-2.88733	-0.346406	-3.75979	-1.51682	-2.0187	-4.34815	-3.38735	-0.263733	-0.268939	-2.10073	-2.48979	-3.25177	-1.56556	-0.961418	-1.5096
	G16_D_ICC5639 C1 _ 2	G16	Harvest1_DS	-2.70391	-2.84933	-1.29964	-2.40078	-0.27431	0.811927	-1.77563	-1.2486	-1.90553	0.00760185	-0.475973	-2.04728	-3.31649	-3.25004	-3.09921	-3.20045	-1.94216	-1.42899	-2.44932	-4.57078	-2.90249	-3.10121	-3.21684	-0.969772	-4.18011	-2.64277	-2.5695	0.283229	-3.61068	-2.9493	-1.76265	-2.79022	-0.284625	-3.86078	-1.4533	-2.09308	-4.31083	-3.30331	-0.205544	-0.229333	-2.04295	-2.42235	-3.24153	-1.32744	-1.00089	-1.43631
	G16_D_ICC5639 C1 _ 3	G16	Harvest1_DS	-2.7206	-2.83688	-1.23871	-2.42074	-0.193038	0.831074	-1.62162	-1.2283	-1.82158	0.0252391	-0.441177	-2.05224	-2.92941	-3.26541	-3.39269	-3.19054	-1.9488	-1.43433	-2.7336	-4.5683	-3.05324	-3.13256	-3.22371	-0.955571	-4.26093	-2.61018	-2.5465	0.276947	-3.62619	-2.93768	-1.77064	-2.79254	-0.266714	-3.72536	-1.40903	-1.86232	-4.34122	-3.34343	-0.196441	-0.20444	-2.00083	-2.39844	-3.24051	-1.22565	-0.920254	-1.408
	G17_D_ICC6279 C1 _ 1	G17	Harvest1_DS	-2.81015	-2.96878	-1.59869	-2.74676	0.0855863	0.643491	-1.50421	-1.31319	-1.94359	-0.127509	-0.838117	-2.15934	-3.19528	-3.32775	-3.2916	-3.31511	-2.08725	-1.7121	-2.46906	0	-3.12529	-3.17274	-3.4504	-1.1605	-4.26869	-2.84152	-2.52709	0.175263	-3.51734	-3.04855	-1.85127	-2.88452	-0.335871	-3.99353	-1.46182	-2.58818	0	-3.32047	-0.280435	-0.223366	-2.02683	-2.30415	-1.43074	-1.0701	-1.09018	-1.5122
	G17_D_ICC6279 C1 _ 2	G17	Harvest1_DS	-2.88207	-3.0407	-1.67061	-2.81868	0.0136696	0.571574	-1.57613	-1.3851	-2.0155	-0.199426	-0.910034	-2.23126	-3.2672	-3.39967	-3.36351	-3.38703	-2.15917	-1.78401	-2.54098	0	-3.19721	-3.24465	-3.52232	-1.23242	-4.34061	-2.91344	-2.59901	0.103346	-3.58925	-3.12047	-1.92318	-2.95644	-0.407787	-4.06545	-1.53373	-2.66009	0	-3.39239	-0.352352	-0.295283	-2.09875	-2.37607	-1.50265	-1.14202	-1.1621	-1.58412
	G17_D_ICC6279 C1 _ 3	G17	Harvest1_DS	-2.906	-2.91561	-1.50399	-2.74857	0.033188	0.600329	-1.67318	-1.46609	-2.04278	-0.15912	-0.684002	-2.19806	-3.52525	-3.39236	-3.15769	-3.34026	-2.15493	-1.70151	-2.5593	-4.86945	-3.41351	-3.24036	-3.50004	-1.27581	-4.3541	-2.85007	-2.62954	0.131901	-3.59098	-3.10971	-1.96918	-2.96998	-0.389519	-3.83319	-1.54689	-2.20663	0	-3.39898	-0.298507	-0.275718	-2.08798	-2.41681	-3.34476	-1.28918	-1.17014	-1.55444
	G18_D_ICC6293 C1 _ 1	G18	Harvest1_DS	-2.66768	-2.5101	-0.777652	-1.78062	-0.752062	1.1439	-2.39158	-0.992885	-1.49486	0.357525	-0.355871	-1.53901	-2.88771	-2.87484	-2.88367	-2.84703	-1.43505	-1.32761	-1.61708	-3.71894	-2.56499	-2.59128	-2.44817	-0.974859	-4.59876	-2.0718	-2.32652	0.373543	-3.79699	-2.6299	-1.31202	-2.40533	0.116584	-3.48578	-0.555188	-1.43633	-2.963	-2.88683	-0.219002	-0.34029	-1.89968	-1.78628	-2.93073	-2.05098	-0.831527	-1.1522
	G18_D_ICC6293 C1 _ 2	G18	Harvest1_DS	-3.09362	-2.79233	-1.44947	-1.91806	-0.889339	1.12215	-2.56456	-0.768832	-1.49734	0.313259	-1.1693	-2.02827	-3.09267	-2.94357	-3.21236	-2.93477	-1.50045	-1.40513	-1.61921	-3.87986	-2.48381	-2.61673	-3.1893	-1.05926	-4.27174	-2.34298	-2.34947	0.295605	-3.76671	-2.74743	-1.28285	-2.46083	0.130674	-4.35583	-0.522791	-3.02876	-3.62108	-3.00226	-0.314311	-0.398028	-1.87726	-1.78872	-3.72267	-2.18257	-0.692029	-1.191
	G18_D_ICC6293 C1 _ 3	G18	Harvest1_DS	-2.50115	-2.42693	-0.950135	-1.77405	-0.8234	1.11583	-2.462	-0.876629	-1.46356	0.307038	-0.467778	-1.63944	-3.33642	-2.79936	-3.38649	-2.70685	-1.40323	-1.36447	-1.64228	-3.63684	-3.07514	-2.58294	-2.3691	-1.01739	-3.84999	-2.01556	-2.38225	0.301104	-3.77264	-2.59693	-1.26587	-3.2674	0.131894	-3.57308	-0.533107	-1.62141	-3.43983	-3.07974	-0.227744	-0.370844	-1.87364	-1.84078	-2.09953	-2.25413	-0.80132	-1.19252
	G19_D_ICC6579 C1 _ 1	G19	Harvest1_DS	-2.50857	-2.92414	-2.37858	-2.79644	-0.0821838	0.775747	-1.23437	-1.15636	-2.07686	-0.122694	-1.10846	-2.39949	-2.87025	-3.13984	-3.04109	-3.03444	-2.16096	-1.8555	-1.99799	-4.34585	-3.04597	-3.11339	-3.11981	-1.15675	-3.35973	-2.95042	-2.53937	-0.0288993	-3.71501	-3.24132	-1.97656	-2.92303	-0.199462	0	-1.18679	0	0	-3.36355	-0.359007	-0.258133	-1.89015	-2.48535	-3.22044	-0.35585	-1.43526	-1.29366
	G19_D_ICC6579 C1 _ 2	G19	Harvest1_DS	-2.338	-3.2285	-2.23639	-2.72718	-0.0207681	0.83854	-1.21267	-1.04616	-1.92708	-0.0712915	-0.978461	-2.33134	-3.50717	-3.26044	-3.2209	-3.24445	-2.05369	-1.57122	-1.94704	-4.27238	-3.05172	-3.05622	-3.60708	-1.13106	-3.3562	-3.04437	-2.33999	-0.00828013	-3.54148	-3.33679	-1.87338	-3.0124	-0.133191	0	-1.2299	0	-4.40953	-3.35843	-0.243211	-0.204484	-1.81619	-2.47047	-3.35212	-0.518071	-1.47836	-1.23915
	G19_D_ICC6579 C1 _ 3	G19	Harvest1_DS	-2.33834	-2.72187	-2.09391	-2.6568	0.0181236	0.874992	-1.10657	-1.0201	-1.89806	-0.0150444	-0.880681	-2.28443	-4.39992	-2.97875	-3.23868	-2.898	-1.92028	-1.53974	-1.90667	-4.16847	-2.93702	-2.99406	-2.93323	-1.0349	-3.08604	-2.79041	-2.32897	0.0445123	-3.5034	-3.11195	-1.79452	-2.78898	-0.0888677	-4.34872	-1.17898	0	0	-3.29134	-0.218528	-0.183639	-1.7635	-2.45046	-3.25981	-0.515697	-1.43927	-1.22398
	G20_D_ICC6537 C1 _ 1	G20	Harvest1_DS	-2.31394	-3.18899	-0.375978	-2.12913	-0.692053	0.742131	-1.49867	-1.16518	-1.88358	-0.0682289	-0.647465	-1.65464	-3.53304	-3.3314	-3.19459	-3.35658	-1.98839	-1.39384	-1.84324	-3.64886	-2.38379	-2.67869	-3.37645	-0.771807	-3.44521	-2.11317	-2.0508	0.111198	-3.95199	-2.71255	-1.8129	-2.67055	0.0757896	-2.90978	-0.750723	-1.23682	-3.79074	-3.43653	-0.0667473	-0.330264	-1.84197	-1.46477	-3.26995	-0.824884	-0.759135	-1.01703
	G20_D_ICC6537 C1 _ 2	G20	Harvest1_DS	-1.98751	-2.94969	-0.172461	-1.96746	-0.582208	0.723619	-1.21756	-1.21859	-1.73973	-0.190826	-0.566835	-1.54198	-2.5344	-3.19691	-3.08349	-3.20315	-2.06974	-1.32308	-1.70045	-3.34734	-2.3421	-2.48116	-3.25955	-0.680848	-2.98804	-1.89358	-1.93231	0.110903	-3.95628	-2.51714	-1.81476	-2.51703	0.105123	-2.72967	-0.764335	-1.12922	-3.61917	-2.99742	-0.0685172	-0.241161	-1.77955	-1.37236	-3.15766	-0.505706	-0.829307	-1.04844
	G20_D_ICC6537 C1 _ 3	G20	Harvest1_DS	-1.92833	-2.47771	0.31138	-1.96264	-0.492993	0.648579	-2.11547	-1.29875	-1.81374	-0.167347	-0.22405	-1.22028	-2.681	-3.04294	-3.18518	-3.02415	-1.92542	-1.14313	-1.70793	-3.47501	-2.31298	-2.47276	-2.45291	-0.658637	-2.97415	-1.79038	-1.95367	0.0550052	-3.83638	-2.45613	-1.89705	-2.34155	0.0701937	-2.55908	-0.808813	-0.205711	-3.34005	-3.10304	-0.0811086	-0.261238	-1.88815	-1.43348	-1.59606	-1.51515	-0.873935	-1.08984
	G21_D_ICC6811 C1 _ 1	G21	Harvest1_DS	-2.34356	-2.63429	-0.139954	-1.99909	-0.549159	0.819293	-2.3558	-1.33539	-1.8749	-0.0685937	-0.271896	-1.30558	-3.38662	-2.96527	-3.50906	-2.97706	-2.09547	-1.31287	-1.86462	-3.62072	-2.56992	-2.59051	-2.57033	-0.772523	-3.64644	-1.99272	-2.33933	0.118924	-3.78799	-2.55724	-1.89731	-2.40729	0.0236561	-3.04424	-0.827274	-0.728311	-3.14043	-3.13583	-0.165181	-0.24607	-1.82424	-1.6034	-1.73938	-1.73909	-0.833072	-1.01344
	G21_D_ICC6811 C1 _ 2	G21	Harvest1_DS	-2.31562	-2.51099	-0.0830186	-1.94546	-0.435895	0.851433	-2.3702	-1.11762	-1.73599	-0.0279525	-0.227681	-1.28255	-3.33676	-2.95654	-3.10481	-2.95575	-1.99132	-1.27153	-1.78059	-3.51476	-2.5526	-2.55786	-2.43481	-0.716407	-3.70279	-1.97512	-2.34611	0.137727	-3.68716	-2.53944	-1.66591	-2.42526	0.113465	-2.95693	-0.69491	-0.65926	-3.1957	-3.03286	-0.1085	-0.213389	-1.73863	-1.50194	-2.97946	-1.77588	-0.803812	-0.945414
	G21_D_ICC6811 C1 _ 3	G21	Harvest1_DS	-2.36509	-2.76361	-0.161774	-1.98622	-0.489761	0.796768	-2.32853	-1.18642	-1.76436	-0.0831667	-0.29038	-1.34489	-3.47974	-2.97857	-3.46433	-2.96634	-2.08761	-1.29653	-1.77193	-3.45712	-2.48386	-2.53503	-2.60539	-0.761837	-3.73785	-2.00615	-2.37141	0.130365	-3.69022	-2.57842	-1.81538	-2.51587	0.0635484	-2.94421	-0.761084	-0.740893	-3.36822	-3.21828	-0.182465	-0.286698	-1.80032	-1.57329	-1.93934	-1.78882	-0.74759	-1.01836
	G22_D_ICC8950 C1 _ 1	G22	Harvest1_DS	-2.47746	-2.58593	-1.30345	-2.17816	-0.322006	0.864319	-2.44649	-1.15532	-1.95789	-0.00822923	-0.426676	-1.73471	-3.37036	-3.14084	-3.41834	-3.03607	-2.24832	-1.34846	-1.72351	-3.90965	-2.63283	-2.79671	-2.73613	-0.872903	-3.87961	-2.39899	-2.28889	0.178286	-3.55717	-2.80291	-1.95727	-2.66083	-0.0179962	-4.03415	-0.771516	-2.07488	-3.6498	-3.09881	-0.185344	-0.321238	-1.76368	-1.89207	-3.38929	-1.903	-0.916011	-1.17431
	G22_D_ICC8950 C1 _ 2	G22	Harvest1_DS	-2.43201	-2.60977	-1.43637	-2.24704	-0.360779	0.907198	-2.54658	-1.10181	-1.99685	0.00614759	-0.451461	-1.8269	-3.56727	-3.19265	-3.44763	-3.06554	-2.29764	-1.38529	-1.687	-3.95555	-2.70047	-2.85624	-2.78443	-0.820776	-3.72042	-2.4656	-2.35706	0.172846	-3.55692	-2.84829	-1.91537	-2.72095	0.00181286	-4.16747	-0.740178	-2.27054	-3.58778	-3.09777	-0.131914	-0.337884	-1.74314	-1.92262	-3.45042	-2.16078	-0.886416	-1.16258
	G22_D_ICC8950 C1 _ 3	G22	Harvest1_DS	-2.45414	-2.59769	-1.36484	-2.21123	-0.34096	0.886288	-2.49366	-1.12774	-1.97693	-0.000981332	-0.438892	-1.77837	-3.45775	-3.16597	-3.43274	-3.05056	-2.27228	-1.36648	-1.70487	-3.93199	-2.66533	-2.82546	-2.75961	-0.846058	-3.79276	-2.43102	-2.32164	0.175574	-3.55704	-2.82501	-1.93582	-2.68985	-0.00797872	-4.09571	-0.755565	-2.16178	-3.61769	-3.09829	-0.157808	-0.329481	-1.75329	-1.90708	-3.41878	-2.01304	-0.900962	-1.1684
	G23_D_ICC9002 C1 _ 1	G23	Harvest1_DS	-2.04289	-2.34534	-0.559359	-2.00714	-0.606236	0.878823	-2.35999	-1.31622	-1.88168	-0.0101619	-0.290358	-1.51671	-3.21457	-3.02202	-2.85037	-3.01354	-2.16694	-1.24434	-1.73474	-3.43989	-2.42987	-2.66468	-2.67674	-0.72457	-2.99363	-2.01574	-2.1796	0.172826	-3.7395	-2.59474	-1.89195	-2.54312	-0.0264495	-3.43593	-0.909725	-1.27693	-3.3369	-3.05165	-0.194579	-0.239581	-1.74683	-1.73463	-1.83797	-1.86978	-0.963069	-1.02265
	G23_D_ICC9002 C1 _ 2	G23	Harvest1_DS	-2.11551	-2.38111	-0.564767	-2.04684	-0.61623	0.8699	-2.29853	-1.30221	-1.88028	-0.0133135	-0.293641	-1.52856	-3.16046	-2.97815	-2.7337	-2.98361	-2.12942	-1.25271	-1.72738	-3.4821	-2.34554	-2.67319	-2.65215	-0.725119	-2.92466	-1.99873	-2.14525	0.181134	-3.76359	-2.57158	-1.85151	-2.46979	-0.0377053	-3.47189	-0.915015	-1.23108	-3.23517	-3.01717	-0.199836	-0.202304	-1.76699	-1.75219	-1.66844	-1.81757	-0.97225	-1.01985
	G23_D_ICC9002 C1 _ 3	G23	Harvest1_DS	-1.92306	-2.28163	-0.493485	-1.91584	-0.513157	0.954774	-2.17911	-1.27193	-1.8028	0.048212	-0.21596	-1.45413	-2.9355	-2.89844	-2.61006	-2.88787	-2.02802	-1.14857	-1.65345	-3.37166	-2.31125	-2.54678	-2.54552	-0.650199	-2.87447	-1.9212	-2.06714	0.263619	-3.73169	-2.49292	-1.78457	-2.42463	0.0571081	-3.30817	-0.826721	-1.11268	-3.05905	-2.89744	-0.0784529	-0.170072	-1.69661	-1.68875	-3.18221	-1.69186	-0.988361	-0.943426
	G24_D_ICC9942 C1 _ 1	G24	Harvest1_DS	-2.68688	-2.27999	0.12245	-1.83631	-0.355605	0.752821	-2.5607	-1.28278	-1.66913	-0.026274	-0.180207	-1.323	-3.13393	-3.11007	-2.81702	-3.05163	-1.88492	-1.24746	-1.92516	-3.70126	-2.12952	-2.81814	-2.43082	-0.855843	-4.21847	-2.22652	-2.22672	0.141247	-3.73625	-2.64608	-1.70361	-2.45336	-0.029484	-2.80053	-0.967976	-0.397168	-3.28533	-2.9446	-0.315593	-0.202735	-1.89654	-1.68958	-3.3078	-1.95611	-0.728979	-1.31733
	G24_D_ICC9942 C1 _ 2	G24	Harvest1_DS	-2.58466	-2.29325	0.101645	-1.82846	-0.368642	0.728999	-2.40579	-1.28324	-1.69227	-0.0548247	-0.183577	-1.32162	-3.09222	-3.06604	-2.7135	-3.00343	-1.888	-1.24884	-1.8908	-3.70502	-2.1216	-2.76974	-2.39549	-0.833181	-4.10189	-2.17923	-2.1592	0.117808	-3.72991	-2.60134	-1.67745	-2.41887	-0.0502239	-2.83666	-0.978764	-0.404238	-3.66441	-2.88901	-0.259359	-0.190972	-1.88714	-1.67521	-3.01192	-1.78254	-0.747411	-1.33193
	G24_D_ICC9942 C1 _ 3	G24	Harvest1_DS	-2.67721	-2.49066	0.0609531	-1.8653	-0.398097	0.723966	-2.4855	-1.23234	-1.70399	-0.0586097	-0.218111	-1.35981	-3.11246	-3.11653	-2.94596	-3.00996	-1.91231	-1.27741	-1.90834	-3.71805	-2.19515	-2.81799	-2.47654	-0.885403	-4.30764	-2.23787	-2.22278	0.116355	-3.78525	-2.67706	-1.71679	-2.5083	-0.0631785	-2.88204	-0.988035	-0.461849	-3.81642	-2.96274	-0.328412	-0.235439	-1.90651	-1.67104	-2.36493	-1.91585	-0.762465	-1.34361
	G25_D_ICC11284 C1 _ 1	G25	Harvest1_DS	-2.74409	-2.28699	-1.02135	-2.16477	-0.423935	0.472588	-2.11746	-1.33247	-2.08204	-0.203718	-0.422987	-1.66209	-3.297	-3.36011	-3.31284	-3.317	-2.22583	-1.47176	-1.55262	-4.24511	-2.36412	-2.8291	-2.8197	-1.08747	-4.2412	-2.07717	-2.29385	0.0151665	-3.58226	-2.66513	-2.01303	-2.68621	-0.027673	-3.66828	-0.864853	-1.63876	-4.55721	-3.39379	-0.222627	-0.365548	-1.7739	-1.57805	-1.70996	-1.59673	-0.602188	-1.13817
	G25_D_ICC11284 C1 _ 2	G25	Harvest1_DS	-2.95557	-2.4413	-1.05298	-2.23245	-0.463472	0.590785	-2.35035	-1.3773	-2.12384	-0.0585026	-0.408012	-1.73474	-3.6546	-3.40026	-3.40611	-3.3734	-2.24765	-1.48223	-1.64206	-4.25508	-2.43727	-2.84696	-2.88621	-1.12929	-4.74116	-2.15938	-2.45324	0.135323	-3.69048	-2.77289	-2.02706	-2.80678	0.00572518	-3.57713	-0.843896	-1.53057	-3.56934	-3.5421	-0.260033	-0.470713	-1.78429	-1.64716	-3.42984	-1.8491	-0.609938	-1.10235
	G25_D_ICC11284 C1 _ 3	G25	Harvest1_DS	-3.25347	-2.29407	-0.871066	-2.02269	-0.239177	0.70205	-2.05638	-1.15045	-1.83463	0.108446	-0.219913	-1.53828	-3.47033	-3.25778	-3.45703	-3.16046	-2.07119	-1.30879	-1.38469	-4.08077	-2.23445	-2.66308	-2.64331	-0.88527	-4.56596	-1.97327	-2.22504	0.292849	-3.47797	-2.57813	-1.81557	-2.63525	0.185453	-3.38924	-0.649288	-1.32551	-4.27742	-3.4072	-0.0901116	-0.235518	-1.57845	-1.39419	-3.54095	-1.58448	-0.387357	-0.931104
	G26_D_ICC11378 C1 _ 1	G26	Harvest1_DS	-2.09494	-2.12905	0.367828	-1.84716	-0.231254	0.504524	-2.1241	-1.20156	-1.64697	-0.170854	-0.103079	-1.03356	-3.0683	-2.98902	-2.93535	-2.86419	-1.72478	-1.13107	-1.73336	-3.31958	-1.81721	-2.45453	-2.3951	-0.813457	-3.52856	-1.64114	-1.5569	0.170216	-4.02787	-2.40695	-1.697	-2.22149	0.172103	-2.37905	-0.592564	-0.154988	-3.66301	-2.89296	-0.0444546	-0.440542	-1.92078	-1.46607	-2.93762	-1.54227	-0.718851	-1.01971
	G26_D_ICC11378 C1 _ 2	G26	Harvest1_DS	-1.83766	-1.85886	0.464017	-1.7803	-0.179907	0.550782	-1.98258	-1.14285	-1.6052	-0.154575	-0.0455064	-0.919892	-2.98196	-2.85793	-3.09304	-2.6815	-1.62511	-1.10793	-1.71277	-3.1724	-1.87301	-2.37559	-2.17645	-0.761938	-3.13661	-1.5506	-1.48566	0.173928	-3.97457	-2.31412	-1.63252	-3.10536	0.22459	-2.24434	-0.539109	-0.067806	-3.97367	-2.79634	0.0605645	-0.401264	-1.82584	-1.38927	-1.7309	-1.51116	-0.679358	-0.993609
	G26_D_ICC11378 C1 _ 3	G26	Harvest1_DS	-3.60565	-2.17921	0.221772	-1.92524	-0.999682	0.00761849	-2.17339	-1.98755	-1.69417	-0.29065	-0.222374	-1.17684	-3.11416	-3.04137	-3.17848	-2.88544	-1.77849	-1.21442	-1.77521	-3.3157	-1.95075	-2.51923	-2.37331	-0.914913	-3.78261	-1.79734	-1.6901	0.0685016	-4.11894	-2.54405	-1.76284	-2.36961	0.0561877	-2.44983	-0.721851	-0.268626	-3.74254	-2.89135	-0.143685	-0.512132	-2.0033	-1.58538	-1.92129	-1.62543	-0.922931	-1.15341
	G27_D_ICC11627 C1 _ 1	G27	Harvest1_DS	-1.78246	-2.33086	-0.802508	-1.99154	-0.211746	0.829866	-1.95764	-1.2704	-1.51805	-0.0718739	-0.338942	-1.3118	-3.24855	-2.86377	-3.51885	-2.76761	-1.80938	-1.17376	-1.61755	-3.50009	-2.7831	-2.4463	-2.4008	-0.815606	-2.92904	-2.28094	-1.8382	0.234082	-3.6671	-2.68247	-1.58325	-2.40676	-0.0323777	-3.59149	-0.746292	-1.46459	-4.3144	-2.40745	-0.00984267	-0.40513	-1.76327	-1.39939	-3.46278	-1.43211	-1.36948	-1.08246
	G27_D_ICC11627 C1 _ 2	G27	Harvest1_DS	-1.69602	-2.44146	-0.4843	-2.03401	-0.160844	0.86766	-1.988	-1.18064	-1.51856	0.0229378	-0.233439	-1.29979	-3.70048	-2.8683	-3.24535	-2.79483	-1.75648	-1.08641	-1.58286	-3.54026	-2.73289	-2.38695	-2.42489	-0.830133	-2.75312	-2.13817	-1.75575	0.27857	-3.65344	-2.60524	-1.56169	-2.31319	0.0220717	-3.32146	-0.716309	-1.11216	-3.59837	-2.28864	0.0185557	-0.273064	-1.73483	-1.29354	-3.05603	-1.54981	-1.25411	-1.03294
	G27_D_ICC11627 C1 _ 3	G27	Harvest1_DS	-1.68377	-2.56263	-0.949961	-1.99179	-0.207051	0.844324	-1.7053	-1.13767	-1.49661	-0.0444972	-0.354722	-1.41012	-2.88136	-2.84473	-3.42262	-2.74761	-1.88135	-1.04073	-1.56215	-3.52047	-2.82939	-2.31331	-2.50028	-0.869005	-2.86324	-2.25209	-1.73402	0.278156	-3.6124	-2.65382	-1.58963	-2.39446	-0.0225107	-3.68299	-0.732434	-1.68561	-3.87439	-2.31005	-0.0334293	-0.350339	-1.76949	-1.46504	-3.3571	-1.32168	-1.38317	-1.09804
	G28_D_ICC11944 C1 _ 1	G28	Harvest1_DS	-2.55949	-2.4925	-0.418423	-1.94575	-0.395447	0.89832	-1.90676	-1.11258	-1.87967	0.0575216	-0.203981	-1.47828	-3.17663	-2.86882	-3.06507	-2.7998	-1.90294	-1.29833	-1.61493	-3.53229	-2.22744	-2.50762	-2.54012	-0.863128	-4.10127	-2.02388	-2.09689	0.213934	-3.65303	-2.49135	-1.63663	-2.41982	0.0822093	-2.90351	-0.768686	-0.835913	-3.00453	-3.17306	-0.131217	-0.230575	-1.71467	-1.57372	-3.46679	-1.48859	-0.650044	-1.04298
	G28_D_ICC11944 C1 _ 2	G28	Harvest1_DS	-2.54648	-2.57976	-0.515428	-1.92511	-0.38076	0.933066	-1.79386	-1.05995	-1.8912	0.0653903	-0.221025	-1.50706	-3.06452	-2.81504	-2.96317	-2.77456	-1.92764	-1.26053	-1.62325	-3.57955	-2.28009	-2.45512	-2.64768	-0.836286	-4.14227	-1.98657	-2.0562	0.222895	-3.64763	-2.45065	-1.65089	-2.38776	0.0911399	-3.02199	-0.786717	-1.08457	-3.28476	-3.1414	-0.107752	-0.189452	-1.69179	-1.54845	-3.08177	-1.33673	-0.596855	-1.017
	G28_D_ICC11944 C1 _ 3	G28	Harvest1_DS	-2.33844	-2.45808	-0.347234	-1.8918	-0.342772	0.921316	-1.70615	-1.23195	-1.89075	0.0390824	-0.181238	-1.4524	-3.04954	-2.77951	-2.94117	-2.77539	-1.88045	-1.2567	-1.64795	-3.56557	-2.21278	-2.43823	-2.59182	-0.805518	-3.62186	-1.92527	-2.04585	0.217506	-3.65073	-2.41275	-1.66333	-2.35305	0.0770187	-2.88433	-0.812512	-0.789178	-3.20698	-3.11936	-0.0496463	-0.174474	-1.71669	-1.57864	-2.91604	-1.28959	-0.704729	-1.04843
	G29_D_ICC12299 C1 _ 1	G29	Harvest1_DS	-2.40919	-2.3284	-1.54964	-2.2232	-0.53321	0.996367	-1.98791	-1.15396	-1.70494	0.0570881	-0.414185	-1.64079	-3.18012	-2.90501	-2.63525	-2.87252	-1.97874	-1.32051	-1.85599	-4.11342	-2.28901	-2.59311	-2.81522	-0.792245	-3.96713	-2.37884	-2.11254	0.325066	-3.56232	-2.71507	-1.75654	-2.49406	0.0744884	-4.19541	-0.842333	-2.32458	-3.36337	-2.94063	-0.136261	-0.125099	-1.53322	-1.65569	-1.9437	-1.49733	-0.637571	-0.987006
	G29_D_ICC12299 C1 _ 2	G29	Harvest1_DS	-2.37854	-2.17576	-1.5784	-2.1001	-0.497234	0.976779	-2.04046	-1.05098	-1.69307	0.0655103	-0.388607	-1.55983	-3.09001	-2.86094	-2.71554	-2.73315	-1.84969	-1.27296	-1.79094	-3.87727	-2.36223	-2.51933	-2.60885	-0.767827	-3.9115	-2.27602	-2.13436	0.369915	-3.51253	-2.65957	-1.60013	-2.47416	0.132459	-4.13731	-0.76471	-2.25806	-3.40027	-2.99612	-0.171667	-0.202814	-1.50956	-1.60058	-3.52173	-1.63547	-0.654724	-0.979914
	G29_D_ICC12299 C1 _ 3	G29	Harvest1_DS	-2.53606	-2.22994	-1.61078	-2.14765	-0.522814	0.930215	-1.99042	-1.1732	-1.71978	0.0214333	-0.431447	-1.59449	-3.19468	-2.89055	-2.55868	-2.82282	-1.86586	-1.30875	-1.93201	-4.00404	-2.3568	-2.61652	-2.75875	-0.789869	-4.11996	-2.28757	-2.11413	0.249092	-3.54878	-2.64225	-1.6655	-2.45302	0.0662592	-4.22869	-0.826826	-2.34757	-3.39957	-3.02266	-0.220733	-0.134501	-1.54174	-1.70188	-1.73238	-1.53991	-0.654315	-1.01319
	G30_D_ICC12307 C1 _ 1	G30	Harvest1_DS	-2.45465	-2.31948	-0.817654	-2.08982	-0.422881	0.674588	-2.00042	-1.2909	-1.76274	-0.16788	-0.424211	-1.51893	-1.81503	-3.03572	-2.83935	-2.99966	-2.08389	-1.33086	-1.83653	-3.68566	-2.38668	-2.58068	-2.79258	-0.950784	-4.10734	-2.10884	-2.03908	0.130208	-3.66567	-2.53606	-1.77169	-2.43389	0.0170008	-3.50229	-0.850391	-1.61222	-3.33265	-3.09914	-0.178248	-0.182124	-1.68391	-1.53182	-3.31932	-1.62781	-0.687806	-1.1153
	G30_D_ICC12307 C1 _ 2	G30	Harvest1_DS	-2.40196	-2.17999	-0.483621	-2.10919	-0.461046	0.687429	-2.58415	-1.40597	-1.76733	-0.0960654	-0.287204	-1.37238	-3.15672	-3.11623	-2.91682	-3.05962	-2.05854	-1.27111	-1.70373	-3.67293	-2.39462	-2.58205	-2.49667	-0.962581	-4.01409	-2.1339	-2.13685	0.222257	-3.70196	-2.61656	-1.7237	-2.46331	0.0336151	-3.56112	-0.849527	-1.18762	-2.88048	-3.12907	-0.223367	-0.247222	-1.70671	-1.59995	-3.45712	-2.05238	-0.754364	-1.11163
	G30_D_ICC12307 C1 _ 3	G30	Harvest1_DS	-2.19265	-2.01214	-0.339603	-2.03685	-0.427133	0.710279	-2.4389	-1.20924	-1.73086	-0.0778775	-0.249663	-1.34551	-3.04994	-2.9999	-2.80548	-2.94964	-2.0397	-1.23127	-1.6799	-3.61062	-2.32937	-2.49286	-2.3715	-0.919398	-3.67837	-2.04587	-2.03295	0.240545	-3.5911	-2.53237	-1.67082	-2.35839	0.0588013	-3.4001	-0.801891	-0.982144	-2.75832	-3.02804	-0.151835	-0.201756	-1.66203	-1.52833	-2.97179	-1.94152	-0.710034	-1.07026
	G31_D_ICC12916 C1 _ 1	G31	Harvest1_DS	-1.86534	-2.01242	-0.667012	-2.10287	-0.366364	0.938292	-2.40763	-0.995847	-1.62575	0.100397	-0.20937	-1.50133	-3.13713	-3.14392	-2.76937	-3.05756	-1.99998	-1.16564	-1.73933	-3.79807	-2.37571	-2.624	-2.50947	-0.889915	-2.7836	-2.30067	-2.07927	0.31442	-3.65324	-2.80544	-1.75174	-2.61838	0.0892511	-3.77687	-0.785275	-1.3845	-4.41608	-3.13691	-0.0852352	-0.223077	-1.71154	-1.44323	-3.37337	-1.75495	-1.0008	-1.00975
	G31_D_ICC12916 C1 _ 2	G31	Harvest1_DS	-1.81198	-2.28338	-0.762424	-2.14263	-0.40752	0.910757	-2.44862	-0.990133	-1.67029	0.0570216	-0.313402	-1.54181	-3.23807	-3.22978	-2.73845	-3.20413	-2.04705	-1.18887	-1.74355	-3.77175	-2.4862	-2.64785	-2.64334	-0.978428	-2.70885	-2.41979	-2.0743	0.267965	-3.55403	-2.84309	-1.82925	-2.62773	0.0616407	-3.85451	-0.825737	-1.55471	-3.20794	-3.12391	-0.0984266	-0.291872	-1.74941	-1.48774	-2.92826	-1.83691	-1.0949	-1.04542
	G31_D_ICC12916 C1 _ 3	G31	Harvest1_DS	-1.85378	-2.33403	-0.749719	-2.11559	-0.386728	0.953321	-2.33843	-1.08868	-1.61396	0.0775361	-0.228634	-1.55666	-3.09677	-3.26456	-2.7067	-3.22807	-2.01966	-1.17543	-1.79291	-3.95146	-2.56145	-2.64642	-2.69553	-0.927524	-2.82942	-2.38943	-2.07832	0.276617	-3.55966	-2.85816	-1.84077	-2.63843	0.0849363	-3.76401	-0.783916	-1.39661	-3.31884	-3.10252	-0.0575348	-0.213616	-1.72664	-1.49348	-2.94758	-1.64888	-1.04594	-1.00962
	G32_D_ICC13219 C1 _ 1	G32	Harvest1_DS	-2.3881	-2.11839	-0.0770915	-2.04014	-0.429682	0.894344	-2.20497	-1.07173	-1.84883	0.0375697	-0.240661	-1.31187	-3.07348	-2.967	-3.09256	-2.95431	-1.87696	-1.32318	-1.80496	-3.82845	-2.32042	-2.59175	-2.42917	-0.664116	-3.70587	-2.02511	-2.26461	0.282635	-3.54992	-2.5282	-1.7313	-2.37231	0.0503995	-2.8824	-0.893571	-0.650121	-2.91682	-3.17771	-0.218057	-0.119804	-1.65827	-1.64017	-3.35205	-1.66529	-0.730663	-0.853669
	G32_D_ICC13219 C1 _ 2	G32	Harvest1_DS	-2.46535	-2.23439	-0.0827861	-2.01855	-0.428302	0.904264	-2.23004	-1.63938	-1.77506	0.0371786	-0.256132	-1.34796	-3.18026	-2.99073	-3.22943	-2.9862	-1.92094	-1.28192	-1.79127	-3.79798	-2.64088	-2.59966	-2.47582	-0.683882	-3.94772	-2.04635	-2.29658	0.287264	-3.57783	-2.55784	-1.78346	-2.42833	0.0418007	-2.75409	-0.880984	-0.658551	-3.02007	-3.20545	-0.269837	-0.148963	-1.67	-1.67615	-3.37125	-1.70421	-0.761906	-0.868033
	G32_D_ICC13219 C1 _ 3	G32	Harvest1_DS	-2.78762	-2.30039	-0.185154	-2.0863	-0.470066	0.932406	-2.29291	-1.12224	-1.88934	0.10145	-0.232389	-1.41816	-3.30003	-3.02608	-3.18383	-2.99465	-1.91268	-1.31208	-1.78384	-3.90476	-2.50889	-2.65732	-2.5485	-0.753275	-4.21073	-2.12667	-2.31887	0.320462	-3.6331	-2.63965	-1.67515	-2.45211	0.00785911	-2.85064	-0.816963	-0.700124	-3.08951	-3.20692	-0.239404	-0.215744	-1.69661	-1.70343	-2.82699	-1.74887	-0.800621	-0.829785
	G33_D_ICC14669 C1 _ 1	G33	Harvest1_DS	-2.45063	-2.18664	-0.172788	-2.05778	-0.61387	0.888306	-2.1936	-1.10092	-1.91659	0.115449	-0.334249	-1.42128	-3.17368	-3.222	-3.12739	-3.17336	-2.01908	-1.30874	-1.7378	-4.17445	-2.50867	-2.61293	-2.45637	-0.765908	-3.72844	-2.10805	-2.23164	0.260275	-3.68838	-2.62237	-1.84207	-2.50369	0.0845048	-2.85093	-0.886161	-0.656667	-2.71653	-3.10439	-0.238897	-0.268804	-1.75897	-1.64401	-3.46708	-1.67474	-0.865442	-0.834856
	G33_D_ICC14669 C1 _ 2	G33	Harvest1_DS	-2.28175	-2.1566	-0.19031	-2.05743	-0.552152	1.03174	-2.28371	-1.20496	-1.84095	0.234659	-0.267461	-1.39017	-2.61005	-3.1845	-3.07448	-3.12339	-2.02408	-1.26872	-1.71052	-4.04157	-2.40239	-2.62455	-2.45139	-0.65489	-3.31258	-2.0955	-2.26578	0.378911	-3.67448	-2.61769	-1.84543	-2.46576	0.15164	-2.78973	-0.769129	-0.628004	-2.66559	-3.05647	-0.0809163	-0.173237	-1.68755	-1.61765	-3.33283	-1.77094	-0.757779	-0.687903
	G33_D_ICC14669 C1 _ 3	G33	Harvest1_DS	-2.29704	-2.08016	-0.167957	-2.05628	-0.579459	0.913214	-2.2625	-1.06224	-1.8709	0.169262	-0.307096	-1.39836	-3.17308	-3.14322	-3.06971	-3.09039	-1.88519	-1.29504	-1.6757	-4.22986	-2.49549	-2.5786	-2.4123	-0.701673	-3.24922	-2.06267	-2.21699	0.296007	-3.63649	-2.58077	-1.67998	-2.42979	0.132606	-2.7955	-0.785908	-0.675233	-2.64604	-3.04688	-0.124949	-0.186261	-1.72484	-1.58089	-3.04119	-1.88585	-0.821313	-0.750121
	G34_D_ICC14799 C1 _ 1	G34	Harvest1_DS	-2.33059	-1.98718	-0.151458	-2.00381	-0.447302	0.8518	-1.83852	-1.1716	-1.89605	0.0293911	-0.152057	-1.34415	-3.02697	-3.08465	-2.9031	-3.02045	-1.9872	-1.17335	-1.56801	-3.84841	-2.27451	-2.60626	-2.44169	-0.790862	-3.79794	-1.83753	-1.96862	0.303236	-3.63082	-2.46584	-1.751	-2.34159	0.241842	-2.75525	-0.667748	-0.664096	-2.47017	-2.92026	-0.0978164	-0.0409476	-1.58542	-1.34367	-2.89617	-1.43824	-0.485543	-0.722007
	G34_D_ICC14799 C1 _ 2	G34	Harvest1_DS	-2.28639	-2.10454	-0.301679	-2.08796	-0.494979	0.772908	-1.81172	-1.15822	-1.98843	-0.0446493	-0.21232	-1.45485	-3.0707	-3.20337	-2.92447	-3.14557	-2.02926	-1.27783	-1.64015	-3.84878	-2.34136	-2.68765	-2.5723	-0.907521	-3.32995	-1.94493	-2.10766	0.299568	-3.5901	-2.59047	-1.81875	-2.46952	0.184466	-2.89128	-0.720021	-0.814971	-2.57484	-3.17019	-0.130732	-0.17932	-1.64009	-1.41373	-3.23917	-1.3674	-0.622597	-0.777428
	G34_D_ICC14799 C1 _ 3	G34	Harvest1_DS	-2.20125	-2.17255	-0.382801	-2.10812	-0.473203	0.830315	-1.72112	-1.12543	-1.99807	-0.0168134	-0.191911	-1.50242	-3.22528	-3.23737	-3.04101	-3.1826	-2.05337	-1.27712	-1.75867	-3.89812	-2.42799	-2.711	-2.57509	-0.910561	-3.21233	-1.97756	-2.10608	0.27555	-3.71456	-2.60995	-1.82556	-2.49417	0.174729	-2.91525	-0.725178	-0.85584	-2.63943	-3.20819	-0.0870562	-0.173612	-1.66118	-1.4295	-3.20057	-1.22063	-0.722676	-0.773435
	G35_D_ICC14815 C1 _ 1	G35	Harvest1_DS	-2.20869	-2.5853	-2.26854	-2.50568	-0.204135	0.849439	-2.15185	-1.07985	-2.08838	0.118874	-0.626268	-2.13447	-3.32796	-3.30234	-2.8636	-3.21906	-2.10736	-1.35829	-1.84053	-4.20976	-2.85927	-3.01083	-2.88114	-1.30271	-3.00265	-2.77817	-2.3296	0.415767	-3.55999	-3.12672	-1.81736	-2.79386	0.0708001	-4.27271	-0.724968	-3.12952	-3.81995	-3.27513	-0.0121057	-0.283543	-1.70806	-1.86079	-3.23725	-1.62033	-1.03638	-1.06997
	G35_D_ICC14815 C1 _ 2	G35	Harvest1_DS	-2.25132	-2.5533	-2.20477	-2.49227	-0.176539	0.847202	-2.1368	-1.1011	-2.00997	0.0848039	-0.647926	-2.10208	-3.28885	-3.27621	-2.93402	-3.20068	-2.07224	-1.3521	-1.81598	-4.12246	-2.66763	-3.00008	-2.83207	-1.28825	-2.99528	-2.73063	-2.35236	0.415461	-3.53813	-3.15167	-1.81226	-2.76097	0.0782396	0	-0.745248	-3.08454	-4.58069	-3.267	-0.0407391	-0.279472	-1.73477	-1.8983	-3.11727	-1.60978	-1.0131	-1.10225
	G35_D_ICC14815 C1 _ 3	G35	Harvest1_DS	-2.50441	-2.36305	-2.42717	-2.54196	-0.236657	0.852801	-2.00592	-1.11447	-2.13555	0.089373	-0.618671	-2.06522	-3.1048	-3.26631	-2.9415	-3.10854	-2.12272	-1.46237	-1.96105	-4.52116	-3.06136	-3.05254	-2.72205	-1.29211	-3.27027	-2.7087	-2.32313	0.381504	-3.64746	-3.09964	-1.86745	-2.7993	0.0692317	0	-0.737424	-3.36655	-3.58966	-3.33104	-0.00569878	-0.26717	-1.73317	-1.88479	-3.16485	-1.539	-0.861263	-1.07444
	G36_D_ICC14778 C1 _ 1	G36	Harvest1_DS	-2.35662	-2.27217	-2.06333	-2.49981	-0.277127	0.805312	-1.78055	-1.12694	-1.94033	-0.0324062	-0.517618	-1.90066	-3.30995	-3.27535	-2.89692	-3.17326	-2.08758	-1.34367	-1.7468	-4.44605	-2.44117	-2.9138	-2.80384	-1.3243	-3.48349	-2.53694	-2.16075	0.280813	-3.62479	-3.01178	-1.76487	-2.73702	0.0566732	-4.56389	-0.668679	-2.84559	-3.5217	-3.11159	-0.0529244	-0.200293	-1.66692	-1.8468	-3.17724	-1.27672	-0.748838	-0.966393
	G36_D_ICC14778 C1 _ 2	G36	Harvest1_DS	-2.38654	-2.39131	-2.19395	-2.51991	-0.287975	0.806165	-2.04593	-1.07948	-1.97197	-0.00267134	-0.556105	-1.96391	-3.1032	-3.31568	-2.93079	-3.20709	-2.04095	-1.31745	-1.74732	-4.42374	-2.48133	-2.97294	-2.84373	-1.30855	-3.4341	-2.57092	-2.21025	0.318743	-3.63446	-3.0575	-1.80586	-2.77814	0.0688187	-4.68636	-0.672118	-3.17968	-3.53143	-3.17409	-0.0801854	-0.233691	-1.70735	-1.87635	-3.22305	-1.54023	-0.819812	-0.951932
	G36_D_ICC14778 C1 _ 3	G36	Harvest1_DS	-2.38713	-2.29777	-2.15003	-2.47139	-0.244981	0.815985	-1.93138	-1.0437	-1.94246	0.0132957	-0.493358	-1.89425	-3.2995	-3.27463	-2.90237	-3.15532	-2.02399	-1.30282	-1.72802	-4.41852	-2.51587	-2.91974	-2.80811	-1.28183	-3.48995	-2.51385	-2.1573	0.313012	-3.59544	-3.00363	-1.74645	-2.73329	0.0934245	-4.63982	-0.637372	-3.00256	-3.55475	-3.07234	-0.0777404	-0.162866	-1.6486	-1.82335	-3.16153	-1.41982	-0.697597	-0.913294
[truncated: 17 more columns]

## Sheet: Table_S2-B
	Table S2-B
	Original metabolite values
	Samples	Condition	Time	2-oxo-Glutaric acid	Alanine	Asparagine	Aspartic acid	Citric acid	Fructose	Fumaric acid	Galactose	Gluconic acid	Glucose	Glutamic acid	Glutamine	Glycine	Isoleucine	Lactic acid	Leucine	Lysine	Malic acid	Maltose	Methionine	Ornithine	Phenylalanine	Proline	Putrescine	Pyruvic acid	Serine	Succinic acid	Sucrose	Threitol	Threonine	Tyrosine	Valine	myo-Inositol	Unknown amino acid 1	Cyclic sugar alcohol	Unknown amino acid 2	Carboxylic acid	Glycerol	Ascorbic acid	L-Threonic acid	Psicose	Shikimic acid	Unknown 1	Unknown carbonic acid 1	Unknown carbonic acid 2	Cyclic sugar alchol (pinitol)
	G1_W_ICC506 C2 _ 1	G1	Harvest2_WW	0.00313363	0.00686362	0.477583	0.00929928	0.267912	2.78498	0.00816818	0.0172219	0.0201287	0.583212	0.518863	0.0388967	0.00061463	0.000664846	0.000506892	0.000643033	0.0111861	0.0443636	0.00481027	0.000181474	0.00684392	0.000834271	0.00293875	0.0847633	0.00010845	0.015185	0.00961526	1.08727	0.000125547	0.00252039	0.0161538	0.00322864	0.937864	0.00135883	0.22708	0.170471	0.00140893	0.000471824	0.207692	0.317225	0.00996581	0.0519508	0.00051338	0.018549	0.375226	0.173415
	G1_W_ICC506 C2 _ 2	G1	Harvest2_WW	0.00330861	0.00560474	0.459381	0.00799373	0.245142	2.84353	0.00530528	0.679781	0.0159771	0.638966	0.491063	0.0377069	0.000584645	0.000597285	0.00044938	0.000591739	0.0103204	0.0410852	0.0036191	0.000153764	0.00500421	0.000733512	0.00250865	0.0812529	0.000151777	0.0132917	0.00767738	1.29544	9.6897e-05	0.00219683	0.0192039	0.00288461	0.973546	0.000995895	0.221519	0.15477	0.00137593	0.00032135	0.172769	0.254926	0.00925236	0.0450399	0.000346771	0.00965218	0.388724	0.181537
	G1_W_ICC506 C2 _ 3	G1	Harvest2_WW	0.00193364	0.0053587	0.410775	0.00782813	0.230142	2.34995	0.00578087	0.0126378	0.0164992	0.494405	0.454448	0.0307812	0.000498003	0.000562696	0.00039606	0.00055934	0.00894915	0.0412163	0.00288037	0.000135304	0.00434917	0.000687506	0.0023592	0.0681274	6.8256e-05	0.0125572	0.00802199	1.08558	8.758e-05	0.0020839	0.0131046	0.00271036	0.857652	0.00106693	0.190949	0.154713	0.00118885	0.000344363	0.162701	0.266115	0.00774011	0.0423704	0.000440555	0.0142852	0.298889	0.169368
	G2_W_ICC637 C2 _ 1	G2	Harvest2_WW	0.00427411	0.00463008	0.317225	0.0111332	0.483929	1.36197	0.00608172	0.245995	0.0308163	0.884073	0.639988	0.043381	0.0006612	0.000592808	0.000450502	0.000524122	0.0102926	0.048538	0.00833467	0.000206301	0.0069987	0.000952344	0.00470951	0.0402518	9.77832e-05	0.0177661	0.0158119	1.40947	0.00010149	0.00227812	0.0186433	0.00357714	1.22584	0.000452826	0.264261	0.0924972	0.000509778	0.000958855	0.264648	0.354992	0.0099198	0.0639263	0.000256066	0.0137347	0.431916	0.137512
	G2_W_ICC637 C2 _ 2	G2	Harvest2_WW	0.004014	0.00416836	0.208505	0.00764345	0.440421	2.627	0.00366266	0.0136493	0.0257767	0.803444	0.495165	0.0329215	0.00106771	0.000522462	0.000465108	0.000468174	0.00772523	0.0468935	0.00756507	0.000156301	0.00525355	0.000742246	0.00449717	0.0325235	0.000105513	0.0138515	0.0123224	1.51497	0.000782998	0.00173817	0.0153879	0.00314193	1.16168	0.000336033	0.234311	0.0535167	0.000448313	0.000854254	0.234152	0.266689	0.00788982	0.0493837	0.000386911	0.00869593	0.308339	0.137237
	G2_W_ICC637 C2 _ 3	G2	Harvest2_WW	0.00572554	0.00661968	0.342593	0.011476	0.574959	4.0153	0.00958407	0.0263814	0.0356515	0.993163	0.762313	0.0505024	0.00136861	0.00072788	0.000953297	0.000648121	0.0120867	0.0531069	0.0107331	0.000204487	0.00911564	0.0010478	0.00603347	0.0503337	0.000144231	0.020563	0.0188557	1.73572	0.000124887	0.00269162	0.019605	0.00434199	1.54777	0.000512599	0.318779	0.109004	0.000651857	0.00111738	0.340287	0.431839	0.0126949	0.0767929	0.000306558	0.0204097	0.478997	0.168227
	G3_W_ICC2194 C2 _ 1	G3	Harvest2_WW	0.00276103	0.00424942	0.236314	0.00507546	0.476636	2.89463	0.0164183	0.0188935	0.0130438	0.799268	0.436192	0.0315544	0.000670365	0.000757671	0.000715211	0.0010401	0.0135793	0.0459661	0.00289715	0.000589395	0.00513809	0.000854584	0.00257033	0.135895	0.000117559	0.0127511	0.0108808	0.934108	8.58515e-05	0.00226887	0.0224925	0.00319542	1.13066	0.000751681	0.225377	0.0833712	0.00030442	0.000428447	0.395978	0.347653	0.0106159	0.0153778	0.000532463	0.0320278	0.279565	0.102728
	G3_W_ICC2194 C2 _ 2	G3	Harvest2_WW	0.00235318	0.00276759	0.200543	0.00404754	0.427763	2.74535	0.0191907	0.0169259	0.0102036	0.923001	0.398838	0.0251678	0.000577206	0.000566598	0.000453013	0.000735766	0.0106315	0.043339	0.00381307	0.000419963	0.00381722	0.000700363	0.00178577	0.114239	8.69098e-05	0.0102025	0.00955639	1.06495	6.63628e-05	0.00180436	0.0191144	0.00222516	1.05922	0.000644365	0.207618	0.0668932	0.000221269	0.000346391	0.461844	0.281433	0.00932833	0.0140328	0.00034941	0.0372867	0.265026	0.101126
	G3_W_ICC2194 C2 _ 3	G3	Harvest2_WW	0.00245863	0.00307205	0.216541	0.00422222	0.432549	2.82575	0.023172	0.0176228	0.010818	0.786408	0.452102	0.0267699	0.000523867	0.000583735	0.000294492	0.000794833	0.0112929	0.0366531	0.0038783	0.000424331	0.00448574	0.000742057	0.00177055	0.114378	8.43891e-05	0.010997	0.0100856	0.950226	7.57653e-05	0.00196785	0.0216837	0.00243353	1.04837	0.000564415	0.211669	0.0793608	0.000218961	0.000393412	0.417934	0.355661	0.0109335	0.0138171	0.000344694	0.0544861	0.273308	0.0985087
	G4_W_ICC2230 C2 _ 1	G4	Harvest2_WW	0.00248126	0.00283627	0.0945289	0.00652036	0.387051	3.43224	0.0125151	0.0190588	0.0134299	0.637451	0.450693	0.0237341	0.000354631	0.000699616	0.000322024	0.000858567	0.010022	0.0382348	0.00272664	9.01735e-05	0.00504057	0.00103473	0.00180607	0.0549381	8.60135e-05	0.00848041	0.0067181	1.0412	0.000111772	0.00191091	0.0210581	0.00244681	1.06173	0.000327321	0.245205	0.0318061	0.000596378	0.00107184	0.19869	0.437748	0.0125765	0.0112367	0.000497353	0.0295917	0.335505	0.147594
	G4_W_ICC2230 C2 _ 2	G4	Harvest2_WW	0.00242809	0.00312121	0.0877579	0.007275	0.389363	3.3425	0.0195516	0.0204629	0.0146899	0.558002	0.442458	0.0223648	0.000605299	0.000729905	0.000428719	0.000913692	0.0119862	0.0364087	0.00263427	9.63284e-05	0.00451974	0.00114377	0.0017156	0.0587156	9.25368e-05	0.00925054	0.00667114	0.894511	0.00013162	0.00205894	0.02216	0.00259649	0.980156	0.000325903	0.217791	0.029243	0.000640834	0.000862636	0.208002	0.465326	0.0126743	0.0100606	0.000487416	0.0388622	0.322683	0.117625
	G4_W_ICC2230 C2 _ 3	G4	Harvest2_WW	0.00104185	0.00371902	0.160084	0.00774942	0.371222	4.12745	0.00320563	0.0219455	0.0138058	0.802395	0.567891	0.0318392	0.000409354	0.0010376	0.000358054	0.00146104	0.00984789	0.0508103	0.00560778	0.000114573	0.00448692	0.00142542	0.00278517	0.0649207	8.33967e-05	0.0109597	0.00728426	1.64983	0.000153304	0.00240816	0.025535	0.00324568	1.50492	0.00026245	0.32114	0.0414878	0.000731303	0.000900918	0.230426	0.390164	0.012685	0.0132524	0.000367001	0.0103818	0.398237	0.185586
	G5_W_ICC2164 C2 _ 1	G5	Harvest2_WW	0.00352447	0.00360436	0.334311	0.0120193	0.503959	4.55704	0.00274093	0.0251075	0.0296618	1.20518	0.636237	0.0363007	0.000454277	0.000586023	0.000282809	0.000652863	0.0102206	0.0752408	0.00694135	0.000231964	0.00284096	0.00126291	0.00226554	0.0616821	8.31106e-05	0.0110169	0.0126341	1.77248	9.74194e-05	0.00191123	0.0157388	0.00222726	1.35896	0.000252004	0.29183	0.0968889	0.000579228	0.000630482	0.489452	0.371414	0.0088512	0.0233998	0.000396092	0.0126258	0.163601	0.148595
	G5_W_ICC2164 C2 _ 2	G5	Harvest2_WW	0.00371809	0.00340522	0.207187	0.00950534	0.465596	4.19872	0.0025449	0.0194217	0.0259537	0.87126	0.537774	0.0302854	0.000473363	0.000628935	0.000257141	0.000787211	0.00876029	0.0721246	0.00675314	0.000179268	0.00295841	0.00108304	0.00239976	0.0617023	9.29306e-05	0.0086585	0.0109341	1.60508	9.00647e-05	0.00157746	0.0131049	0.00221455	1.19665	0.000187788	0.236594	0.0681663	0.000599509	0.000571866	0.470699	0.326792	0.00739364	0.0182091	0.000203526	0.0129205	0.116856	0.120705
	G5_W_ICC2164 C2 _ 3	G5	Harvest2_WW	0.0009961	0.00371649	0.223864	0.0108845	0.450593	3.45632	0.00280695	0.0213127	0.0265482	0.837065	0.515095	0.02728	0.000504678	0.000567583	0.000273791	0.000701394	0.0094536	0.0711453	0.0063811	0.000219602	0.000768217	0.00119619	0.00251095	0.0546221	8.7955e-05	0.00955283	0.0121483	1.43027	8.72467e-05	0.00158167	0.0134888	0.00217674	1.12463	0.000231775	0.230361	0.0769516	0.000414545	0.000617007	0.460845	0.317114	0.00754239	0.019824	0.000221775	0.0124641	0.112349	0.114574
	G6_W_ICC2923 C2 _ 1	G6	Harvest2_WW	0.00239748	0.00276475	0.630045	0.00702114	0.476514	2.86733	0.00623931	0.0239685	0.0145905	0.644974	0.472024	0.0300274	0.00047666	0.000914885	0.000176733	0.00126091	0.0200196	0.0527021	0.0146023	0.000333825	0.00316234	0.00135474	0.0090502	0.163378	8.40867e-05	0.011336	0.00845163	1.3394	0.000125115	0.00219265	0.0281186	0.00242706	1.0526	0.00127714	0.25785	0.219843	0.000228374	0.000433996	0.468406	0.328015	0.0114552	0.0177066	0.000266059	0.0181971	0.213881	0.112555
	G6_W_ICC2923 C2 _ 2	G6	Harvest2_WW	0.00226277	0.0021847	0.470006	0.00500445	0.379152	2.39181	0.00423273	0.0154897	0.00979809	0.573761	0.414063	0.0210638	0.000483086	0.000602523	0.000550263	0.00077107	0.0124304	0.0449522	0.0232962	0.000214888	0.00365862	0.000908791	0.00250946	0.132059	8.47928e-05	0.00977638	0.00679177	1.12869	9.27095e-05	0.00170143	0.0210639	0.00190918	0.880297	0.000902436	0.217567	0.158827	8.6852e-05	0.000442965	0.353367	0.282035	0.00776601	0.0132638	0.000282979	0.016607	0.172809	0.0992447
	G6_W_ICC2923 C2 _ 3	G6	Harvest2_WW	0.00235224	0.00296373	0.451222	0.00731847	0.467787	3.4065	0.00473259	0.179527	0.0124758	0.828622	0.454319	0.0259404	0.000434578	0.000845789	0.000382856	0.00109293	0.0154008	0.0530304	0.0278492	0.000337703	0.00416517	0.0012799	0.00647773	0.14635	7.48654e-05	0.0106432	0.00819651	1.65158	9.85684e-05	0.0020066	0.029081	0.00229468	1.07177	0.000972401	0.263181	0.169846	0.000116316	0.00043731	0.315597	0.290358	0.00847951	0.017185	0.000273668	0.0175018	0.215799	0.118046
	G7_W_ICC2072 C2 _ 1	G7	Harvest2_WW	0.00232431	0.00189069	0.217076	0.00826068	0.316105	3.9293	0.00333978	0.129879	0.0175046	0.629788	0.477116	0.0130111	0.000369548	0.000863738	0.000379194	0.000946617	0.0108484	0.0581961	0.00383224	0.000204525	0.00286322	0.00107465	0.00180521	0.0457466	5.23021e-05	0.00364517	0.00541144	0.92121	0.000112779	0.00153418	0.0158058	0.00197305	0.743871	0.000282399	0.147026	0.065161	0.000349438	0.00257694	0.387201	0.370731	0.00836117	0.00715428	0.000371688	0.0160797	0.132099	0.0965519
	G7_W_ICC2072 C2 _ 2	G7	Harvest2_WW	0.00245445	0.00198221	0.246359	0.00966142	0.371428	5.07144	0.00490436	0.0344444	0.0210983	0.743691	0.572772	0.0140365	0.000333552	0.00088664	0.000344503	0.000939767	0.0146599	0.0613951	0.00423245	0.00027954	0.00279834	0.00128238	0.00173062	0.0553134	5.02704e-05	0.00503091	0.00619189	0.911405	0.00015689	0.00202158	0.0224236	0.00197844	0.916769	0.000417761	0.198439	0.0689476	0.000248349	0.00239335	0.575527	0.478697	0.0123378	0.00858306	0.000450818	0.0200313	0.186604	0.120425
	G7_W_ICC2072 C2 _ 3	G7	Harvest2_WW	0.00247991	0.00161065	0.18848	0.00751029	0.347417	4.52479	0.0033317	0.0236809	0.0166215	0.658594	0.486019	0.0126127	0.00173722	0.000645585	0.000411286	0.000689464	0.0114873	0.0552768	0.00362128	0.000195556	0.00363702	0.000834812	0.00132171	0.0483649	6.28635e-05	0.00375512	0.00497731	0.740831	0.000129008	0.00138732	0.0162963	0.00164654	0.827921	0.000203794	0.163653	0.0442002	0.000335301	0.00211877	0.491899	0.436974	0.00858121	0.00869317	0.000696644	0.0162741	0.132145	0.104707
	G8_W_ICC2065 C2 _ 1	G8	Harvest2_WW	0.00278983	0.00210678	0.163463	0.00753261	0.433036	9.5919	0.00488475	0.0479332	0.0156144	1.44919	0.431984	0.0200323	0.000708853	0.00106543	0.000361433	0.00110989	0.0144015	0.0570911	0.00418161	0.000220861	0.00198802	0.00227544	0.00183208	0.118142	8.21344e-05	0.00899338	0.00534333	2.22625	0.000130262	0.00216114	0.0265035	0.00244898	1.03549	0.000296529	0.245813	0.0474254	0.00172622	0.000640465	0.652463	0.439843	0.0120074	0.00745305	0.00047221	0.0157956	0.0921582	0.139645
	G8_W_ICC2065 C2 _ 2	G8	Harvest2_WW	0.00256344	0.00236129	0.211334	0.00831266	0.454543	10.8763	0.00476317	0.0492643	0.0173423	1.52955	0.451253	0.0258065	0.00258483	0.0014234	0.000318006	0.00142978	0.0151904	0.0565266	0.00621956	0.000249976	0.00364096	0.00260667	0.00192281	0.135644	6.49252e-05	0.00955837	0.00590467	2.37574	0.000140566	0.00246083	0.0323803	0.0030543	1.05574	0.000384077	0.264211	0.05661	0.00255947	0.000691872	0.571591	0.446858	0.0128562	0.00970318	0.000392035	0.0145301	0.130246	0.142533
	G8_W_ICC2065 C2 _ 3	G8	Harvest2_WW	0.00300204	0.00431973	0.224433	0.00975911	0.458239	11.9836	0.00869327	0.101987	0.019438	1.82056	0.605894	0.0301794	0.000588196	0.00190686	0.000255655	0.00219467	0.0376711	0.0531377	0.00540477	0.000304659	0.00407797	0.00376953	0.00302063	0.183203	7.76752e-05	0.0124607	0.00708537	2.48301	0.00018962	0.00324211	0.0692656	0.00386578	1.34106	0.000377944	0.340818	0.0649086	0.00148594	0.000617926	0.95091	0.568644	0.0188902	0.0112022	0.000252243	0.0249233	0.168557	0.158715
	G9_W_ICC2737 C2 _ 1	G9	Harvest2_WW	0.00230953	0.00235798	0.086609	0.00502123	0.69163	2.347	0.00267942	0.0187583	0.011947	0.371738	0.451992	0.0164944	0.000433535	0.000739644	0.000298836	0.00103839	0.00991819	0.0284955	0.00212676	0.000140609	0.000569897	0.000754912	0.00241151	0.0397082	7.00271e-05	0.00479916	0.00490919	1.12381	0.000196966	0.00174729	0.0215687	0.0020564	0.753459	0.000156182	0.120403	0.0263004	0.00014974	0.000662078	0.679119	0.349917	0.0144865	0.00506714	0.000211796	0.0102866	0.0549735	0.0866206
	G9_W_ICC2737 C2 _ 2	G9	Harvest2_WW	0.00220162	0.00162335	0.0842624	0.00448064	0.62776	1.83102	0.0026995	0.016065	0.0116955	0.314949	0.384586	0.0152276	0.000653218	0.000585608	0.000280547	0.000781593	0.00880941	0.0270349	0.0176862	0.000121045	0.00149542	0.000655371	0.00166772	0.0372473	7.02706e-05	0.00460558	0.00467381	0.980596	0.000187087	0.00157537	0.0182153	0.00181176	0.680061	0.00012731	0.113103	0.0181196	0.000126773	0.000654814	0.568189	0.321586	0.0132553	0.00518245	0.000318801	0.00944554	0.068659	0.0795105
	G9_W_ICC2737 C2 _ 3	G9	Harvest2_WW	0.00187618	0.0021001	0.0572552	0.00402588	0.559833	1.58146	0.00233428	0.0134013	0.00857241	0.257861	0.348191	0.0121736	0.000360591	0.000645833	0.000512086	0.000893747	0.00745472	0.0252506	0.00169292	0.000120414	0.00114578	0.000610012	0.00201212	0.0281602	5.27804e-05	0.00402352	0.00406992	0.944137	0.000160321	0.00143128	0.0154171	0.0017595	0.609718	0.000134183	0.0930161	0.0150863	8.82323e-05	0.000613089	0.555412	0.279208	0.01138	0.00405274	0.000196899	0.00767474	0.0420088	0.0691512
	G10_W_ICC2629 C2 _ 1	G10	Harvest2_WW	0.00258955	0.00125981	0.0893362	0.00658313	0.420715	4.30137	0.00827261	0.0206546	0.0115367	0.62967	0.409621	0.0125108	0.000417758	0.000887582	0.000494802	0.00105298	0.0170196	0.0493527	0.00296106	0.00022348	0.00165158	0.00156025	0.00139037	0.127611	7.14431e-05	0.0043944	0.00605715	0.934906	9.50134e-05	0.0016401	0.0221526	0.0020758	0.827876	0.000235921	0.205757	0.0264364	0.000649704	0.00104003	0.88941	0.465915	0.0124699	0.00708647	0.000484253	0.0235877	0.0280096	0.147133
	G10_W_ICC2629 C2 _ 2	G10	Harvest2_WW	0.00263198	0.00129069	0.0795526	0.00685133	0.399188	4.15328	0.0104143	0.0218596	0.0124793	0.591688	0.376337	0.0137114	0.000439448	0.000906662	0.000331836	0.00111641	0.0167841	0.0509603	0.00316161	0.000237876	0.00168591	0.00167594	0.00142652	0.12516	6.88204e-05	0.00476026	0.00620246	0.884038	0.000110692	0.0017486	0.0224295	0.0019978	0.804135	0.000265654	0.199925	0.0233745	0.000428685	0.00120135	0.856674	0.427185	0.0127701	0.00710909	0.000396353	0.0268955	0.030693	0.139043
	G10_W_ICC2629 C2 _ 3	G10	Harvest2_WW	0.00245279	0.00133191	0.0794042	0.00681576	0.392391	3.86058	0.0096579	0.0197702	0.011899	0.551055	0.388372	0.0120488	0.00037137	0.000985695	0.000402131	0.00127702	0.0157229	0.0518736	0.0135538	0.000239987	0.00143046	0.00162163	0.00159234	0.117547	6.66753e-05	0.00444764	0.00663697	0.842022	0.000113045	0.00170943	0.0208146	0.00214132	0.79084	0.00024882	0.197448	0.0254825	0.000675539	0.00108027	0.883149	0.435328	0.0126372	0.00729858	0.000366463	0.0238936	0.0291994	0.140381
	G11_W_ICC2362 C2 _ 1	G11	Harvest2_WW	0.00319985	0.00181312	0.0586579	0.00524552	0.335412	8.24332	0.00687245	0.0502498	0.0124809	1.13488	0.437287	0.0114359	0.000465428	0.00120234	0.000319817	0.00162932	0.0169647	0.048406	0.00398337	0.000219524	0.000994772	0.00219701	0.00223492	0.0702552	0.000116874	0.00840244	0.00553946	1.32313	0.000164391	0.00192594	0.0299275	0.00251802	1.11327	0.0001861	0.203279	0.0213869	0.000315118	0.000674123	1.05695	0.530427	0.0166193	0.00809585	0.000262572	0.0148961	0.0478766	0.146127
	G11_W_ICC2362 C2 _ 2	G11	Harvest2_WW	0.00237393	0.00106286	0.0385814	0.00398143	0.275295	6.27611	0.00420782	0.0362516	0.0096797	0.965224	0.302971	0.0081914	0.000287959	0.00074641	0.000259422	0.000941665	0.0124138	0.0390779	0.00279718	0.000167941	0.00171391	0.00166502	0.00160996	0.0475332	8.3486e-05	0.00608468	0.00408446	1.1388	0.000122016	0.00133186	0.0216511	0.00171189	0.897834	0.000138062	0.146106	0.0112311	0.000582663	0.000482394	0.746283	0.390792	0.0116685	0.00618343	0.000221186	0.00845097	0.0417368	0.115484
	G11_W_ICC2362 C2 _ 3	G11	Harvest2_WW	0.00398623	0.0018168	0.051602	0.00563471	0.406982	9.43776	0.00981313	0.0551792	0.013861	1.24998	0.474979	0.0119107	0.000512675	0.00119307	0.000326883	0.00166209	0.0181912	0.0537782	0.00470585	0.000244206	0.000974593	0.00253614	0.0027203	0.0718221	0.000144882	0.00907964	0.00646388	1.44137	0.000187391	0.00199885	0.0352042	0.00259026	1.27203	0.000187373	0.239077	0.0176537	0.00118823	0.000668795	1.27238	0.619174	0.020411	0.00906308	0.000330278	0.0191879	0.0446301	0.16747
	G12_W_ICC2946 C2 _ 1	G12	Harvest2_WW	0.00305882	0.00272316	0.109253	0.00889995	0.271062	3.18446	0.00524593	0.0218584	0.018121	0.585644	0.625271	0.0176096	0.000393403	0.000736169	0.000202051	0.00105766	0.0139574	0.0486947	0.0183761	0.000272189	0.00113671	0.00101464	0.00166677	0.0875262	6.69474e-05	0.00978123	0.00620059	1.15824	8.24794e-05	0.00203207	0.0228047	0.00197144	0.873392	0.000339272	0.193605	0.0319771	0	0.000668216	0.85449	0.256415	0.00858615	0.011865	0.000238393	0.0143216	0.0899309	0.0461506
	G12_W_ICC2946 C2 _ 2	G12	Harvest2_WW	0.00364198	0.00284423	0.11665	0.00962752	0.31058	3.51568	0.00743125	0.0254957	0.0203431	0.597016	0.759567	0.0181105	0.000511429	0.000765478	0.000281276	0.00112535	0.0167917	0.0516922	0.0226865	0.000277398	0.00108196	0.00114056	0.00190315	0.100266	8.77075e-05	0.0111182	0.00661268	1.22497	0.000882459	0.00232834	0.026029	0.00213975	1.01672	0.000307368	0.221585	0.0330185	0	0.000712006	1.13271	0.322158	0.0109129	0.0139139	0.0014843	0.0202222	0.103476	0.0534806
	G12_W_ICC2946 C2 _ 3	G12	Harvest2_WW	0.00324034	0.00266603	0.113809	0.00840561	0.300304	3.90141	0.00701237	0.0273724	0.0197258	0.671695	0.751038	0.0181733	0.000430665	0.000860103	0.000221926	0.00131342	0.0179502	0.0465852	0.0214784	0.000252905	0.000966949	0.00104655	0.00229818	0.11608	7.9321e-05	0.00974423	0.00624212	1.17978	0.000101616	0.00221531	0.027988	0.00222684	0.999036	0.000363343	0.22784	0.0328944	7.90485e-05	0.000648296	1.14942	0.363956	0.0107226	0.0133964	0.000295479	0.0175684	0.101944	0.0557581
	G13_W_ICC4639 C2 _ 1	G13	Harvest2_WW	0.00310396	0.00120757	0.267982	0.00959003	0.316869	5.84966	0.0132154	0.0365544	0.0177973	1.03995	0.476467	0.0122722	0.00048355	0.000701443	0.000501628	0.000892181	0.0205427	0.0483237	0.0110797	0.000249669	0.00217372	0.00114298	0.00171634	0.228194	0.000102492	0.00466603	0.00829042	0.918237	0.000162181	0.00183138	0.0302523	0.00238424	1.23685	0.000571223	0.336003	0.0671524	0.00034969	0.000676121	1.09307	0.427326	0.0177902	0.0152513	0.000438115	0.0343821	0.0598143	0.116686
	G13_W_ICC4639 C2 _ 2	G13	Harvest2_WW	0.00185859	0.00112635	0.18058	0.00781955	0.235374	4.05668	0.00571591	0.0170925	0.0102895	0.749577	0.377135	0.00895824	0.000375735	0.000586664	0.000326711	0.000828914	0.010917	0.0388505	0.00384894	0.000238748	0.00117691	0.000664477	0.0014333	0.187315	6.60157e-05	0.0035897	0.0051634	0.970733	0.000102695	0.00132335	0.0140333	0.00170322	1.00586	0.000581327	0.230626	0.0659483	0.000146254	0.000518807	0.705114	0.31532	0.00939705	0.00895576	0.00031581	0.0139823	0.0746797	0.0827241
	G13_W_ICC4639 C2 _ 3	G13	Harvest2_WW	0.00221959	0.000850151	0.167287	0.00631224	0.244305	4.31701	0.00589475	0.0211937	0.0114983	0.828274	0.380725	0.00901032	0.000458596	0.000496348	0.000896534	0.000629574	0.000201634	0.0350601	0.00770127	0.000155959	0.00132451	0.000669182	0.00107753	0.195854	0.000113668	0.0033097	0.00483375	0.75671	0.000105692	0.00132102	0.016127	0.00183611	0.999943	0.000358397	0.24347	0.0466819	0.000235087	0.000590125	0.788548	0.375699	0.0113169	0.0083695	0.00051044	0.0161042	0.0485623	0.0900218
	G14_W_ICC4657 C2 _ 1	G14	Harvest2_WW	0.0034248	0.001568	0.284829	0.010808	0.378386	5.57188	0.00929879	0.0311152	0.0222004	0.85423	0.623188	0.0227858	0.000579967	0.00128885	0.000342504	0.00175289	0.0241173	0.0574881	0.0040427	0.000329019	0.00245803	0.00220215	0.00177575	0.126081	9.48384e-05	0.00847165	0.0067758	1.53797	0.000133535	0.00228797	0.0317607	0.00290374	0.733253	0.000810776	0.110129	0.100837	0.000394145	0.000739838	0.949522	0.44667	0.0124625	0.0128753	0.000309065	0.019667	0.047653	0.0752307
	G14_W_ICC4657 C2 _ 2	G14	Harvest2_WW	0.00329434	0.00142932	0.221961	0.00757243	0.328817	4.48356	0.00647009	0.0208741	0.0160418	0.689668	0.544089	0.0166944	0.000463539	0.000819499	0.000309451	0.00111488	0.0155721	0.0508156	0.00314596	0.000278877	0.00161441	0.00141375	0.00128968	0.100596	9.50909e-05	0.00690578	0.00550457	1.32014	0.000772164	0.00168452	0.0207062	0.0020314	0.598162	0.00062089	0.079833	0.077064	0.000229312	0.000594788	0.800847	0.427974	0.00962812	0.0102216	0.000351524	0.0155039	0.0316981	0.0648031
	G14_W_ICC4657 C2 _ 3	G14	Harvest2_WW	0.00532398	0.00224866	0.499026	0.0127923	0.518055	8.62152	0.0141222	0.0431971	0.0299768	1.20675	0.899981	0.0373908	0.000661152	0.00135055	0.000380919	0.00169106	0.0316373	0.0650782	0.00552052	0.000383298	0.00359201	0.00253741	0.00207149	0.157873	0.000133895	0.0114273	0.00872415	1.98481	0.000166056	0.0029393	0.0418669	0.00338925	0.943571	0.000916733	0.140393	0.174507	0.00034739	0.0018155	1.26407	0.674383	0.0163184	0.0215901	0.000340501	0.0383881	0.0582157	0.105282
	G15_W_ICC4593 C2 _ 1	G15	Harvest2_WW	0.00380571	0.0017349	0.0663685	0.00554531	0.362155	3.70636	0.010364	0.0205642	0.0131771	0.697306	0.513155	0.0153856	0.0011829	0.000988666	0.000354521	0.00147035	0.0157745	0.0555834	0.00443441	0.000259005	0.00124846	0.00128475	0.00201555	0.107452	0.00013228	0.0107002	0.0082716	1.42502	0.000122794	0.00180514	0.0220934	0.00257917	1.00113	0.000220201	0.267914	0.0196844	0.000137987	0.000616697	1.12574	0.400256	0.013887	0.016669	0.000470075	0.025394	0.0175598	0.113651
	G15_W_ICC4593 C2 _ 2	G15	Harvest2_WW	0.00332572	0.00118593	0.0409295	0.00472744	0.26759	3.42565	0.00846082	0.0164181	0.00987004	0.581355	0.39565	0.00843666	0.000466212	0.000702959	0.000295464	0.00213942	0.0119738	0.0531684	0.00281551	0.000231686	0.00125688	0.00114059	0.00147389	0.0799815	0.000124904	0.00793641	0.0070439	1.19362	9.52667e-05	0.00137318	0.0169542	0.00168935	0.855632	0.000202356	0.2263	0.012937	0.000234218	0.000938252	0.890154	0.293725	0.0103193	0.0111776	0.000327735	0.0180677	0.00845163	0.0893063
	G15_W_ICC4593 C2 _ 3	G15	Harvest2_WW	0.00421767	0.00122184	0.0498801	0.00567259	0.332898	4.0814	0.0116665	0.0224819	0.0130726	0.726043	0.498647	0.0102438	0.000618656	0.000804059	0.000351792	0.00121441	0.0143183	0.0581981	0.0165093	0.000267116	0.00146338	0.00129995	0.00143877	0.103292	0.00015235	0.0107538	0.00833043	1.26416	0.000121722	0.00166787	0.0218823	0.00197995	0.973306	0.000206589	0.264706	0.0169176	0.000218929	0.000663156	1.10501	0.366652	0.0137754	0.0146275	0.000385394	0.0242776	0.00983173	0.105272
	G16_W_ICC5639 C2 _ 1	G16	Harvest2_WW	0.00136556	0.00177316	0.0317588	0.00465884	0.392112	8.33964	0.00139568	0.0524833	0.0198533	1.90569	0.337153	0.0234531	0.000299483	0.00149802	0.000265831	0.0015109	0.0418397	0.0413883	0.00274621	0.000125759	0.00247325	0.00162257	0.00467329	0.0840298	1.60605e-05	0.0042411	0.00555048	1.12119	7.47613e-05	0.00159912	0.0315642	0.00381911	0.94869	0.000177701	0.275347	0.0316779	0.000391103	0.000401709	0.423721	0.220641	0.00800363	0.00818175	0.000176981	0.00537259	0.174841	0.119072
	G16_W_ICC5639 C2 _ 2	G16	Harvest2_WW	0.00272848	0.00320241	0.157114	0.00605422	0.530143	13.0865	0.00232309	0.134405	0.0224845	2.58577	0.48829	0.0315379	0.000438014	0.00170629	0.000326222	0.00172649	0.0870108	0.0542741	0.0051036	0.000162833	0.00302458	0.00208171	0.00649548	0.130974	4.608e-05	0.00616545	0.00897591	1.5597	0.000143238	0.0023459	0.077128	0.00466435	1.61694	0.000163688	0.49877	0.0253139	0.000809235	0.000550206	1.00583	0.34977	0.0165521	0.0134457	0.000366996	0.00616384	0.219471	0.166843
	G16_W_ICC5639 C2 _ 3	G16	Harvest2_WW	0.00168079	0.00251838	0.188189	0.00534187	0.47642	11.0358	0.0019018	0.162108	0.0185382	2.74033	0.388028	0.029025	0.000380431	0.00199495	0.000415925	0.00147398	0.000590824	0.0481325	3.69394e-05	3.69757e-06	0.000480232	1.43638e-06	0.00560541	0.0172274	2.60138e-05	0.0067827	0.0082093	1.39973	0.000105723	0.00199955	0.0740782	0.00496116	1.2987	0.000164272	0.456577	0.0327189	0.000600291	0.000543434	0.52097	0.253249	0.0118536	0.0113692	0.000289587	0.00637951	0.213823	0.146436
	G17_W_ICC6279 C2 _ 1	G17	Harvest2_WW	0.00195129	0.00118233	0.046791	0.00167924	0.518664	0.827743	0.00261049	0.281101	0.00405178	0.243412	0.233775	0.00854181	0.000287058	0.00041561	0.000239444	0.000589902	0.00691797	0.0325975	0.00257437	5.55917e-05	0.000606728	0.000429049	0.00138837	0.0866263	4.37289e-05	0.00360884	0.00327175	0.891095	0.000111796	0.000961274	0.0148613	0.00119579	0.705874	0.000127393	0.0546867	0.00775312	0	0.000339077	0.329245	0.298497	0.00622911	0.0021718	0.000319053	0.0131115	0.123122	0.0573988
	G17_W_ICC6279 C2 _ 2	G17	Harvest2_WW	0.00354311	0.00186285	0.0654364	0.00334549	0.902806	1.72524	0.00736256	0.076381	0.00868197	0.430905	0.466418	0.0142196	0.000420427	0.000760878	0.000248511	0.00111116	0.013682	0.0472217	0.00489349	8.97338e-05	0.00273455	0.000912301	0.00254303	0.159647	0.000117111	0.00704067	0.00595809	1.43702	0.000193821	0.00186955	0.0320376	0.0021772	1.22572	0.000178477	0.111914	0.0119509	0	0.000414732	0.741248	0.540407	0.0122007	0.00430101	0.00030495	0.0319179	0.194616	0.105119
	G17_W_ICC6279 C2 _ 3	G17	Harvest2_WW	0.00303927	0.00185979	0.0570472	0.00267791	0.878289	1.40536	0.00634056	0.014739	0.00703771	0.376559	0.374059	0.0120963	0.000421412	0.000725433	0.00033191	0.0010509	0.0113466	0.0447746	0.00415271	7.23443e-05	0.000976039	0.000738067	0.0020182	0.141098	9.86039e-05	0.00567708	0.00543331	1.30374	0.000174735	0.00158317	0.0247444	0.00216663	1.09859	1.98589e-05	0.0949945	0.0087911	0	0.000515656	0.602467	0.512085	0.0105859	0.00895081	0.000797538	0.0268853	0.186888	0.0984504
	G18_W_ICC6293 C2 _ 1	G18	Harvest2_WW	0.00226725	0.00313218	0.832299	0.00844715	0.174543	7.31386	0.00161238	0.04787	0.013044	1.29188	0.415324	0.0259924	0.000347055	0.000580572	0.000338535	0.000597899	0.0112773	0.0347251	0.00242487	0.000144671	0.00363804	0.000821973	0.00194854	0.0929088	3.5774e-05	0.00763481	0.00551353	1.02633	9.01443e-05	0.00177959	0.0169533	0.00231163	0.944375	0.000984493	0.284951	0.187465	0.00168189	0.000607005	0.406413	0.281514	0.00810695	0.0132444	0.000497843	0.00304846	0.202213	0.128196
	G18_W_ICC6293 C2 _ 2	G18	Harvest2_WW	0.00265454	0.00439758	1.19605	0.00991378	0.227508	7.92538	0.00197878	0.0571509	0.0171484	1.61039	0.509219	0.0353049	0.000379892	0.000650379	0.000359022	0.000670964	0.0144091	0.0425462	0.00281919	0.000149834	0.00525943	0.000882149	0.00226593	0.105067	3.12886e-05	0.00840231	0.00779555	1.14026	9.01749e-05	0.00202749	0.020541	0.00278552	1.04325	0.00108397	0.329789	0.256792	0.00184971	0.000693281	0.429795	0.338321	0.0106698	0.0186714	0.000527028	0.00331622	0.271993	0.162661
	G18_W_ICC6293 C2 _ 3	G18	Harvest2_WW	0.00262922	0.00311755	0.959419	0.0104748	0.197433	9.44164	0.00188021	0.0568065	0.017631	1.4589	0.495441	0.0327052	0.000396567	0.000679165	0.000330101	0.000709025	0.0169389	0.0417111	0.00277508	0.000196865	0.00397997	0.0010371	0.00264739	0.112159	5.00318e-05	0.00991528	0.0067926	1.16437	0.000117946	0.00228196	0.0210725	0.00272243	1.12687	0.00146746	0.368557	0.195661	0.00213495	0.000702838	0.661776	0.357991	0.0116522	0.0178789	0.000779982	0.00264298	0.221373	0.152288
	G19_W_ICC6579 C2 _ 1	G19	Harvest2_WW	0.00643491	0.00205685	0.0973657	0.0102522	0.287875	6.98242	0.00250786	0.0794259	0.0199156	1.34066	0.432457	0.0075688	0.00040746	0.000540663	0.000896865	0.000618365	0.0155114	0.0567972	0.00667192	0.000116177	0.00216204	0.00129124	0.00215621	0.173409	0.000664912	0.00343181	0.0108317	0.913167	0.000140329	0.00121739	0.0195891	0.00219972	1.47366	0.000132293	0.495871	0.0176325	0.000694064	0.000756174	0.98805	0.288439	0.0129491	0.0199862	0.00035432	0.0115643	0.067154	0.148299
	G19_W_ICC6579 C2 _ 2	G19	Harvest2_WW	0.00390754	0.00173412	0.0925251	0.00971264	0.25518	7.08824	0.00274469	0.0613906	0.0196084	1.68038	0.4021	0.0100096	0.00031866	0.000627925	0.000321014	0.000704467	0.0192453	0.0542672	0.00785375	9.10523e-05	0.00104123	0.00135342	0.00209658	0.188702	0.000112914	0.00366275	0.0105332	0.960255	0.000128078	0.001356	0.0226134	0.00229325	1.51959	0.000132868	0.481408	0.0146288	0.000791419	0.000654847	1.12901	0.270216	0.01278	0.0189211	0.000434794	0.0062571	0.12059	0.156842
	G19_W_ICC6579 C2 _ 3	G19	Harvest2_WW	0.00521868	0.00175519	0.104589	0.0111944	0.314741	7.41398	0.00323485	0.0553929	0.0204892	1.54751	0.480412	0.00945019	0.000350672	0.00066402	0.000354439	0.000722308	0.0182397	0.0609595	0.00619154	9.87363e-05	0.00131812	0.00145689	0.00238484	0.211367	0.000130446	0.00417473	0.0115949	1.01585	0.00013452	0.0014759	0.022374	0.00244179	1.5355	0.000150935	0.517957	0.0211075	0.000610991	0.000749593	1.13001	0.308597	0.0143316	0.0202033	0.000551576	0.0141308	0.10953	0.16458
	G20_W_ICC6537 C2 _ 1	G20	Harvest2_WW	0.0109735	0.0018374	0.90894	0.0103367	0.264006	4.89413	0.00279998	0.083914	0.0230419	1.07129	0.784747	0.0473035	0.000544652	0.000825971	0.000345912	0.000921029	0.0317903	0.0553863	0.00472457	0.000343792	0.00384745	0.00124392	0.00342702	0.192208	0.000456236	0.00866485	0.00764903	1.39486	0.000219562	0.0020438	0.0435143	0.00294539	1.40582	0.000500141	0.461032	0.205281	0.000655529	0.000622384	1.24105	0.425409	0.0137422	0.0303302	0.00036732	0.0101239	0.103899	0.19928
	G20_W_ICC6537 C2 _ 2	G20	Harvest2_WW	0.0061718	0.00220083	0.813668	0.00885539	0.233336	4.78422	0.00449183	0.0527119	0.0198168	1.13251	0.690408	0.0446484	0.000719859	0.000939973	0.00033803	0.00108477	0.0281914	0.0689757	0.00362492	0.000254237	0.00292588	0.0014545	0.00433898	0.183842	0.000148009	0.0115098	0.00960261	1.30321	0.000152812	0.00260538	0.0423466	0.00314935	1.29461	0.000834298	0.418911	0.195618	0.000693256	0.000756903	1.17378	0.39907	0.0129112	0.0250793	0.00082229	0.0160402	0.159281	0.19447
	G20_W_ICC6537 C2 _ 3	G20	Harvest2_WW	0.00412811	0.00143001	0.674622	0.00634752	0.199607	3.96045	0.00282561	0.0432782	0.0181565	0.954819	0.573374	0.0343411	0.000478307	0.000626832	0.0001859	0.000717166	0.0231993	0.0478665	0.00289704	0.000195827	0.00146431	0.000951371	0.00328111	0.157629	0.000103266	0.00786592	0.0066052	1.00325	0.000126429	0.0017606	0.031224	0.0021724	1.05253	0.000672061	0.34485	0.162269	0.000524152	0.000550582	0.943371	0.373598	0.0104949	0.0209846	0.000336676	0.00882705	0.138578	0.153815
	G21_W_ICC6811 C2 _ 1	G21	Harvest2_WW	0.00303744	0.00251848	0.245501	0.00573269	0.291737	2.91078	0.00393222	0.0435487	0.0198807	0.614618	0.559194	0.0357075	0.00061987	0.000650546	0.00042706	0.000707985	0.0120079	0.0478055	0.00436889	0.00027045	0.00351442	0.000923575	0.00259086	0.122695	0.000149867	0.0118035	0.00795446	1.3796	0.000131672	0.0019538	0.0201881	0.00283729	1.571	0.000309969	0.403184	0.050016	0.000572866	0.000677512	0.782614	0.345109	0.0143948	0.0293842	0.000552013	0.0140395	0.203728	0.169498
	G21_W_ICC6811 C2 _ 2	G21	Harvest2_WW	0.00158603	0.00195261	0.236714	0.00512925	0.256245	2.70339	0.00433579	0.0276252	0.0171574	0.632094	0.49319	0.0341561	0.00106778	0.000633962	0.000634985	0.000674868	0.010622	0.0465345	0.00387816	0.000254524	0.00650962	0.000926851	0.00226668	0.108393	3.36971e-05	0.0121446	0.0074234	1.46235	0.000120947	0.00203352	0.0185547	0.00267402	1.50246	0.000493404	0.378293	0.0584616	0.000425536	0.000553701	0.845615	0.272102	0.0125498	0.0237916	0.000346516	0.0094249	0.343457	0.160388
	G21_W_ICC6811 C2 _ 3	G21	Harvest2_WW	0.00221861	0.00199936	0.299903	0.00569393	0.2973	2.83394	0.00428022	0.0283802	0.019087	0.660062	0.571605	0.0401532	0.000573195	0.000572885	0.000262894	0.000607236	0.0116316	0.0519449	0.00396174	0.00027856	0.00547353	0.000860549	0.00235867	0.118176	2.9112e-05	0.0124333	0.0084128	1.49364	0.000112756	0.00198184	0.0179058	0.00262467	1.57053	0.000483854	0.405799	0.0684179	0.00041093	0.000666218	0.896152	0.312796	0.0133432	0.0280842	0.000299851	0.0119627	0.379918	0.1813
	G22_W_ICC8950 C2 _ 1	G22	Harvest2_WW	0.00311479	0.00192534	0.637069	0.00880425	0.229744	6.91381	0.00388893	0.0671396	0.023141	1.82136	0.520434	0.0263993	0.000487318	0.000665285	0.000182188	0.000712425	0.023451	0.049213	0.0064955	0.000161141	0.00181561	0.00102712	0.00206571	0.267403	5.89686e-05	0.00872005	0.0105395	1.3327	0.000114523	0.00204373	0.0284684	0.00253896	1.34484	0.000904179	0.42686	0.162322	0.000313687	0.000611056	0.856837	0.270862	0.0115483	0.0217732	0.000266272	0.00990553	0.243191	0.140283
	G22_W_ICC8950 C2 _ 2	G22	Harvest2_WW	0.00304462	0.00193804	0.739846	0.00976773	0.243799	7.08695	0.00455776	0.0663299	0.0231697	1.85586	0.57822	0.0300505	0.000497312	0.000688115	0.000209366	0.00074843	0.0336439	0.0489743	0.0073067	0.000181751	0.00506383	0.00111258	0.00216916	0.291123	5.28403e-05	0.00962772	0.0109487	1.37655	0.000130277	0.00226522	0.0380547	0.00260897	1.43756	0.00105492	0.446162	0.203025	0.00029027	0.000657493	0.909248	0.299181	0.0118845	0.0233667	0.000185998	0.0137881	0.267986	0.143902
	G22_W_ICC8950 C2 _ 3	G22	Harvest2_WW	0.00311405	0.00194724	0.573421	0.00900782	0.21844	6.95726	0.00440122	0.0682359	0.0240001	1.90508	0.518543	0.0262151	0.000686913	0.000668132	0.000271858	0.000725845	0.0247725	0.0512561	0.00551866	0.000169888	0.00466123	0.00105093	0.00226498	0.269224	6.30558e-05	0.00885756	0.0105962	1.40616	0.00010981	0.00212678	0.0294512	0.00256066	1.33934	0.000933508	0.43741	0.139995	0.000316296	0.000634198	0.935882	0.27693	0.0111856	0.0204898	0.00071957	0.0108042	0.231309	0.141524
	G23_W_ICC9002 C2 _ 1	G23	Harvest2_WW	0.00232555	0.00239944	0.986799	0.0134089	0.292988	3.5245	0.00340321	0.0362999	0.0244084	0.986271	0.657576	0.0423865	0.00103954	0.000695027	0.000375674	0.000740864	0.0138173	0.0662422	0.00354204	0.000203792	0.00560918	0.000844007	0.00189651	0.100568	2.30576e-05	0.0106127	0.0120872	1.42935	0.000102811	0.00227644	0.0145408	0.00345239	1.21043	0.00126038	0.390496	0.23127	0.00143459	0.0011884	0.721872	0.292584	0.00897721	0.0316606	0.000388295	0.00938998	0.282948	0.152039
	G23_W_ICC9002 C2 _ 2	G23	Harvest2_WW	0.00237789	0.00195076	0.826463	0.0118962	0.221799	3.64619	0.00248809	0.0435997	0.0196164	0.912959	0.609811	0.0379875	0.000594121	0.000615291	0.000383718	0.000632172	0.0124537	0.0547552	0.00315962	0.000190868	0.00391502	0.000822458	0.00182803	0.0968219	2.69785e-05	0.01027	0.00971515	1.26316	9.48774e-05	0.00218713	0.0140274	0.0029194	1.13123	0.00103105	0.369219	0.170804	0.00144741	0.000850576	0.835675	0.261897	0.00896895	0.0276364	0.000636511	0.00568541	0.191322	0.127219
	G23_W_ICC9002 C2 _ 3	G23	Harvest2_WW	0.00235278	0.00255448	1.09902	0.0134435	0.292988	4.19166	0.0027653	0.0384494	0.0243426	1.16869	0.742824	0.0474128	0.000636468	0.000757414	0.000315974	0.000778764	0.0148844	0.0612358	0.00364111	0.000207714	0.00629989	0.000879985	0.00158962	0.113801	2.83372e-05	0.0112482	0.01159	1.59275	9.64266e-05	0.00238864	0.0169314	0.00375721	1.35045	0.00121056	0.445356	0.238582	0.00172215	0.000981255	0.84667	0.315295	0.00957145	0.036461	0.000590191	0.0054196	0.289914	0.175057
	G24_W_ICC9942 C2 _ 1	G24	Harvest2_WW	0.000883603	0.00234072	0.130197	0.00908847	0.235215	7.49841	0.00328316	0.0893433	0.0368502	1.42995	0.550755	0.0239918	0.000443767	0.000623578	0.000394008	0.000602725	0.0153391	0.0476035	0.00433372	0.000116558	0.0036456	0.00115985	0.00189626	0.125326	1.74173e-05	0.0074938	0.00921642	1.31401	0.000139134	0.00177089	0.0239526	0.00220269	1.48046	0.000154694	0.469502	0.0224825	0.00131148	0.000848365	0.599976	0.379041	0.0134696	0.0279831	0.000358478	0.00807461	0.230454	0.163717
	G24_W_ICC9942 C2 _ 2	G24	Harvest2_WW	0.00166235	0.00235695	0.143196	0.00975681	0.24182	7.47991	0.00319596	0.0662861	0.0361523	1.4818	0.552975	0.0307554	0.000452912	0.000640741	0.000275783	0.000611925	0.0174299	0.0474908	0.00378535	0.000142362	0.0015698	0.0011285	0.00216658	0.138534	0	0.00791581	0.00880277	1.20447	0.000128739	0.00186822	0.0232298	0.00225753	1.44357	0.000220472	0.459299	0.0280464	0.00126437	0.000806727	0.796856	0.367305	0.013296	0.028563	0.000595444	0.00832956	0.43615	0.16414
	G24_W_ICC9942 C2 _ 3	G24	Harvest2_WW	0.00132482	0.00244118	0.147318	0.0105796	0.24753	7.33843	0.00339911	0.132086	0.0335218	1.5588	0.589725	0.0273261	0.000540538	0.000680068	0.000212556	0.000668029	0.0240945	0.0502369	0.00390272	0.000144499	0.00130422	0.0013199	0.00234089	0.145487	0	0.00825416	0.00976328	1.21185	0.000161442	0.00200429	0.0316649	0.00240047	1.55641	0.000204365	0.4833	0.0274017	0.00153177	0.000852471	0.68377	0.382876	0.0145214	0.0314936	0.00046825	0.00933898	0.276884	0.164557
	G25_W_ICC21284 C2 _ 1	G25	Harvest2_WW	0.00267118	0.00170205	0.0234513	0.00652694	0.434106	4.88856	0.00989325	0.0585466	0.0244584	1.21601	0.405191	0.0205202	0.000484017	0.000727184	0.000393811	0.000910933	0.0168321	0.0506727	0.00727711	0.00010804	0.00435864	0.00124084	0.00220109	0.130181	5.92086e-05	0.00629345	0.0129284	1.42083	0.000152573	0.00157261	0.030593	0.00245355	1.45673	4.55332e-05	0.485499	0.00273116	0.000352931	0.000748133	1.10529	0.362038	0.0168962	0.0224109	0.000353387	0.0316407	0.308175	0.17203
	G25_W_ICC21284 C2 _ 2	G25	Harvest2_WW	0.000956325	0.0021247	0.0205524	0.00650868	0.221175	8.83121	0.00248125	0.132676	0.0274557	3.89055	0.367798	0.00887693	0.0005864	0.000758512	0.000323854	0.000938401	0.029809	0.0329158	0.005729	7.97232e-05	0.00549268	0.00103326	0.00270152	0.137369	4.7839e-05	0.00553086	0.00570224	2.24412	0.000134797	0.00170524	0.0765457	0.00274068	1.81895	5.99459e-05	0.796232	0.00297404	0.000161055	0.000460147	0.979941	0.235279	0.0137438	0.0172443	0.000730234	0.00496943	0.411784	0.209695
	G25_W_ICC21284 C2 _ 3	G25	Harvest2_WW	0.00135942	0.00200749	0.0207125	0.00678476	0.267624	9.1286	0.00376554	0.164982	0.0249453	3.23499	0.431271	0.0186969	0.00075264	0.000655547	0.000345244	0.000815047	0.0365049	0.03916	0.0162147	8.31458e-05	0.0065547	0.000946018	0.0023242	0.152494	2.32615e-05	0.00576995	0.00629563	2.20846	0.000153	0.00161116	0.0772105	0.00236304	1.9094	5.38522e-05	0.660975	0.00290203	0.000105861	0.000772285	1.10802	0.279199	0.0145898	0.018643	0.000900546	0.00835099	0.449405	0.196655
	G26_W_ICC21378 C2 _ 1	G26	Harvest2_WW	0.00112919	0.00206053	0.0191106	0.00592655	0.262504	8.37139	0.00425702	0.19162	0.0208512	3.56514	0.400769	0.0179582	0.000554959	0.000784538	0.000324368	0.000987016	0.0364242	0.0390446	0.0109037	8.76329e-05	0.00622324	0.00103611	0.00528755	0.141065	2.52296e-05	0.00555259	0.00690177	2.08391	0.000134025	0.00158375	0.090719	0.00261025	1.79047	5.74153e-05	0.672335	0.00286266	0.000153433	0.000560407	0.98744	0.269257	0.0144126	0.018053	0.000327241	0.00943767	0.422121	0.203048
	G26_W_ICC21378 C2 _ 2	G26	Harvest2_WW	0.00240023	0.00139114	0.0244227	0.00647274	0.383704	3.7597	0.0116682	0.0552723	0.0183349	1.13716	0.465957	0.0183525	0.000431319	0.000675438	0.000409164	0.000801785	0.0151898	0.047005	0.0046722	0.000105876	0.00407752	0.00109309	0.00161411	0.120112	4.54615e-05	0.00618265	0.0133943	1.29644	0.0001428	0.00153321	0.0275831	0.00230443	1.24954	7.08563e-05	0.470796	0.00465215	0.000301672	0.000499064	1.02029	0.358717	0.0161843	0.0231438	0.000444378	0.0350715	0.268088	0.180517
	G26_W_ICC21378 C2 _ 3	G26	Harvest2_WW	0.0034053	0.00116487	0.0226506	0.00650161	0.369192	4.02973	0.0125452	0.0488601	0.0162454	0.965205	0.410456	0.015069	0.000426287	0.000654502	0.00046641	0.000799511	0.0148327	0.0479062	0.00324365	0.00011977	0.00265162	0.00106394	0.00163974	0.126372	0.000134646	0.00608285	0.0125661	1.27239	0.000139842	0.00152746	0.0259525	0.00228221	1.26359	7.61539e-05	0.421607	0.00331545	0.000317959	0.000565908	1.25501	0.373585	0.0148529	0.0203492	0.000739622	0.037385	0.161916	0.169224
	G27_W_ICC21627 C2 _ 1	G27	Harvest2_WW	0.00300139	0.00128364	0.100207	0.00875965	0.458199	11.5105	0.00946588	0.212544	0.0337468	2.77902	0.365972	0.0186103	0.000358984	0.000917998	0.000167185	0.000766865	0.0384038	0.0513985	0.00317964	0.000106305	0.00297747	0.00240189	0.00165026	0.159837	5.2503e-05	0.00474709	0.0126749	1.40318	0.000158986	0.00150265	0.0769896	0.00251737	1.53247	0.000238709	0.61748	0.0210273	0.000466511	0.000660692	1.11391	0.378981	0.014773	0.0181906	0.000258585	0.0265225	0.222783	0.16962
	G27_W_ICC21627 C2 _ 2	G27	Harvest2_WW	0.000920532	0.00122641	0.0976986	0.00871716	0.410493	9.10123	0.0118112	0.175288	0.027376	2.30139	0.359947	0.0182755	0.000408301	0.000706208	0.000331983	0.000597947	0.0300947	0.0456566	0.00301368	9.72923e-05	0.00333305	0.00203446	0.00142805	0.144807	4.38835e-05	0.00465213	0.0123058	1.12246	0.000139287	0.00144706	0.0590217	0.00210527	1.34215	0.00026385	0.505847	0.021127	0.000431698	0.000613167	0.948782	0.351011	0.0140928	0.0173627	0.000243246	0.0343948	0.22479	0.148882
	G27_W_ICC21627 C2 _ 3	G27	Harvest2_WW	0.0027819	0.00129258	0.120467	0.00977822	0.450709	11.0522	0.0119768	0.216804	0.0319569	2.64344	0.400502	0.0195176	0.000477731	0.000814217	0.000255869	0.000692191	0.0358739	0.0479891	0.0035268	9.56203e-05	0.0036104	0.00222018	0.00161951	0.148851	4.18749e-05	0.00516788	0.0128997	1.33966	0.000150749	0.00159408	0.0722494	0.00249692	1.57573	0.000250602	0.620538	0.026425	0.000478014	0.000590047	1.17242	0.37973	0.0155384	0.0191313	0.000274001	0.0380384	0.180544	0.178771
	G28_W_ICC21944 C2 _ 1	G28	Harvest2_WW	0.00100689	0.000889346	0.0416157	0.00450651	0.386241	4.54124	0.0182506	0.0671273	0.00745332	1.20816	0.424883	0.0178349	0.000344441	0.000651979	0.000332265	0.000767292	0.0113802	0.0390981	0.00402028	9.34415e-05	0.00343781	0.000796709	0.00122024	0.0831552	4.43555e-05	0.00702733	0.0113515	1.32159	0.000152751	0.00163337	0.025785	0.00203974	1.17885	0.000127589	0.30266	0.00774632	0.000178002	0.00066216	0.569163	0.406751	0.0155522	0.0215626	0.000508335	0.0425172	0.319095	0.14685
	G28_W_ICC21944 C2 _ 2	G28	Harvest2_WW	0.00149742	0.00111041	0.10775	0.00556937	0.410288	5.21598	0.0029124	0.0366546	0.0103008	1.44785	0.564796	0.0230811	0.000275286	0.000567634	0.000249207	0.000765754	0.0120834	0.0523814	0.00671149	0.000171969	0.00594917	0.00082175	0.00219608	0.086291	2.13882e-05	0.00788893	0.00894305	1.79325	0.000152348	0.0017693	0.0240238	0.0019204	1.44409	0.000129982	0.334982	0.0231688	0.000144545	0.000502969	0.749717	0.406021	0.0154504	0.0184935	0.000496147	0.00874346	0.437243	0.154402
	G28_W_ICC21944 C2 _ 3	G28	Harvest2_WW	0.000969256	0.00113225	0.129787	0.00646008	0.390245	5.37209	0.00274869	0.0407977	0.00996563	1.51636	0.550086	0.024253	0.000329818	0.000581312	0.000145346	0.000776144	0.0135144	0.0488978	0.00636928	0.000208793	0.0056111	0.000876639	0.00204727	0.0938547	2.796e-05	0.00856307	0.00794445	1.72002	0.000145922	0.0018998	0.023778	0.00187956	1.41082	0.000247252	0.328945	0.0348831	0.000361231	0.000354379	0.761069	0.390752	0.0159419	0.0180621	0.00028371	0.00735734	0.43521	0.150631
	G29_W_ICC22299 C2 _ 1	G29	Harvest2_WW	0.0024735	0.00127511	0.126252	0.00732493	0.544566	4.0735	0.00248335	0.0311705	0.0176145	0.561935	0.580023	0.0218218	0.000478029	0.000253061	0.000312188	0.000658778	0.000132015	0.0612596	0.0129469	0.000141734	0.00346366	0.00129686	0.00163402	0.105569	4.60444e-05	0.00751897	0.00585316	1.5119	0.000199048	0.00176735	0.0240115	0.00162747	1.50968	0.000200099	0.276156	0.0276831	0.000225148	0.000508707	0.933593	0.42337	0.0237136	0.0123592	0.000828332	0.00922446	0.274358	0.16228
	G29_W_ICC22299 C2 _ 2	G29	Harvest2_WW	0.00338659	0.00135637	0.193719	0.00766498	0.62597	4.2068	0.00312411	0.0343415	0.0194366	0.586886	0.738722	0.0297761	0.000359134	0.000541332	0.000428083	0.00069668	0.0153552	0.0650926	0.0119625	0.000126483	0.00563214	0.00140915	0.00182366	0.105587	4.31725e-05	0.00786758	0.00719943	1.3031	0.000196212	0.00189251	0.0281596	0.00175931	1.50794	0.000178417	0.294052	0.0429684	0.000310172	0.000650885	1.1734	0.565801	0.0286348	0.0142156	0.000604499	0.0176186	0.38017	0.182436
	G29_W_ICC22299 C2 _ 3	G29	Harvest2_WW	0.00295815	0.00123812	0.221232	0.00839585	0.606214	4.12691	0.00288049	0.0394761	0.021054	0.58762	0.75493	0.0306205	0.000436519	0.000549328	0.00033317	0.000666025	0.0186871	0.0569709	0.00971347	0.000129877	0.00510669	0.0013237	0.00177704	0.121002	3.8239e-05	0.00776634	0.00651619	1.05652	0.000231637	0.00177136	0.0299429	0.00174487	1.37077	0.000236016	0.27443	0.050112	0.000332752	0.000641862	1.12514	0.672154	0.0318897	0.0156128	0.00114603	0.0136565	0.357565	0.168095
	G30_W_ICC22307 C2 _ 1	G30	Harvest2_WW	0.000651627	0.000904944	0.325677	0.00793226	0.296618	1.52807	0.00337274	0.028034	0.00982894	0.733808	0.553786	0.0279218	0.000324313	0.000467644	0.000231529	0.000595775	0.0100691	0.0487213	0.00521704	0.000206	0.00497225	0.000629397	0.00258493	0.0595546	0	0.00901124	0.00806584	1.11916	0.000115675	0.00175334	0.0175721	0.00178393	1.26096	0.00063736	0.234122	0.0905477	0.000168669	0.000328471	0.541944	0.269244	0.0106882	0.0194823	0.000683266	0.00721038	0.393559	0.116567
	G30_W_ICC22307 C2 _ 2	G30	Harvest2_WW	0.000710613	0.00105462	0.254699	0.00794897	0.300571	1.64484	0.00383645	0.022775	0.010393	0.662796	0.546602	0.0276928	0.000336435	0.000450659	0.000363472	0.00053255	0.0094437	0.0568683	0.00538472	0.000194811	0.00560113	0.000586007	0.00215653	0.0581765	0	0.00859796	0.00970601	1.18777	0.000126434	0.00176979	0.0156189	0.00170857	1.37072	0.000481776	0.244138	0.0592434	0.000266959	0.000538882	0.611557	0.287056	0.0111338	0.0214843	0.000783906	0.00908913	0.41508	0.128267
	G30_W_ICC22307 C2 _ 3	G30	Harvest2_WW	0.000714362	0.00105239	0.273115	0.00799354	0.334443	1.9012	0.00359558	0.0341581	0.0102084	0.565073	0.615092	0.0231678	0.000351404	0.000439276	0.000439205	0.000540324	0.00921307	0.0523049	0.00474198	0.0001575	0.00317777	0.000642812	0.00213209	0.063835	2.44745e-05	0.00844634	0.00894045	1.09551	0.000121518	0.00176032	0.0164119	0.00169014	1.3719	0.000359848	0.248253	0.0753672	0.000237988	0.000329683	0.499363	0.323761	0.0126737	0.0219331	0.00052158	0.00930558	0.240798	0.130325
	G31_W_ICC22916 C2 _ 1	G31	Harvest2_WW	0.00174881	0.000808036	0.0212648	0.00697829	0.474365	4.49621	0.00412423	0.065806	0.017436	1.05358	0.41774	0.0117288	0.00030915	0.000340739	0.000236577	0.00042315	0.009068	0.0666656	0.00697329	6.8729e-05	0.00188701	0.000704855	0.00189761	0.0541994	6.95895e-05	0.00377212	0.0132016	1.23277	0.000183633	0.000967839	0.0149202	0.00119617	1.25224	4.80595e-05	0.320921	0.00371428	0	0.000513188	0.726821	0.308948	0.0163154	0.0211897	0.000346527	0.0149444	0.157845	0.148907
	G31_W_ICC22916 C2 _ 2	G31	Harvest2_WW	0.00100035	0.000767129	0.00491646	0.00607715	0.530662	5.41163	0.00394429	0.0580707	0.024304	0.939664	0.548944	0.0211609	0.000274903	0.000355512	0.000155581	0.000426174	0.0136396	0.0502739	0.00545113	5.74268e-05	0.0051887	0.00077995	0.00179772	0.076719	2.97725e-05	0.00333528	0.0122468	0.952595	0.000298327	0.000934198	0.0215416	0.00122023	1.25791	2.83442e-05	0.381495	0.0048353	0.000144206	0.000604801	1.1177	0.497863	0.0230667	0.0295984	0.000353007	0.0225045	0.369327	0.160805
	G31_W_ICC22916 C2 _ 3	G31	Harvest2_WW	0.00166945	0.000834704	0.0209279	0.00691957	0.47514	4.76322	0.00409143	0.0670718	0.0175003	0.968415	0.478581	0.0141241	0.000301738	0.000403389	0.000584527	0.000494578	0.0103164	0.0604588	0.00576637	6.78448e-05	0.00215954	0.000764292	0.00199375	0.0617569	3.90481e-05	0.0038324	0.0128658	1.12527	0.000178521	0.00103071	0.0169246	0.00131149	1.2471	3.60835e-05	0.32832	0.00317736	0	0.000601513	0.741548	0.347977	0.018052	0.0240856	0.00098368	0.0162761	0.209491	0.158313
	G32_W_ICC23219 C2 _ 1	G32	Harvest2_WW	0.00100488	0.00113736	0.191675	0.00687508	0.303797	4.12742	0.00620658	0.0326395	0.00980748	0.821937	0.520845	0.0245404	0.000361742	0.00058551	0.000218146	0.000751627	0.0147671	0.0427401	0.00547262	9.98791e-05	0.00586754	0.00100902	0.00216801	0.0888706	1.41183e-05	0.00804716	0.00699755	0.928856	0.000142315	0.00188789	0.0238646	0.00179064	1.11484	0.000445272	0.306218	0.0559566	0.000328089	0.000528429	0.654861	0.382189	0.0171045	0.0266723	0.000424734	0.0133086	0.41793	0.194731
	G32_W_ICC23219 C2 _ 2	G32	Harvest2_WW	0.00109766	0.00107569	0.192653	0.00762242	0.343478	4.50152	0.00901377	0.0502707	0.0113984	0.871206	0.582556	0.0199792	0.000383492	0.000639708	0.000250224	0.000794592	0.0148213	0.0464207	0.00464548	9.51545e-05	0.00306984	0.00121989	0.00216232	0.0944442	5.60313e-05	0.00838834	0.00827402	0.961997	0.000160658	0.00198188	0.0279545	0.00193552	1.19008	0.000413338	0.342216	0.0563214	0.000346108	0.000611528	0.617483	0.440495	0.019826	0.0283916	0.000751678	0.0236377	0.241244	0.199178
	G32_W_ICC23219 C2 _ 3	G32	Harvest2_WW	0.00106331	0.00133701	0.172043	0.00781857	0.334972	4.39544	0.00831523	0.0486693	0.0100517	0.929845	0.516783	0.0188872	0.000406261	0.000684221	0.000289489	0.00090584	0.0167374	0.0482402	0.00442459	0.000125615	0.00381687	0.00113986	0.00227031	0.0917487	2.61993e-05	0.00893998	0.00795251	1.08391	0.000151953	0.00210071	0.0276459	0.00206	1.16647	0.000571224	0.326117	0.0470526	0.000307236	0.000718552	0.490656	0.380283	0.0174609	0.0268624	0.000606291	0.0182209	0.230685	0.198698
	G33_W_ICC24669 C2 _ 1	G33	Harvest2_WW	0.00082879	0.00101006	0.167401	0.005134	0.840916	2.25863	0.0066953	0.0165947	0.00549918	0.495997	0.283266	0.0126543	0.00073613	0.000410489	0.00135401	0.000470402	0.00743106	0.0338787	0.00250621	4.32189e-05	0.00383293	0.000491149	0.00118367	0.115739	1.79351e-05	0.00438424	0.00499852	0.702448	0.000142443	0.0015178	0.0113773	0.00133482	1.01757	0.000784109	0.137149	0.0480625	0.000477419	0.000599425	0.275971	0.379611	0.0134687	0.00820527	0.000687345	0.0167744	0.285566	0.217635
	G33_W_ICC24669 C2 _ 2	G33	Harvest2_WW	0.000963876	0.000890444	0.21763	0.00382	0.751878	3.28483	0.0130005	0.0278157	0.00678434	0.744161	0.391961	0.0189765	0.000581581	0.000404579	0.000545469	0.000470891	0.0110238	0.0288944	0.00194611	4.44284e-05	0.00521438	0.000593503	0.00133632	0.144315	7.5442e-05	0.00474528	0.00682296	0.733037	0.000160001	0.00167242	0.0198828	0.00139206	1.19223	0.000641916	0.197684	0.0668345	0.000711928	0.000595412	0.681059	0.518397	0.0220058	0.0119039	0.000543642	0.0410674	0.43687	0.265006
	G33_W_ICC24669 C2 _ 3	G33	Harvest2_WW	0.000988215	0.000687255	0.180507	0.00412778	0.623949	2.66591	0.0122783	0.0252717	0.00483891	0.600191	0.294349	0.0117798	0.000394733	0.000443393	0.00051901	0.000506363	0.00736621	0.0287954	0.00286152	4.96804e-05	0.00315148	0.000588683	0.00138045	0.12447	2.31487e-05	0.00515338	0.00665862	0.845959	0.00015825	0.00174779	0.0133467	0.00151255	1.14756	0.000717912	0.161765	0.0468667	0.000589775	0.000595457	0.346321	0.423772	0.0165686	0.010052	0.000758312	0.0240135	0.210923	0.242736
	G34_W_ICC24799 C2 _ 1	G34	Harvest2_WW	0.00112439	0.00137018	0.389135	0.00952204	0.502599	2.51762	0.00938798	0.0204243	0.0119772	0.404745	0.593998	0.0188239	0.000334646	0.00044974	0.000446116	0.000519446	0.0127313	0.0489038	0.00249828	0.00010537	0.00517484	0.00064295	0.00112563	0.0915205	3.08603e-05	0.0056456	0.00809136	0.933085	0.000130787	0.00184287	0.0170652	0.00163205	1.21733	0.00112338	0.24816	0.121584	0.00183872	0.000423656	0.66538	0.50748	0.0184283	0.0215363	0.000414518	0.0252796	0.416987	0.254292
	G34_W_ICC24799 C2 _ 2	G34	Harvest2_WW	0.00171618	0.00165054	0.509618	0.0102643	0.45736	2.86216	0.00964577	0.0302021	0.0121649	0.48988	0.648384	0.0151503	0.000393935	0.000512593	0.00058456	0.000569517	0.0142882	0.0462019	0.00246875	0.000131395	0.00456543	0.000763252	0.00133306	0.102721	4.80404e-05	0.00634879	0.00822353	0.880904	0.000137621	0.00204217	0.0198834	0.00177192	1.24032	0.00132184	0.268655	0.178998	0.00158934	0.000436221	0.608194	0.50068	0.0195497	0.0220379	0.000844013	0.0241846	0.209354	0.25614
	G34_W_ICC24799 C2 _ 3	G34	Harvest2_WW	0.00102709	0.00176402	0.391676	0.00842022	0.369158	2.39045	0.00691727	0.0178252	0.00926019	0.379956	0.542313	0.0167733	0.000328772	0.000446357	0.000426281	0.000530348	0.0100295	0.0406148	0.00209358	0.000125625	0.00520076	0.000566259	0.00105151	0.0982596	3.6722e-05	0.00578779	0.00650478	0.781866	0.00013813	0.0017693	0.0135021	0.00164995	1.30111	0.0013485	0.243702	0.132664	0.00146877	0.000440634	0.456475	0.494252	0.0159651	0.0196015	0.00072725	0.0132258	0.384986	0.253596
	G35_W_ICC24815 C2 _ 1	G35	Harvest2_WW	0.000696912	0.00101352	0.182374	0.00835028	0.3037	5.62059	0.00570674	0.0597582	0.0128044	1.39888	0.548885	0.0204421	0.00056012	0.000467941	0.000712045	0.000496054	0.012955	0.0442182	0.00462334	0.000138227	0.00635281	0.000859977	0.00167538	0.106275	2.55646e-05	0.0070248	0.0128155	1.31379	0.000137865	0.00178019	0.0201949	0.00193156	1.6911	0.000440379	0.392537	0.056384	0.000323417	0.000542983	0.730344	0.324219	0.0160048	0.0369688	0.00073189	0.0129707	0.323416	0.204255
	G35_W_ICC24815 C2 _ 2	G35	Harvest2_WW	0.00144474	0.000878024	0.133386	0.0057551	0.253287	4.27059	0.0047637	0.0412655	0.0109208	1.06333	0.399306	0.0228697	0.00043118	0.000355135	0.00029961	0.00035674	0.0102735	0.0383668	0.00307663	0.000101797	0.00683676	0.000556633	0.00124599	0.0839376	1.82818e-05	0.00488366	0.0112277	0.851919	0.000105056	0.00125753	0.0138006	0.00142678	1.27085	0.000283915	0.297133	0.0302925	0.000353863	0.000498342	0.639135	0.292267	0.0123589	0.0314934	0.000544993	0.00914892	0.520731	0.154662
	G35_W_ICC24815 C2 _ 3	G35	Harvest2_WW	0.00132982	0.00109742	0.12579	0.00521864	0.249972	4.36381	0.0054895	0.0472934	0.0113292	1.04128	0.356915	0.0231133	0.000437504	0.00039328	0.000403967	0.000401462	0.0103607	0.0369718	0.00381831	9.56319e-05	0.00812247	0.000543675	0.00145008	0.0869636	3.24214e-05	0.00471101	0.0124124	0.842552	0.000128178	0.00121903	0.0148822	0.0016343	1.24824	0.000230737	0.300673	0.0228355	0.000421677	0.000383419	0.613104	0.31186	0.00145435	0.0328931	0.000637134	0.0121374	0.501564	0.157591
	G36_W_ICC24778 C2 _ 1	G36	Harvest2_WW	0.00181992	0.000980487	0.0872876	0.00799444	0.5758	2.55596	0.0149203	0.028413	0.0136362	0.430601	0.596948	0.0214475	0.000322328	0.000453461	0.000248728	0.000572157	0.0130607	0.0416951	0.00413508	0.000115502	0.00513534	0.00075451	0.00136695	0.0811453	4.03758e-05	0.00599568	0.0120482	0.768819	0.000180617	0.00153076	0.0202275	0.00154462	1.24642	0.000226593	0.249611	0.0204367	0.000180008	0.000282064	0.896281	0.457727	0.0207847	0.0246159	0.000811173	0.0464881	0.466403	0.145031
	G36_W_ICC24778 C2 _ 2	G36	Harvest2_WW	0.0016112	0.0011755	0.0643091	0.00705559	0.514191	2.86803	0.0158798	0.0396899	0.0113311	0.528337	0.521894	0.0149125	0.000527407	0.000527986	0.000938117	0.000699328	0.0116298	0.0486899	0.00488583	0.000136739	0.00517309	0.000868899	0.00152312	0.0779377	5.66083e-05	0.0065245	7.82774e-07	1.15064	0.000165875	0.00147681	0.019522	0.00173469	1.43097	0.00029253	0.281212	0.013727	0.000135461	0.000378443	0.732524	0.382243	0.0190093	0.0246153	0.00104932	0.0366859	0.267141	0.156896
	G36_W_ICC24778 C2 _ 3	G36	Harvest2_WW	0.00183225	0.000895718	0.0623446	0.00650314	0.652767	2.37755	0.0133692	0.0273287	0.0154112	0.5567	0.495405	0.0161369	0.000352987	0.000394291	0.000547899	0.000506075	0.0111963	0.0403567	0.00372343	8.10928e-05	0.00601988	0.000615675	0.00116684	0.0672829	4.19536e-05	0.00489887	0.0102845	0.806862	0.000148309	0.00120798	0.0167769	0.00140102	1.11888	0.000149188	0.226479	0.0142359	0.000125328	0.000367611	0.803185	0.469755	0.0176582	0.0197657	0.000839432	0.0419599	0.362955	0.128304
	G1_D_ICC506 C2 _ 1	G1	Harvest2_DS	0.00370118	0.00419314	0.0775154	0.00768834	0.824329	6.57698	0.00337527	0.0490931	0.0158034	1.38383	0.684301	0.0199132	0.000346599	0.000992183	0.000678747	0.00134801	0.0228075	0.0571227	0.00427162	6.69724e-05	0.00139747	0.00126203	0.0029347	0.0916555	0.000103044	0.00442448	0.0064109	1.31194	0.0001685	0.00169565	0.0531688	0.00264963	1.51478	8.66368e-05	0.253031	0.0124925	0.000803361	0.000260054	0.86875	0.813747	0.0255264	0.00774036	0.00142011	0.0227303	0.301617	0.236608
	G1_D_ICC506 C2 _ 2	G1	Harvest2_DS	0.00361091	0.00430312	0.0618451	0.00676115	0.738221	6.04191	0.00278666	0.0441246	0.0138472	1.0896	0.559738	0.0179327	0.000269528	0.000946287	0.000700891	0.00130445	0.0189126	0.0564402	0.00483359	6.68391e-05	0.00280938	0.00113149	0.00272562	0.0817745	0.000103896	0.00400628	0.00590757	1.23521	0.000180217	0.00156075	0.0453199	0.00259647	1.47933	7.96556e-05	0.227228	0.0085841	0.000869982	0.000242626	0.836245	0.764452	0.0252367	0.00726184	0.00133554	0.0159367	0.311527	0.226058
	G1_D_ICC506 C2 _ 3	G1	Harvest2_DS	0.00245966	0.00392931	0.0532766	0.00606007	0.676371	5.40164	0.00364898	0.0442733	0.0134531	1.05819	0.489271	0.0179975	0.000279621	0.00102976	0.000610204	0.00134899	0.0188087	0.0505317	0.00449731	6.57034e-05	0.00357735	0.00130172	0.00268389	0.0786616	7.61341e-05	0.00384905	0.00590076	1.27583	0.000182095	0.00151064	0.0500695	0.00261436	1.31363	0.000109017	0.225588	0.00958081	0.000734179	0.000220548	0.718346	0.621588	0.0234269	0.0069665	0.000273237	0.0185669	0.326199	0.204587
	G2_D_ICC637 C2 _ 1	G2	Harvest2_DS	0.00293902	0.00194117	0.30789	0.012792	0.493853	6.31173	0.00282982	0.0351997	0.020516	1.01961	0.930385	0.0417511	0.000538039	0.000730269	0.000483614	0.000977956	0.0297594	0.0624968	0.00434896	0.000101193	0.00715566	0.00092046	0.00288259	0.0813647	9.67725e-05	0.00512045	0.00879622	0.986909	0.000161503	0.00164907	0.0387418	0.00238156	1.55913	0.000259549	0.257028	0.0590125	0.00011486	0.00036951	0.858498	0.756512	0.0189149	0.0291266	0.000792895	0.0219493	0.456931	0.184225
	G2_D_ICC637 C2 _ 2	G2	Harvest2_DS	0.00273159	0.00175921	0.269396	0.0114181	0.446529	5.88817	0.00254021	0.0289672	0.0195449	0.947228	0.845015	0.0344834	0.000299369	0.000605156	0.000464045	0.000829354	0.0224628	0.0576412	0.00372899	9.71836e-05	0.00568741	0.000840125	0.00232045	0.0683852	8.51359e-05	0.00482734	0.00777982	0.843806	0.00016505	0.00142427	0.0340759	0.00197481	1.41602	0.000231158	0.235402	0.0548435	8.02249e-05	0.000334873	0.868945	0.688399	0.0175277	0.0268527	0.000228752	0.0158709	0.459635	0.164947
	G2_D_ICC637 C2 _ 3	G2	Harvest2_DS	0.00310111	0.00208621	0.27288	0.0125354	0.484883	6.82379	0.00289246	0.0228373	0.0180767	1.04875	0.837927	0.0362606	0.00114614	0.000684044	0.000549847	0.000996602	0.0167864	0.0711568	0.00387723	0.000104237	0.00730378	0.000816053	0.00250251	0.0756752	0.000134305	0.00538897	0.00913261	1.03567	0.000114289	0.00158029	0.0268195	0.00238461	1.62942	0.000236812	0.240226	0.053464	0.000108177	0.000345903	0.939331	0.795022	0.0139828	0.0282865	0.000328792	0.0109954	0.526776	0.192071
	G3_D_ICC2194 C2 _ 1	G3	Harvest2_DS	0.00557931	0.00214295	0.154967	0.00936554	0.542547	14.5718	0.00250944	0.199751	0.0384788	3.25231	0.533211	0.0171282	0.000252808	0.000596433	0.000903529	0.000697831	0.0497788	0.063835	0.00546933	0.000252267	0.00257487	0.00121834	0.00120042	0.209291	0.000176277	0.00243702	0.00799373	1.64867	0.000249646	0.00123898	0.0821599	0.0019823	2.02151	0.000129323	0.663003	0.0352615	0.00101839	0.000423314	1.99012	0.694129	0.0365013	0.00753305	0.000938033	0.0165463	0.178415	0.262527
	G3_D_ICC2194 C2 _ 2	G3	Harvest2_DS	0.00583113	0.00247901	0.168888	0.00854453	0.557769	14.4543	0.00308642	0.168722	0.0382827	2.87435	0.556477	0.0184684	0.00025438	0.000605027	0.000435934	0.000732021	0.0414632	0.063924	0.00620344	0.000235511	0.000996824	0.00121574	0.00125872	0.217296	0.000216181	0.00266499	0.00847513	1.72731	0.000237553	0.00137126	0.0687707	0.00205058	2.07245	0.000149854	0.577819	0.0377231	0.00107019	0.000385342	2.04051	0.748924	0.0377358	0.00814105	0.000176039	0.0199773	0.209365	0.276738
	G3_D_ICC2194 C2 _ 3	G3	Harvest2_DS	0.00605399	0.00178452	0.20132	0.00914735	0.588907	14.5327	0.00238198	0.170166	0.036852	3.05395	0.593149	0.0184193	0.000167702	0.000497584	0.000436102	0.000590278	0.0459758	0.0609103	0.00562766	0.000262489	0.000803733	0.00103022	0.00105041	0.207571	0.000155284	0.00215992	0.00752978	1.577	0.000249483	0.0011144	0.0738855	0.00169581	1.93573	0.000134797	0.586526	0.0479508	0.000805587	0.000317089	2.11945	0.798154	0.0376477	0.00782264	0.00047568	0.0176524	0.162571	0.279694
	G4_D_ICC2230 C2 _ 1	G4	Harvest2_DS	0.00332043	0.00369351	0.572817	0.0172914	0.659527	5.17623	0.00388199	0.026776	0.0277834	0.8707	0.779227	0.0329407	0.000307721	0.000911041	0.000299996	0.00111108	0.02072	0.0652308	0.00365024	0.000304262	0.00624696	0.00135148	0.00208464	0.0695525	8.93118e-05	0.00701902	0.00640924	1.11917	0.000131484	0.00268685	0.0392938	0.00270395	1.59099	0.000813488	0.27653	0.141824	0.000456897	0.000401378	0.427426	0.842686	0.0164395	0.00943224	0.000945932	0.018465	0.470571	0.194558
	G4_D_ICC2230 C2 _ 2	G4	Harvest2_DS	0.00380728	0.00329953	0.635794	0.0161861	0.756924	5.70308	0.00340633	0.0335761	0.0320589	0.938572	0.978297	0.0334462	0.000337242	0.000873288	0.000311767	0.0010524	0.0256701	0.0595054	0.0032406	0.000110839	0.00571278	0.00134054	0.00204421	0.0757241	9.02285e-05	0.00617345	0.00617335	0.996801	0.000181763	0.0023957	0.0521297	0.00264098	1.57216	0.000628093	0.297355	0.165273	0.000465603	0.000733916	0.571493	1.01619	0.0206175	0.0103253	0.000863509	0.0255285	0.44788	0.21466
	G4_D_ICC2230 C2 _ 3	G4	Harvest2_DS	0.00364845	0.00375917	0.567372	0.0158243	0.675513	5.75574	0.00365313	0.0300034	0.0273321	0.906119	0.788755	0.0323771	0.000325192	0.000885081	0.000398734	0.00108685	0.0189289	0.0660837	0.00390013	0.000106514	0.00651121	0.00127964	0.00215918	0.0742346	9.45349e-05	0.00695968	0.00631938	1.04366	0.000146381	0.00268396	0.0380413	0.00266666	1.74267	0.000772267	0.295086	0.129535	0.000552158	0.000483266	0.491213	0.884594	0.0165495	0.00975443	0.00101934	0.0177305	0.485267	0.205283
	G5_D_ICC2164 C2 _ 1	G5	Harvest2_DS	0.00518079	0.00207676	1.32545	0.0179302	0.500067	12.6731	0.0022604	0.0673419	0.0445297	2.88407	0.763431	0.0394859	0.000707409	0.0012072	0.00043574	0.00114583	0.0299159	0.0930373	0.00413529	0.000342757	0.00468916	0.00341802	0.00255184	0.169914	0.000199243	0.00521874	0.0103377	1.60396	0.000107137	0.00219673	0.0646325	0.00305872	1.74269	0.00104625	0.432163	0.317648	0.000390253	0.000473228	1.03424	0.562187	0.00985135	0.00663356	0.00134899	0.0122981	0.105051	0.245571
	G5_D_ICC2164 C2 _ 2	G5	Harvest2_DS	0.00770706	0.00128987	1.70982	0.0183395	0.503296	12.6913	0.00166708	0.0965018	0.0565254	2.36934	0.947096	0.044095	0.000297427	0.000744197	0.000207955	0.000716637	0.0570257	0.0548953	0.00649354	0.000451287	0.0033257	0.00277172	0.00167392	0.174051	0.000142182	0.0035685	0.00744628	1.65025	0.000185532	0.00148287	0.0999547	0.00194648	1.60207	0.000598131	0.419525	0.426385	0.000246798	0.000339509	1.30106	0.657621	0.0138616	0.00799865	0.000306837	0.0173878	0.105574	0.224709
	G5_D_ICC2164 C2 _ 3	G5	Harvest2_DS	0.00512571	0.00181926	1.52325	0.0179102	0.558415	14.0709	0.00175898	0.0998624	0.0616672	3.45358	0.959002	0.0439872	0.000282484	0.00102264	0.000296515	0.000920447	0.0573123	0.0626502	0.00322101	0.000390942	0.00284954	0.00290713	0.00177625	0.190731	0.00012354	0.00411486	0.00806591	1.55679	0.000148717	0.00175337	0.111934	0.00266979	1.71341	0.000770013	0.472131	0.377775	0.000331007	0.000403768	1.13249	0.758493	0.0148507	0.00851066	0.000791683	0.0155499	0.160342	0.256472
	G6_D_ICC2923 C2 _ 1	G6	Harvest2_DS	0.00856392	0.00187603	0.660274	0.0143807	0.478441	11.5209	0.00179412	0.0731889	0.0538945	1.75424	0.741114	0.0443273	0.0003104	0.00125973	0.000382922	0.00116973	0.0514695	0.0785088	0.0170672	0.000555409	0.00307405	0.00205034	0.00302597	0.135853	0.000137124	0.00329405	0.00835471	2.04495	0.000176509	0.00160209	0.0530502	0.0031091	1.1558	0.000351859	0.302479	0.121457	0.000215081	0.000448973	0.888221	0.803784	0.0100328	0.0120306	0.000832901	0.00810447	0.0983231	0.140891
	G6_D_ICC2923 C2 _ 2	G6	Harvest2_DS	0.019456	0.00159873	1.05162	0.0170708	0.6047	12.738	0.00165272	0.104556	0.0719013	1.85654	1.09056	0.0612273	0.000197044	0.000956405	0.000116703	0.000889992	0.09671	0.0503666	0.0167759	0.000586482	0.00267761	0.00224444	0.00242494	0.173486	0.000167444	0.00267416	0.0062679	1.97982	0.000226656	0.00128462	0.0796402	0.00235409	1.19208	0.000294284	0.330254	0.254137	0.000164212	0.000315803	1.09157	1.75047	0.0177386	0.0186027	9.48123e-05	0.0447432	0.111606	0.155492
	G6_D_ICC2923 C2 _ 3	G6	Harvest2_DS	0.012252	0.00139858	0.741479	0.0161657	0.600684	11.7029	0.00188817	0.0746649	0.0572065	1.89742	1.00537	0.0511065	0.00044108	0.00111848	0.000182318	0.00105979	0.0546144	0.0747307	0.0168517	0.000598196	0.00269619	0.00178906	0.00289553	0.147578	0.000168117	0.0032399	0.00821696	2.20381	0.000196007	0.00152953	0.0575961	0.00289164	1.34165	0.00033226	0.362383	0.171216	0.000203342	0.000347472	1.14354	1.0419	0.0126309	0.0153891	0.000215777	0.0145239	0.113953	0.174697
	G7_D_ICC2072 C2 _ 1	G7	Harvest2_DS	0.00451389	0.00263823	1.56335	0.0121365	0.673332	6.29822	0.00349821	0.0640912	0.0281935	1.60432	0.963689	0.0280901	0.000364196	0.00125134	0.000411327	0.00127317	0.0439535	0.0569947	0.00297826	0.000401787	0.00486795	0.00155483	0.00191067	0.0893167	6.18277e-05	0.00469166	0.00473611	1.16629	0.000223827	0.00175453	0.0460748	0.00302346	1.03232	0.00089822	0.171636	0.422215	0.000173922	0.00140573	0.524951	1.09865	0.0127397	0.00575174	0.000823019	0.0223103	0.291195	0.11456
	G7_D_ICC2072 C2 _ 2	G7	Harvest2_DS	0.00392509	0.00294568	1.28679	0.0127584	0.726034	5.87004	0.00534979	0.0463577	0.0258171	0.951507	0.985454	0.0310417	0.000378764	0.0012965	0.000431798	0.00144347	0.0380852	0.0599225	0.00311309	0.000315306	0.00385901	0.00175998	0.00216718	0.0884983	7.72381e-05	0.00536811	0.0052995	1.19557	0.000205661	0.00204607	0.0438674	0.00319495	1.06431	0.00115242	0.149285	0.333621	0.000196327	0.00053786	0.466345	1.0079	0.0108428	0.00587545	0.000674076	0.026881	0.395687	0.111503
	G7_D_ICC2072 C2 _ 3	G7	Harvest2_DS	0.00324849	0.00284534	1.32127	0.014459	0.577198	6.03431	0.00526246	0.0488161	0.0253801	0.968204	0.913619	0.0278356	0.000398512	0.00145049	0.000461339	0.00152765	0.0370391	0.0649597	0.00270343	0.000387446	0.00377524	0.00169273	0.00238799	0.0904375	8.30362e-05	0.00668891	0.0053256	1.18582	0.000162393	0.00245154	0.0374878	0.00343451	1.1063	0.0018431	0.151962	0.340789	0.000185317	0.000561261	0.398616	0.899732	0.0105098	0.00557683	0.000898666	0.0142458	0.388691	0.106696
	G8_D_ICC2065 C2 _ 1	G8	Harvest2_DS	0.00319938	0.00160551	0.185413	0.00805807	0.768702	11.5198	0.00229569	0.0915305	0.0354946	1.92088	0.566748	0.0241817	0.000255274	0.00113872	0.000365736	0.00106492	0.0261963	0.0573253	0.00292165	0.000146862	0.00337211	0.00146414	0.00205884	0.033197	6.48513e-05	0.00363404	0.00416405	2.42574	0.000166227	0.00159167	0.0367992	0.00280736	0.731792	0.000192838	0.114963	0.0322852	0.000123399	0.00253163	0.29176	0.765973	0.0107344	0.0026225	0.0011776	0.00804753	0.237978	0.0772248
	G8_D_ICC2065 C2 _ 2	G8	Harvest2_DS	0.00372398	0.00241791	0.204043	0.00755626	0.767671	14.1337	0.00230877	0.116288	0.04423	2.22491	0.753637	0.0287591	0.00025025	0.00139367	0.000489364	0.00125811	0.0416749	0.0530511	0	0.000115383	0.00352441	0.00157617	0.00256746	0.0415269	6.36287e-05	0.00380631	0.00436922	2.1861	0.000199203	0.0016608	0.0437343	0.00337979	0.79266	0.0002057	0.142647	0.0409463	0.000314154	0.00195603	0.38374	1.11005	0.0130936	0.00317894	0.000985107	0.00838749	0.277345	0.0895389
	G8_D_ICC2065 C2 _ 3	G8	Harvest2_DS	0.00293557	0.00164876	0.168393	0.00678149	0.644306	11.6469	0.00176462	0.0810939	0.0334327	1.86822	0.56214	0.022557	0.000182387	0.00108217	0.00020619	0.000992773	0.0289017	0.0476602	0	0.000127609	0.00219073	0.00124089	0.00176098	0.0328035	5.16504e-05	0.00315572	0.003435	2.22881	0.000148287	0.00139592	0.0319092	0.0026156	0.676552	0.000166285	0.114142	0.0317477	0.000150544	0.00145236	0.32973	0.76665	0.0100528	0.0021972	0.000202391	0.00533844	0.213343	0.0703211
	G9_D_ICC2737 C2 _ 1	G9	Harvest2_DS	0.00420999	0.00144059	2.01331	0.0219926	0.900056	4.47949	0.009517	0.0330695	0.0489327	0.606411	1.30421	0.0781603	0.000388567	0.000675569	0.000230965	0.000834883	0.0391273	0.0626955	0.00345607	0.000574871	0.00731113	0.00154442	0.00230724	0.125077	6.64335e-05	0.00727866	0.00601219	1.3627	0.000228295	0.00220838	0.0441829	0.00216022	1.61636	0.00131055	0.169749	0.566997	0.000369543	0.000371557	1.07349	1.16356	0.0218283	0.013627	0.000707933	0.0717108	0.22075	0.176288
	G9_D_ICC2737 C2 _ 2	G9	Harvest2_DS	0.00344827	0.001784	1.71331	0.0211777	0.932465	4.44183	0.0096669	0.0231208	0.041502	0.552467	1.16264	0.067504	0.000321288	0.000772112	0.0001997	0.000955836	0.0298184	0.07915	0.00393841	0.000425308	0.00478705	0.00166003	0.00305071	0.1249	7.25159e-05	0.00802353	0.00692338	1.53155	0.000145151	0.00247249	0.0310174	0.00247924	1.6925	0.0017138	0.150645	0.467123	0.000324743	0.000420786	1.03932	0.902463	0.0158782	0.012958	0.000196167	0.043152	0.178609	0.18008
	G9_D_ICC2737 C2 _ 3	G9	Harvest2_DS	0.00521251	0.0017944	2.72773	0.0261999	1.1627	6.66982	0.0103101	0.0436059	0.0582363	0.911035	1.76683	0.0763244	0.000375249	0.000794226	0.000196755	0.000978039	0.0474771	0.0743233	0.0047102	0.000610871	0.00506636	0.00201644	0.00247774	0.171259	7.40129e-05	0.00896744	0.00732339	1.83469	0.000264541	0.00271122	0.0547236	0.00246446	2.18583	0.00162838	0.22703	0.927244	0.00036876	0.000398091	1.48948	1.51401	0.0296288	0.0190208	0.000253044	0.0765118	0.262357	0.241929
	G10_D_ICC2629 C2 _ 1	G10	Harvest2_DS	0.007443	0.00139931	0.141716	0.00572926	0.924291	10.1142	0.00690222	0.0710585	0.0300276	1.55407	0.469667	0.0151179	0.000208789	0.00105661	0.000275224	0.00102169	0.0319887	0.0707237	0.00293932	0.000243534	0.00160024	0.00127169	0.00134831	0.0710505	0.000285646	0.00245265	0.0076158	1.48588	0.000152639	0.00105703	0.0390228	0.00229869	0.72601	0.000224315	0.196136	0.0258789	0.000193413	0.00214541	0.850119	0.688555	0.00997722	0.0045455	0.000393049	0.0368256	0.0616067	0.0946886
	G10_D_ICC2629 C2 _ 2	G10	Harvest2_DS	0.0167354	0.00143918	0.268931	0.00842779	1.09562	15.5874	0.00920945	0.198004	0.0563938	2.36333	0.801825	0.0203146	0.000180698	0.000814567	0.000158561	0.000806782	0.100759	0.0483064	0.00317939	0.000377097	0.00145624	0.00150886	0.000998484	0.110558	0.000406413	0.00191313	0.00597822	1.58146	0.000338137	0.000845415	0.102568	0.00182093	0.9503	0.000149163	0.294154	0.0668531	3.78576e-05	0.00287383	1.11151	1.26571	0.0190569	0.00585314	0.000241098	0.161842	0.0544084	0.120061
	G10_D_ICC2629 C2 _ 3	G10	Harvest2_DS	0.0102108	0.00140793	0.294396	0.00646284	1.12237	14.466	0.00148574	0.0967977	0.0422754	2.12817	0.698451	0.0250448	0.00017263	0.00101338	0.000196563	0.000952368	0.0573521	0.0636901	0.00453619	0.000243921	0.00198513	0.00120219	0.00222893	0.131204	0.000238953	0.00193037	0.00555912	2.01174	0.000236282	0.000878116	0.0500662	0.00220158	0.815723	0.000134175	0.243607	0.0723757	6.28629e-05	0.0020748	0.983188	0.879662	0.0108115	0.00517121	0.000309669	0.0369426	0.0500513	0.105362
	G11_D_ICC2362 C2 _ 1	G11	Harvest2_DS	0.00663244	0.0027511	0.601184	0.0117658	0.581963	15.3859	0.00123726	0.0858413	0.0447349	1.89846	0.901669	0.0320315	0.000272151	0.000853854	0.000212859	0.000953542	0.0427361	0.0673424	0.00474917	0.00016887	0.0091413	0.00164638	0.00220792	0.140872	9.72349e-05	0.00358466	0.00655746	1.98615	0.000265352	0.00134127	0.0516188	0.00231612	1.40468	0.000154045	0.263944	0.163675	0.00106768	0.00161024	1.17947	1.11417	0.0219202	0.0108758	0.000145331	0.010962	0.104469	0.192086
	G11_D_ICC2362 C2 _ 2	G11	Harvest2_DS	0.0129797	0.00176881	0.707146	0.0156828	0.650856	15.7897	0.00101726	0.121123	0.0537993	2.00812	1.1424	0.0348488	0.000198662	0.000555022	0.000160631	0.000665744	0.052639	0.0548681	0.00627086	0.000218291	0.00249693	0.00128847	0.00147334	0.166614	0.000134032	0.00259515	0.00509629	1.78756	0.000317012	0.000918507	0.0599166	0.00154942	1.41044	0.00012566	0.266608	0.212921	0.000690529	0.000824453	1.50076	1.75479	0.02591	0.0127826	0.000116001	0.0359024	0.107794	0.199223
	G11_D_ICC2362 C2 _ 3	G11	Harvest2_DS	0.0126716	0.00197597	0.619694	0.0127404	0.618649	14.956	0.00108665	0.0953566	0.0483139	1.79156	1.02785	0.0309151	0.000218376	0.000608731	0.000175936	0.000742243	0.0439754	0.0555312	0.00540826	0.000239899	0.00220897	0.00123777	0.00162289	0.155685	0.000206013	0.00290137	0.00516482	1.71763	0.000295581	0.000999846	0.0523936	0.00166234	1.43945	0.000137679	0.273109	0.207576	0.000773554	0.000953315	1.4913	1.3203	0.0218597	0.0123416	0.00012157	0.0236977	0.0888676	0.187193
	G12_D_ICC2946 C2 _ 1	G12	Harvest2_DS	0.00281046	0.00111719	0.183098	0.00366755	0.639022	6.09891	0.00168845	0.0547851	0.0462723	0.792132	0.54975	0.0194485	0.000111545	0.0010047	0.000167089	0.00100285	0.016967	0.0505737	0.00250462	7.33182e-05	0.00144745	0.00096004	0.000967418	0.0287083	2.73464e-05	0.000985464	0.00254436	0.695987	0.000144091	0.000529709	0.0210278	0.00202129	0.326199	7.88156e-05	0.0562223	0.0468558	0	0.000887122	0.504241	1.22817	0.00980348	0.00355481	0.000123657	0.0247074	0.17569	0.0538936
	G12_D_ICC2946 C2 _ 2	G12	Harvest2_DS	0.00294313	0.00126772	0.150925	0.00355831	0.608151	6.24675	0.00192091	0.0533727	0.0441775	0.819462	0.493583	0.0179169	9.9551e-05	0.00103998	0.000178451	0.00102276	0.0156928	0.0576639	0.00266433	7.99463e-05	0.00131841	0.000979355	0.000936354	0.0268991	3.34064e-05	0.00100396	0.00267114	0.698403	0.000133311	0.000484271	0.0198088	0.00208448	0.322238	8.23559e-05	0.0555076	0.0406651	0	0.000778597	0.51378	1.11274	0.00972704	0.0031939	0.00012237	0.0254831	0.168348	0.0516405
	G12_D_ICC2946 C2 _ 3	G12	Harvest2_DS	0.00311192	0.00166485	0.14351	0.0032251	0.594097	6.88687	0.00223085	0.0526992	0.0420431	0.825033	0.498242	0.0176692	0.000132261	0.00121812	0.000324019	0.00126401	0.0149997	0.0690274	0.00225508	0.000132095	0.00155315	0.000970828	0.00116255	0.0273961	5.10699e-05	0.00121667	0.00318678	0.663252	9.72873e-05	0.000718664	0.0209119	0.0026334	0.333711	0.000110364	0.0555402	0.0382219	0	0.00109084	0.541209	1.2066	0.00983882	0.00350669	0.000316016	0.0186261	0.209216	0.0543274
	G13_D_ICC4639 C2 _ 1	G13	Harvest2_DS	0.0041064	0.00334355	0.430627	0.00552827	0.668729	16.2955	0.00289818	0.124264	0.0421708	2.42147	0.52187	0.025456	0.000202144	0.0023335	0.000170976	0.00173622	0.0841031	0.0584096	0.00406412	0.000199798	0.00396792	0.00232433	0.00240793	0.0774463	6.49309e-05	0.0022767	0.00495793	2.00969	0.000182959	0.00133869	0.0497567	0.00429082	1.08972	0.000316857	0.351786	0.140963	0.000576786	0.00185233	0.754912	0.892784	0.0153648	0.0106717	0.000136188	0.0316275	0.15404	0.138495
	G13_D_ICC4639 C2 _ 2	G13	Harvest2_DS	0.00438906	0.00440918	0.501538	0.00674843	0.812763	19.8722	0.00382992	0.144042	0.0473199	2.94855	0.705995	0.0286129	0.000284514	0.00289821	0.000256578	0.00213008	0.095949	0.072232	0.00479258	0.00021723	0.00256039	0.00279222	0.00299094	0.0993609	8.13485e-05	0.00274295	0.00657588	2.47101	0.000232842	0.00166901	0.0574357	0.00536845	1.3416	0.000384901	0.450497	0.176495	0.000690426	0.00235739	0.89211	1.13591	0.0178226	0.0125769	0.000150787	0.04036	0.192977	0.176868
	G13_D_ICC4639 C2 _ 3	G13	Harvest2_DS	0.00485263	0.0040141	0.500711	0.00674376	0.817962	17.8469	0.00414168	0.135855	0.0473059	2.64712	0.630821	0.0277933	0.000275303	0.00288112	0.000414508	0.00216956	0.0896337	0.0688166	0.00468191	0.000279522	0.00288797	0.00268574	0.00280334	0.0929644	9.20644e-05	0.00272696	0.00608703	2.22987	0.000225135	0.00162759	0.0549498	0.00536116	1.20251	0.000384263	0.395724	0.171959	0.00066025	0.00222711	0.849049	1.04285	0.0158821	0.0118687	0.000165842	0.0384692	0.177701	0.157432
	G14_D_ICC4657 C2 _ 1	G14	Harvest2_DS	0.00816444	0.00321134	0.533687	0.0074819	0.743238	38.2306	0.00375424	0.483947	0.0721761	6.45646	0.650763	0.0246732	0.000386958	0.00113884	0.000333334	0.00110747	0.151916	0.062233	0.00288915	0.000129461	0.00107748	0.00173929	0.00394938	0.242556	0.000762997	0.00462164	0.00611356	2.08553	0.000247771	0.00173441	0.131661	0.00328828	1.61768	0.000509077	0.579483	0.184575	0.00106223	0.000333195	2.09317	0.92966	0.0288692	0.0082617	0.000226087	0.0245072	0.098843	0.269507
	G14_D_ICC4657 C2 _ 2	G14	Harvest2_DS	0.00687031	0.00421803	0.671414	0.00892637	0.753179	38.8036	0.00463807	0.523057	0.0760454	6.56807	0.776045	0.0313721	0.000285638	0.00132477	0.000302744	0.00135512	0.146325	0.0683591	0.0039922	0.000143285	0.00135331	0.0021218	0.00677554	0.242753	0.000313629	0.00617003	0.00795511	2.28573	0.000260053	0.00224335	0.144231	0.00391886	1.80882	0.000719195	0.671961	0.260351	0.0012275	0.000389291	2.48161	0.953913	0.0353551	0.0106071	0.000242357	0.0237466	0.159592	0.305703
	G14_D_ICC4657 C2 _ 3	G14	Harvest2_DS	0.00585201	0.00361823	0.699522	0.00861399	0.621948	33.7655	0.00647434	0.532998	0.0751066	6.06955	0.725627	0.0244796	0.000242807	0.0010299	0.000194599	0.00101233	0.157935	0.0557822	0.00355561	0.000113348	0.00246149	0.00182536	0.00397211	0.225175	0.000223318	0.00503083	0.00697032	2.15735	0.000257297	0.00192406	0.14549	0.00296986	1.86949	0.000590289	0.686838	0.305008	0.000888999	0.000332354	2.37123	0.886795	0.0357362	0.00895575	0.000239714	0.0372115	0.134528	0.276338
	G15_D_ICC4593 C2 _ 1	G15	Harvest2_DS	0.0080459	0.00189948	1.56653	0.0111711	0.780777	9.98083	0.00308666	0.0493582	0.038203	1.55497	1.15171	0.029271	0.000336787	0.00206812	0.000271571	0.00204233	0.0895787	0.0748071	0.00381996	0.000405159	0.00656629	0.00200309	0.0024455	0.17742	9.85847e-05	0.003785	0.00495767	1.45244	0.000170392	0.00199162	0.0484748	0.00438199	0.958677	0.00114318	0.165807	0.515908	0.00014097	0.00122003	0.936194	1.18342	0.0109888	0.00867223	0.000232762	0.036617	0.0638661	0.111113
	G15_D_ICC4593 C2 _ 2	G15	Harvest2_DS	0.0110547	0.00164919	1.9912	0.0141775	0.904638	10.1617	0.00312156	0.376397	0.0478869	1.69345	1.57178	0.0310907	0.000298264	0.00175177	0.000152146	0.0017768	0.117977	0.0614501	0.00617231	0.000498468	0.00559127	0.00215753	0.00220814	0.203056	0.000101352	0.0034033	0.00420812	1.00134	0.000232889	0.0017768	0.0566125	0.00368529	1.07997	0.000859538	0.19793	0.810182	0.000111786	0.00137152	0.98262	1.56733	0.0125275	0.00904983	0.000104327	0.0766664	0.122289	0.119038
	G15_D_ICC4593 C2 _ 3	G15	Harvest2_DS	0.0112232	0.00167952	1.8459	0.0126997	0.609841	9.2844	0.00188792	0.0618377	0.0365448	1.56584	1.3851	0.0345665	0.000315482	0.00158871	0.000286413	0.00158679	0.109821	0.0551255	0.00226405	0.000486364	0.00639889	0.00213027	0.00192371	0.167656	9.3863e-05	0.00290506	0.00382861	1.09098	0.000213259	0.0015784	0.0570465	0.00328453	0.962787	0.000769644	0.182899	0.667482	0.000105505	0.00120573	0.924412	1.30768	0.0113528	0.00918956	0.000152324	0.0490401	0.0605067	0.109345
	G16_D_ICC5639 C2 _ 1	G16	Harvest2_DS	0.00334147	0.00166704	0.351337	0.00368919	0.408202	14.4955	0.00553067	0.14177	0.0240624	1.93092	0.498929	0.0109672	0.00043368	0.00164548	0.000250003	0.00157735	0.039383	0.0572563	0.00253565	0.000392816	0.0020445	0.0013545	0.00161834	0.0826761	8.94319e-05	0.00247888	0.00259918	1.32074	0.00015458	0.00139706	0.0366334	0.00355035	0.940494	0.000489591	0.176015	0.118754	0.000304593	0.00073718	0.86326	1.10448	0.0137279	0.00317618	0.000280374	0.0266376	0.104298	0.144845
	G16_D_ICC5639 C2 _ 2	G16	Harvest2_DS	0.00317445	0.00153382	0.312301	0.00339206	0.360458	13.5988	0.00584122	0.120655	0.0216747	1.79681	0.429524	0.00991248	0.000250476	0.00150005	0.000404014	0.00138494	0.0330146	0.053145	0.00408928	0.000368256	0.00243106	0.00127113	0.0013106	0.0763555	7.1248e-05	0.00237708	0.00248376	1.06202	0.00014372	0.00134737	0.030106	0.00320475	0.839922	0.00058788	0.152416	0.108719	0.000236918	0.000791701	0.766241	0.998111	0.0120483	0.00529005	0.00103833	0.0241582	0.110632	0.131598
	G16_D_ICC5639 C2 _ 3	G16	Harvest2_DS	0.00317056	0.00171078	0.387106	0.00435893	0.443303	16.2306	0.00709158	0.143935	0.0262735	2.10342	0.528424	0.0115105	0.000244285	0.0017999	0.000449698	0.00160328	0.0444254	0.0602619	0.0031341	0.000411191	0.00242119	0.00151879	0.00152354	0.0800821	6.32118e-05	0.00266194	0.00319863	1.56278	0.000173581	0.00148027	0.0381917	0.00381438	0.982288	0.00062374	0.198094	0.136116	0.000321487	0.00109986	0.89103	1.16373	0.01347	0.00368534	0.000916157	0.0303181	0.122228	0.153549
	G17_D_ICC6279 C2 _ 1	G17	Harvest2_DS	0.00409798	0.00188166	0.175973	0.00588994	0.379007	9.79799	0.0022463	0.0499307	0.0265506	1.47934	0.660198	0.00929215	0.000251793	0.00132793	0.000312286	0.00145889	0.0298574	0.0548916	0.00341121	0.000111753	0.00217806	0.000994642	0.00166135	0.153208	6.28522e-05	0.00365286	0.00319606	1.72691	0.000162631	0.00130931	0.0364601	0.00298074	0.846691	0.000291949	0.110513	0.0470579	6.7915e-05	0.00101232	1.05975	0.844561	0.0100185	0.00499619	0.000904515	0.0103923	0.076693	0.0853145
	G17_D_ICC6279 C2 _ 2	G17	Harvest2_DS	0.00383023	0.0016635	0.16645	0.00556381	0.371255	10.2756	0.00234518	0.0496228	0.0267336	1.63575	0.688656	0.00903654	0.000312249	0.00112124	0.000343727	0.00134733	0.0265454	0.0541269	0.00351867	9.78465e-05	0.00168993	0.000808433	0.00159251	0.13339	7.91411e-05	0.0036732	0.00306218	1.44375	0.000158953	0.00127483	0.0346786	0.00256921	0.822146	0.000276098	0.112769	0.0502614	6.69353e-05	0.00131943	1.1051	0.90849	0.0108961	0.00338307	0.000294903	0.00977719	0.0813372	0.0957223
	G17_D_ICC6279 C2 _ 3	G17	Harvest2_DS	0.00394485	0.00181085	0.162899	0.00612932	0.408693	10.252	0.00276373	0.0655353	0.0285998	1.61231	0.675097	0.0103648	0.000217961	0.00118887	0.000290868	0.0013376	0.0330505	0.0535042	0.00322641	0.00011001	0.00158457	0.000999528	0.00160757	0.151184	7.31322e-05	0.00373827	0.00303487	1.48848	0.000170188	0.00133508	0.0395593	0.00267403	0.856824	0.000245747	0.116603	0.0462006	5.87903e-05	0.000902515	1.07336	0.832843	0.0104147	0.00305728	0.000790498	0.0112081	0.0986757	0.0860824
	G18_D_ICC6293 C2 _ 1	G18	Harvest2_DS	0.00318507	0.00379467	0.38851	0.00909063	0.306222	37.9922	0.002489	0.54509	0.0689078	7.07918	0.631377	0.0208712	0.000324136	0.00281432	0.000403016	0.00238892	0.218249	0.0457261	0	0.00029023	0.00379343	0.00283539	0.00368679	0.173566	6.38558e-05	0.00639259	0.00377503	2.59796	0.000138894	0.00296517	0.220227	0.00550826	1.77789	0.000706703	0.973405	0.135937	0.00190384	0.000667569	0.687354	0.931712	0.0164023	0.00501955	0.00110288	0.0064874	0.205117	0.180492
	G18_D_ICC6293 C2 _ 2	G18	Harvest2_DS	0.001854	0.00397341	0.425711	0.00921351	0.304171	39.0568	0.00288568	0.569462	0.0941656	7.5989	0.754814	0.0232013	0.00033302	0.00311694	0.000216498	0.00257019	0.315075	0.0441972	0	0.000309641	0.00336929	0.00338344	0.00376705	0.18329	7.58419e-05	0.00693192	0.00390297	2.46493	0.000159929	0.00326887	0.309453	0.00586402	2.1272	0.000784123	1.10346	0.150584	0.00214771	0.000627945	0.768134	0.977414	0.0204681	0.00540399	0.000617686	0.00697799	0.234277	0.184265
	G18_D_ICC6293 C2 _ 3	G18	Harvest2_DS	0.00327082	0.00343057	0.364978	0.00875083	0.348128	39.9559	0.00238701	0.521398	0.0486219	7.14544	0.612394	0.0208491	0.000353376	0.00288484	0.000348008	0.0024397	0.183474	0.04668	0	0.000281155	0.00437638	0.0026801	0.00346565	0.188987	7.02304e-05	0.00611108	0.00372049	2.80427	0.000135315	0.00289011	0.208501	0.00556004	1.85294	0.000718675	0.916103	0.114053	0.00207898	0.00069347	0.779469	1.00501	0.0168028	0.00556002	0.001014	0.00515071	0.211345	0.190274
	G19_D_ICC6579 C2 _ 1	G19	Harvest2_DS	0.0139562	0.00235007	0.0299245	0.0069647	0.586458	7.48976	0.00856131	0.262024	0.0144799	1.14121	0.781575	0.00691839	0.000281557	0.000388119	0.000447371	0.000486819	0.0199795	0.0461156	0.00446504	0.000195616	0.00279828	0.000632422	0.000779111	0.0751183	0.000410751	0.00328676	0.00731036	1.79298	0.000249247	0.000667263	0.0336054	0.00113251	1.46838	3.40973e-05	0.349162	0.00736581	0.000145483	0.000506953	1.54903	0.926999	0.0224395	0.00988316	0.000387856	0.103965	0.0457603	0.198386
	G19_D_ICC6579 C2 _ 2	G19	Harvest2_DS	0.0364594	0.00169184	0.0588999	0.00950036	0.753705	11.413	0.00152659	0.100603	0.0268946	1.67947	1.19539	0.01338	0.000279472	0.000388193	0.000272058	0.000487269	0.0321923	0.0550777	0.00566264	0.000277367	0.00243282	0.00103675	0.00125974	0.106054	0.000331146	0.00285667	0.00707629	2.22068	0.000371245	0.000593292	0.0589573	0.00108614	1.91263	1.21397e-05	0.497256	0.00933184	0.00019224	0.0003817	2.42413	1.77396	0.0337522	0.011887	0.000441904	0.107895	0.0614623	0.273032
	G19_D_ICC6579 C2 _ 3	G19	Harvest2_DS	0.00129767	0.00170805	0.0504661	0.00829123	0.675932	9.61207	0.001206	0.0866021	0.0235675	1.40706	0.985544	0.0102253	0.000258119	0.000372598	0.000205254	0.000443784	0.0239483	0.0473093	0.00422693	0.000227036	0.00250514	0.00082534	0.00118234	0.093596	0.000274896	0.00284539	0.00652618	2.0548	0.000285215	0.000588408	0.0476597	0.0010455	1.75018	1.12879e-05	0.460604	0.00621337	0.000179748	0.000319443	1.93864	1.20788	0.0272921	0.012202	0.000164095	0.0613808	0.0692949	0.247303
	G20_D_ICC6537 C2 _ 1	G20	Harvest2_DS	0.0119635	0.00172029	1.53201	0.00691266	0.545815	6.41979	0.00213751	0.0443363	0.0249495	1.38292	0.861034	0.0358832	0.000288858	0.000788239	0.000165977	0.000902777	0.0303919	0.0599462	0.00541918	0.000524285	0.00220779	0.00100795	0.00254678	0.14703	0.000231406	0.00428504	0.00592228	1.95857	0.000233383	0.00150111	0.0456833	0.00218281	1.37417	0.000493263	0.264765	0.344153	0.000543554	0.000311719	1.35327	1.08979	0.0128098	0.0139299	0.000378297	0.0317381	0.110173	0.197089
	G20_D_ICC6537 C2 _ 2	G20	Harvest2_DS	0.0141749	0.0017417	1.48859	0.00230451	0.72824	6.95444	0.00249551	0.0432847	0.0281052	1.35833	0.945334	0.0374641	0.000232495	0.000681716	0.000149593	0.000799238	0.0295196	0.0611246	0.00568067	0.000536107	0.00290864	0.000920376	0.00233101	0.162641	0.000234348	0.00388161	0.00602008	2.00467	0.000260767	0.00138464	0.0456695	0.00194513	1.44103	0.000376484	0.265921	0.337356	0.000510047	0.000292722	1.49861	1.36487	0.0140522	0.0150185	0.00029416	0.0568882	0.127132	0.206878
	G20_D_ICC6537 C2 _ 3	G20	Harvest2_DS	0.0120069	0.00223355	1.24246	0.00554416	0.565091	6.23686	0.00314261	0.0474486	0.0234969	1.20774	0.808095	0.0321801	0.000716957	0.000792542	0.000336225	0.000966482	0.026547	0.0633041	0.00327423	0.000457441	0.00283405	0.000977614	0.00264139	0.148985	0.000333092	0.00447263	0.00639074	1.95229	0.000226873	0.00160256	0.0419867	0.0023118	1.38663	0.000482096	0.244567	0.257736	0.000555627	0.000338873	1.35791	1.13857	0.0125223	0.0123541	0.000830551	0.0362723	0.15394	0.195658
	G21_D_ICC6811 C2 _ 1	G21	Harvest2_DS	0.00379321	0.00268043	0.0739998	0.00251419	0.581799	9.75036	0.00628305	0.0717743	0.0160753	1.15353	1.00595	0.0154577	0.000368909	0.00105149	0.000516991	0.001454	0.0227929	0.0532473	0	0.000146773	0.000911969	0.00162189	0.00269389	0.241735	0.000134049	0.005419	0.00528238	1.6517	0.000188316	0.00165293	0.0370707	0.0028073	1.50745	9.78677e-05	0.200318	0.0173193	0.000745663	0.000282937	1.56418	1.20522	0.0306051	0.00431331	0.000730249	0.0215895	0.26264	0.254063
	G21_D_ICC6811 C2 _ 2	G21	Harvest2_DS	0.00425722	0.0027616	0.0765161	0.00263552	0.559854	9.81654	0.0060187	0.0731483	0.0170363	1.21299	1.13459	0.0153312	0.000276295	0.00110757	0.000432166	0.001547	0.0249765	0.052434	0	0.000152216	0.00124626	0.00214817	0.00275054	0.246885	0.00019366	0.00570075	0.00525466	1.65297	0.00020883	0.0017396	0.0392595	0.00299782	1.54566	0.00011157	0.211209	0.0195227	0.000811715	0.000310048	1.66418	1.24607	0.0354046	0.00412395	0.000986604	0.0184262	0.252634	0.254607
	G21_D_ICC6811 C2 _ 3	G21	Harvest2_DS	0.00382344	0.00282473	0.0747075	0.0025213	0.527571	9.36108	0.00696263	0.0684439	0.0150938	1.10578	1.03004	0.0148769	0.000275225	0.00103671	0.000322833	0.00145933	0.0224628	0.0478879	0.00315177	0.000145355	0.00176858	0.00166378	0.00262909	0.221499	0.000172708	0.00561846	0.00499505	1.62424	0.000193045	0.00168357	0.037908	0.00287903	1.50447	0.000105692	0.199442	0.020885	0.000715163	0.000491574	1.62425	1.1726	0.0314554	0.00426897	0.000536472	0.0217883	0.244778	0.251533
	G22_D_ICC8950 C2 _ 1	G22	Harvest2_DS	0.00508757	0.00620862	0.103782	0.00619421	0.400601	12.5096	0.00324648	0.0952474	0.017542	1.91602	0.933231	0.0218236	0.000387444	0.00104897	0.000334084	0.00135773	0.0403432	0.0633596	0.00444999	0.000175551	0.00416243	0.00119505	0.00252437	0.139511	0.000123656	0.00652296	0.00803205	2.08541	0.000238573	0.00176308	0.0682914	0.00266376	1.62629	8.33525e-05	0.430625	0.021457	0.000566121	0.000503634	1.53135	0.862666	0.0254893	0.00632378	0.000693743	0.0167177	0.263189	0.229619
	G22_D_ICC8950 C2 _ 2	G22	Harvest2_DS	0.00369144	0.00597456	0.0871916	0.00545413	0.380947	11.0683	0.00360957	0.0731707	0.0144587	1.67243	0.818925	0.0216518	0.000342546	0.00103344	0.000333513	0.0013793	0.0277647	0.0614639	0.00345154	0.000155841	0.00138081	0.00108382	0.00259344	0.134375	9.21696e-05	0.00679886	0.00811054	1.91813	0.000179551	0.0017764	0.0595265	0.00260261	1.55466	9.62468e-05	0.375513	0.0186316	0.000552948	0.000537809	1.37754	0.792803	0.0217401	0.00583061	0.000634098	0.0159823	0.281231	0.223332
	G22_D_ICC8950 C2 _ 3	G22	Harvest2_DS	0.00423261	0.00643808	0.103722	0.00664906	0.477763	12.933	0.00354999	0.0826492	0.0182887	1.95502	0.938818	0.0221425	0.000387977	0.00119741	0.000324312	0.00156037	0.0404129	0.0694507	0.00300333	0.000185333	0.00333429	0.00126314	0.00280041	0.165738	0.00011131	0.00740478	0.00881402	2.335	0.00024575	0.00197282	0.0721836	0.00293987	1.75741	0.00010845	0.456593	0.0226996	0.00054869	0.000592123	1.58529	0.937142	0.0264451	0.00721224	0.000207846	0.0160262	0.280457	0.249081
	G23_D_ICC9002 C2 _ 1	G23	Harvest2_DS	0.00769331	0.00219829	0.309445	0.00790015	0.334095	5.90779	0.00303379	0.0300408	0.0229626	1.16075	0.770273	0.0230049	0.000416451	0.000522158	0.000247944	0.000546781	0.0116101	0.0700224	0.00339163	0.000188634	0.00385633	0.000588998	0.0017698	0.115994	0.000212656	0.012393	0.0113163	2.32096	0.000144861	0.00185157	0.0138277	0.00234538	1.90318	0.000306375	0.53674	0.0712018	0.000856159	0.000525733	1.58829	0.468202	0.0116437	0.023116	0.000913716	0.0130909	0.100798	0.279584
	G23_D_ICC9002 C2 _ 2	G23	Harvest2_DS	0.0113253	0.00180689	0.224066	0.00662513	0.345941	6.03279	0.00256957	0.0313489	0.0193659	1.19074	0.657606	0.0177515	0.00033807	0.000482776	0.000329742	0.000504689	0.0104666	0.0768336	0.00335602	0.000181291	0.00273979	0.000464204	0.00160771	0.102933	0.000389506	0.00992786	0.0105594	2.17358	0.000132446	0.00150071	0.0128237	0.00211594	1.79672	0.000235609	0.491155	0.0361911	0.000758318	0.000535155	1.66951	0.490935	0.0112929	0.0210339	0.000996546	0.0143633	0.0558205	0.264964
	G23_D_ICC9002 C2 _ 3	G23	Harvest2_DS	0.0184032	0.00131919	0.380367	0.0079974	0.400969	6.7504	0.00168951	0.0331774	0.0243342	1.3811	0.821195	0.0234658	0.000223935	0.000309126	0.00014801	0.000314891	0.0132795	0.0539702	0.00362305	0.000239171	0.00191468	0.000373958	0.00120507	0.117882	0.000305568	0.00635461	0.00721596	2.31561	0.000143334	0.00100268	0.0163968	0.00135141	1.90148	0.000144064	0.537054	0.0667754	0.000528415	0.00042626	1.97139	0.576825	0.0128633	0.0247957	0.000631804	0.0166035	0.0447778	0.300148
	G24_D_ICC9942 C2 _ 1	G24	Harvest2_DS	0.0034243	0.0055079	0.20774	0.00664316	0.437133	6.93368	0.00326881	0.0396039	0.0231392	0.965516	0.966696	0.0380487	0.000446904	0.00132797	0.00042861	0.00159913	0.0210767	0.0538545	0.00301149	0.000125	0.0048009	0.00130843	0.00295998	0.124914	6.22999e-05	0.0070337	0.00815306	2.17055	0.000162475	0.0022725	0.0462901	0.00325116	1.42475	0.000228088	0.214745	0.040975	0.000233486	0.000495091	0.884779	1.00806	0.0144663	0.00599734	0.000961186	0.0162176	0.317266	0.118579
	G24_D_ICC9942 C2 _ 2	G24	Harvest2_DS	0.00419982	0.00751591	0.182448	0.00681209	0.468643	6.14304	0.00371338	0.0290534	0.0191455	0.802842	0.908018	0.0360165	0.00049906	0.0013931	0.000614239	0.0017801	0.0181116	0.0633191	0	0.000149468	0.00309405	0.00112532	0.00312421	0.12421	0.000103248	0.00769986	0.00910017	2.14605	0.000137098	0.00176865	0.03955	0.00348444	1.56805	0.000325659	0.195043	0.0327494	0.000280569	0.000590876	0.657844	1.02413	0.0139311	0.00647165	0.00103704	0.0136011	0.446491	0.125536
	G24_D_ICC9942 C2 _ 3	G24	Harvest2_DS	0.00359818	0.00616442	0.207659	0.0064156	0.432425	5.2766	0.00510361	0.0302648	0.0196182	0.685279	0.930021	0.0372441	0.000492232	0.00117017	0.00045053	0.00152755	0.0183564	0.0530138	0	0.000130978	0.00183042	0.00120208	0.00304854	0.10954	8.12191e-05	0.00743738	0.00819513	1.7755	0.000169335	0.00229249	0.0419748	0.00312423	1.41086	0.000252279	0.20025	0.0405457	0.000234678	0.000557886	0.874926	0.91189	0.0154235	0.00558039	0.00074113	0.0241294	0.347943	0.111417
	G25_D_ICC21284 C2 _ 1	G25	Harvest2_DS	0.00295941	0.00439826	0.0274826	0.00487591	0.896866	3.69401	0.0126859	0.0269305	0.0087671	0.786375	0.439625	0.0114579	0.000339611	0.000754497	0.000434922	0.00107535	0.00940441	0.047662	0.00467717	6.98265e-05	0.00106747	0.000745977	0.0020439	0.0557994	0.000149853	0.00657706	0.00654317	2.43109	0.000172515	0.00159245	0.0258775	0.00212333	1.37901	9.36114e-05	0.16947	0.00349209	0	0.000383725	0.917997	0.572803	0.0147828	0.00561519	0.000560712	0.0343521	0.228173	0.179125
	G25_D_ICC21284 C2 _ 2	G25	Harvest2_DS	0.00612916	0.00926016	0.043713	0.0066435	1.60978	8.43716	0.0257183	0.0566075	0.0182392	1.42473	1.07099	0.0187526	0.00064609	0.00123483	0.000991617	0.00171409	0.020114	0.0683968	0	7.53306e-05	0.00220057	0.00134344	0.00324779	0.144235	0.000205179	0.0105692	0.0118842	3.12151	0.000299531	0.0026191	0.056624	0.00373005	2.47819	0.000131483	0.378384	0.0071474	0	0.000679688	2.22516	1.34737	0.0398633	0.0121636	0.000835038	0.0882901	0.427971	0.332179
	G25_D_ICC21284 C2 _ 3	G25	Harvest2_DS	0.00483765	0.00631391	0.0353281	0.004944	1.03916	4.95663	0.0121413	0.0320332	0.0106293	0.841848	0.534334	0.00987874	0.000407558	0.000746583	0.00058174	0.00108275	0.0109481	0.0454367	0	5.10101e-05	0.002573	0.000682838	0.00180173	0.0846593	0.000189492	0.00731424	0.00702811	2.17901	0.000191479	0.0017424	0.0302215	0.00233075	1.53559	0.000116455	0.213247	0.00562468	0	0.000435169	1.32972	0.776844	0.0203387	0.00704523	0.000944319	0.0370629	0.204468	0.190174
	G26_D_ICC21378 C2 _ 1	G26	Harvest2_DS	0.0105985	0.00457911	0.238865	0.00403636	0.551795	3.73905	0.00819707	0.0222907	0.0166584	0.619241	0.462791	0.0223891	0.000489101	0.000640867	0.000775467	0.000805334	0.0134122	0.0631637	0.00494284	0.000160295	0.00443786	0.000653539	0.00138419	0.188298	0.00089905	0.00556783	0.0139036	1.53731	9.83852e-05	0.00132491	0.0241294	0.00227295	1.51186	0.00052594	0.392345	0.0519173	0.000147295	0.000663533	1.24639	0.599995	0.00863094	0.0090172	0.00117684	0.0392364	0.100239	0.16188
	G26_D_ICC21378 C2 _ 2	G26	Harvest2_DS	0.0135603	0.00512806	0.340823	0.00519766	0.642078	4.08272	0.00906918	0.0282557	0.0210393	0.688094	0.527885	0.0312384	0.000521582	0.000661123	0.000693474	0.000850578	0.0175767	0.0717573	0.0035707	0.000223921	0.00253443	0.000745297	0.00162992	0.167533	0.000832387	0.00606214	0.0153875	1.94773	0.000120581	0.00140335	0.031119	0.00223171	1.74425	0.000450732	0.454092	0.0597365	0.000148713	0.000523116	1.49479	0.566933	0.0103335	0.0102853	0.0011896	0.0475782	0.0998599	0.193605
	G26_D_ICC21378 C2 _ 3	G26	Harvest2_DS	0.0108552	0.00528049	0.23334	0.0042811	0.561372	4.58343	0.00763258	0.0296877	0.0195834	0.814828	0.469867	0.0257677	0.000647632	0.000747115	0.000722792	0.000909695	0.0147176	0.0707624	0.00256736	0.000165292	0.0030676	0.000744675	0.00143491	0.175349	0.000732073	0.00579996	0.0158691	2.07201	0.000105322	0.00142345	0.026671	0.00258459	1.7484	0.000419164	0.455846	0.0382102	0.000170739	0.000483699	1.44612	0.619382	0.00933526	0.0105089	0.000951417	0.0318618	0.1248	0.188104
	G27_D_ICC21627 C2 _ 1	G27	Harvest2_DS	0.0179829	0.00185807	0.0305278	0.00691237	0.857362	13.6572	0.00750716	0.0979726	0.0331421	1.63749	0.588333	0.0106695	0.00033705	0.000448981	0.000523498	0.000553564	0.0291274	0.051437	0.00366749	0.000165697	0.0034839	0.000784584	0.000651304	0.140775	0.000906642	0.00236505	0.00900226	1.98771	0.00025607	0.00071877	0.0555427	0.00126133	1.64108	2.17055e-05	0.426771	0.00257637	0.000128243	0.000334678	1.84278	1.05031	0.0183474	0.00941561	0.000400041	0.148138	0.0442828	0.181984
	G27_D_ICC21627 C2 _ 2	G27	Harvest2_DS	0.0177888	0.00273963	0.0538694	0.00773334	0.942418	13.0619	0.00909154	0.083414	0.0302888	1.59006	0.794215	0.013037	0.000390405	0.000469985	0.000700652	0.000568715	0.0338118	0.0474183	0.00257255	0.000165344	0.00504599	0.000758757	0.000796024	0.127696	0.000813868	0.00288264	0.00828409	1.87882	0.000257105	0.000782728	0.0576455	0.00132204	1.51442	4.08823e-05	0.40814	0.01091	0.000128843	0.000397865	1.75483	1.10041	0.019348	0.00863677	0.000260051	0.183963	0.0486168	0.178313
	G27_D_ICC21627 C2 _ 3	G27	Harvest2_DS	0.0152976	0.00323423	0.0456416	0.0069455	0.819303	13.4388	0.0104623	0.0720473	0.0275258	1.75945	0.764086	0.0125837	0.000437049	0.000487846	0.000705392	0.000591041	0.0257471	0.0527896	0.00389411	0.000164847	0.00412131	0.000640255	0.000675923	0.131984	0.000989728	0.00313674	0.00908269	1.93298	0.00020186	0.000831236	0.046064	0.00144501	1.54069	5.28746e-05	0.379134	0.0086487	0.000124068	0.000439876	1.78329	1.01782	0.0159673	0.00968694	0.000463708	0.111173	0.047669	0.187115
	G28_D_ICC21944 C2 _ 1	G28	Harvest2_DS	0.00560709	0.00653556	0.0884301	0.00531863	0.50999	8.89329	0.0165296	0.0461781	0.0102455	1.19835	0.697063	0.0203259	0.000655898	0.00114683	0.000832278	0.0015379	0.0184	0.0653206	0.00335005	0.000202867	0.00358319	0.00102807	0.00221154	0.120805	0.000261933	0.00938194	0.0116291	2.16638	0.000147157	0.00242812	0.041886	0.00339976	1.70996	0.000252032	0.265242	0.0152843	0.000563693	0.00125869	1.4036	0.956176	0.0186797	0.00927196	0.00144341	0.0566709	0.358321	0.256773
	G28_D_ICC21944 C2 _ 2	G28	Harvest2_DS	0.00420226	0.00462713	0.0668684	0.00465733	0.546762	8.34647	0.0167085	0.0497848	0.0112402	1.18412	0.707889	0.0200361	0.000584543	0.000966658	0.000952162	0.00130031	0.0219473	0.0601952	0.00352476	0.000173271	0.00608682	0.000942086	0.00122064	0.116295	0.000159967	0.00737667	0.0109752	1.87768	0.000180564	0.00200492	0.0411044	0.00288243	1.57783	0.000173185	0.259747	0.0106681	0.000496373	0.00125612	1.49909	0.985012	0.0213365	0.00910528	0.00125874	0.0653991	0.32932	0.242633
	G28_D_ICC21944 C2 _ 3	G28	Harvest2_DS	0.00592031	0.00584307	0.0696622	0.00514804	0.509799	9.28615	0.0129846	0.0506229	0.011271	1.30526	0.632091	0.016836	0.000712136	0.00112816	0.000887603	0.00150494	0.0219592	0.068174	0.00437794	0.000207066	0.00349008	0.0010412	0.0021174	0.119601	0.000333501	0.00849249	0.0114205	2.09051	0.000174484	0.00230288	0.0446997	0.00330865	1.77542	0.00017329	0.281847	0.00840843	0.000592818	0.00167873	1.69483	1.02433	0.0213543	0.00831552	0.00136991	0.0451043	0.301662	0.266802
	G29_D_ICC22299 C2 _ 1	G29	Harvest2_DS	0.00759359	0.00420516	0.0893815	0.00686764	0.47133	24.9846	0.00160602	0.207469	0.0536101	3.7496	0.767142	0.0186415	0.000322084	0.00104765	0.000550302	0.000989014	0.0699101	0.0796074	0.00620633	0.000130238	0.00331932	0.00119433	0.00262628	0.127978	0.000200698	0.00354472	0.00712139	4.07433	0.000253004	0.00128602	0.103647	0.00259102	1.89386	5.28139e-05	0.414631	0.0146196	0.000470376	0.00109302	1.58096	1.06639	0.0273541	0.00824485	0.00022309	0.0123927	0.14452	0.261729
	G29_D_ICC22299 C2 _ 2	G29	Harvest2_DS	0.0088074	0.00338804	0.109804	0.00760042	0.473878	25.5523	0.00126081	0.268079	0.0614417	3.89959	0.873978	0.0213526	0.00025345	0.000829032	0.000400778	0.000779141	0.105067	0.0565572	0.00652991	0.000123734	0.00235158	0.00127592	0.00208089	0.141735	0.000184172	0.0025803	0.00542847	3.94694	0.000346741	0.000990764	0.139601	0.00202036	1.93838	3.20987e-05	0.664594	0.019936	0.000393962	0.00094542	1.99366	1.25911	0.0371864	0.00932966	0.000233437	0.0175713	0.178892	0.274653
	G29_D_ICC22299 C2 _ 3	G29	Harvest2_DS	0.00772401	0.00302581	0.102523	0.00796275	0.484838	26.3707	0.00129274	0.34009	0.061932	4.26556	1.00123	0.0196839	0.000257335	0.000815276	0.000466551	0.000738843	0.112214	0.0556698	0.00620979	0.00013914	0.00297788	0.00136158	0.00199284	0.145546	0.000135076	0.00256794	0.00565214	4.01791	0.000376627	0.0010205	0.153061	0.00197071	2.0792	3.24211e-05	0.751558	0.0195107	0.00040078	0.000723601	2.09503	1.31298	0.0426743	0.00901396	0.000121053	0.0193414	0.176765	0.272249
	G30_D_ICC22307 C2 _ 1	G30	Harvest2_DS	0.00523945	0.00444661	0.235669	0.00677831	0.447322	6.43002	0.00220091	0.0272911	0.0206685	0.814362	0.892637	0.0236824	0.00071696	0.00110544	0.00105678	0.00137208	0.0179602	0.0799756	0.00429288	0.000182875	0.00441814	0.000978083	0.00289777	0.0965303	0.00018282	0.00665346	0.00755541	1.81334	0.000158282	0.00217523	0.034337	0.00308168	1.48284	0.000150336	0.217401	0.037312	0.00098382	0.00131822	1.39091	0.960035	0.0179504	0.00646205	0.000364754	0.0115723	0.235876	0.240376
	G30_D_ICC22307 C2 _ 2	G30	Harvest2_DS	0.0061598	0.00466874	0.277656	0.00650911	0.504905	6.76418	0.00221177	0.0301465	0.0223168	0.849589	1.06657	0.0241355	0.000585414	0.000837586	0.000799198	0.00107821	0.0167225	0.0712748	0.00456875	0.000178032	0.00370226	0.000835269	0.00250163	0.0945107	0.000142616	0.0060886	0.00777519	1.84189	0.000183388	0.00187373	0.0353644	0.00262185	1.65293	0.00013562	0.253924	0.0523141	0.000757418	0.000780426	1.61069	1.06747	0.0200521	0.00783879	0.000796303	0.0120462	0.227826	0.261849
	G30_D_ICC22307 C2 _ 3	G30	Harvest2_DS	0.0075973	0.00432217	0.232485	0.00693894	0.704118	7.85129	0.00217601	0.0312173	0.0277164	0.962654	0.974199	0.0210289	0.000732076	0.000884186	0.00100799	0.00113575	0.0193185	0.0886641	0.00441358	0.000192943	0.00590632	0.000804394	0.00306398	0.111649	0.000221651	0.00619565	0.00747522	1.88885	0.000197572	0.00189978	0.0365534	0.00267867	1.73464	0.000128004	0.256563	0.0405164	0.000763386	0.000938032	1.75288	1.21388	0.020316	0.00679802	0.001175	0.0135324	0.174288	0.268295
	G31_D_ICC22916 C2 _ 1	G31	Harvest2_DS	0.0153809	0.00219008	0.0402789	0.00515428	0.692839	22.4306	0.00185635	0.160381	0.0399435	3.11991	0.763671	0.0114333	0.000273676	0.000471963	0.000462817	0.000560076	0.0443298	0.0570978	0.00543572	9.7039e-05	0.00255584	0.000694152	0.00121857	0.133386	0.000698347	0.00175568	0.00633314	2.76161	0.00027324	0.000681551	0.0682223	0.00133373	1.59444	2.63788e-05	0.38189	0.00480812	0.000259016	0.000774219	1.87265	1.17516	0.0222202	0.00807644	0.000306027	0.0365583	0.0561601	0.234854
	G31_D_ICC22916 C2 _ 2	G31	Harvest2_DS	0.0136924	0.0020942	0.0431683	0.00451463	0.647125	22.4882	0.00231843	0.199594	0.0430436	3.60835	0.691456	0.0115509	0.000253958	0.000526824	0.000512605	0.000597467	0.0511698	0.0554253	0.00580125	9.83888e-05	0.00246303	0.000751552	0.00114535	0.135547	0.000677984	0.00153985	0.00578312	2.94821	0.000279238	0.000659928	0.0769192	0.00140414	1.4046	1.80388e-05	0.411148	0.00508188	0.000253434	0.000871587	1.69775	1.10591	0.0257658	0.00823407	0.00402913	0.0418603	0.0602095	0.23689
	G31_D_ICC22916 C2 _ 3	G31	Harvest2_DS	0.0157439	0.00225439	0.0418157	0.00545226	0.753733	22.7624	0.00207175	0.188471	0.0467585	3.33004	0.912769	0.011203	0.000294783	0.000476284	0.000510224	0.00056616	0.0500852	0.0536132	0.00526928	0.000103286	0.00261306	0.000719245	0.0011848	0.140799	0.000710673	0.00168182	0.00616709	2.76382	0.000334836	0.000681004	0.0766046	0.00128362	1.65422	2.17147e-05	0.458178	0.00513493	0.00026356	0.000908838	2.17687	1.29522	0.0317848	0.00925959	0.00036277	0.042006	0.0526294	0.247031
	G32_D_ICC23219 C2 _ 1	G32	Harvest2_DS	0.00426258	0.00532802	0.196928	0.00571677	0.676491	12.6244	0.00494219	0.0845548	0.0180375	1.91235	0.79897	0.0231428	0.000521203	0.00101793	0.000741201	0.00121768	0.0224086	0.0552369	0.004565	7.44371e-05	0.00654585	0.000959589	0.00337604	0.195101	0.000172254	0.00557574	0.00865618	1.56685	0.000164911	0.00212929	0.0433349	0.00318084	1.8996	0.000311212	0.434951	0.0324563	0.00175981	0.00114281	1.9289	1.01583	0.0353712	0.0204036	0.000952965	0.0156526	0.450303	0.384277
	G32_D_ICC23219 C2 _ 2	G32	Harvest2_DS	0.00357157	0.00522115	0.204415	0.00556702	0.631383	13.0833	0.00508142	0.0659235	0.0162932	2.01847	0.816711	0.0213277	0.000567205	0.00103476	0.000830414	0.00125928	0.0276312	0.0526397	0.00456321	6.16862e-05	0.00467624	0.00101713	0.00338745	0.179139	0.000103678	0.00555612	0.00867291	1.57057	0.000161268	0.00213346	0.0466037	0.00316273	1.83392	0.000302025	0.410222	0.0409318	0.00150464	0.00119688	1.89802	0.993014	0.0320669	0.0174902	0.00292523	0.0191128	0.363392	0.371956
	G32_D_ICC23219 C2 _ 3	G32	Harvest2_DS	0.00436079	0.00610062	0.208616	0.00559013	0.645369	13.2668	0.00585607	0.0904308	0.0179425	1.94223	1.02451	0.0218879	0.000649835	0.00103743	0.000788166	0.00125291	0.0362267	0.0523298	0.00496067	7.88796e-05	0.00628687	0.00119763	0.00348432	0.188376	0.000256632	0.00602994	0.00876337	1.41775	0.000187887	0.00226071	0.0536452	0.00338693	1.98257	0.000358907	0.459708	0.0552007	0.00169938	0.00124236	2.31733	1.06024	0.0424476	0.0200904	0.000787458	0.02074	0.350494	0.388903
	G33_D_ICC24669 C2 _ 1	G33	Harvest2_DS	0.00880973	0.00475831	0.36567	0.00721921	0.432205	33.8807	0.00719075	0.425175	0.0685522	4.9544	1.29991	0.0205931	0.000461102	0.000879274	0.000681394	0.000996284	0.130887	0.0607449	0.00502529	7.70332e-05	0.00207243	0.00193582	0.00285781	0.250085	0.000652106	0.00474284	0.00727187	1.85082	0.000385284	0.00214244	0.172567	0.00242765	2.31238	0.000295256	0.72925	0.106445	0.00202406	0.00101013	6.26203	1.43646	0.186497	0.00986622	0.00256815	0.0387832	0.17763	0.609388
	G33_D_ICC24669 C2 _ 2	G33	Harvest2_DS	0.00711536	0.00508935	0.31117	0.00653453	0.324346	33.839	0.00639059	0.322551	0.0453135	4.6679	1.06437	0.0189571	0.000552628	0.00109301	0.00101622	0.00120538	0.0927283	0.0586098	0.00459487	6.65223e-05	0.00259974	0.00197911	0.00303066	0.243761	0.000659369	0.00551564	0.00761683	1.81992	0.000250316	0.00246835	0.14597	0.00302824	2.06559	0.000400101	0.674468	0.092978	0.00235896	0.00127178	5.15239	1.32456	0.14166	0.00950895	0.00105377	0.0207414	0.206613	0.601258
	G33_D_ICC24669 C2 _ 3	G33	Harvest2_DS	0.0063043	0.00506455	0.36203	0.00701883	0.433826	33.9936	0.0075224	0.399641	0.0430448	4.84913	1.14201	0.0214401	0.000553545	0.00103756	0.000678839	0.00117788	0.0940617	0.0635601	0.00492252	6.49519e-05	0.00226833	0.00190766	0.00293483	0.267999	0.000424635	0.00543419	0.00890106	1.93003	0.000303381	0.00246709	0.14136	0.00296805	2.2579	0.000453279	0.717655	0.106409	0.00238002	0.00173886	5.09441	1.46862	0.14632	0.0111317	0.00339334	0.0258792	0.237891	0.649675
	G34_D_ICC24799 C2 _ 1	G34	Harvest2_DS	0.00369671	0.00446836	0.141472	0.00336407	0.560393	5.74394	0.00803267	0.0403565	0.00755136	1.04287	0.622811	0.0169951	0.000370918	0.000586541	0.000676	0.00075748	0.015575	0.0599669	0.00411846	3.99083e-05	0.00160316	0.000457425	0.00182056	0.081695	0.000230165	0.00475727	0.0109404	1.41411	0.000167192	0.00139858	0.0171346	0.00226789	2.0175	0.000394056	0.296996	0.0325655	0.00201828	0.00107991	2.41279	1.13617	0.0527638	0.0179762	0.000546973	0.0252831	0.510516	0.547183
	G34_D_ICC24799 C2 _ 2	G34	Harvest2_DS	0.00247853	0.00353869	0.0880445	0.00228386	0.383262	3.91754	0.00711926	0.0217767	0.00471313	0.508421	0.429866	0.0126783	0.000234324	0.000422829	0.000511878	0.000524893	0.00797637	0.0411714	0.00184791	2.93802e-05	0.0026871	0.000318829	0.00123217	0.0613813	0.000133958	0.00340337	0.00806914	0.8965	0.000124138	0.00106918	0.012257	0.00165581	1.48294	0.000235678	0.203127	0.0184893	0.00161241	0.000746594	1.50106	0.841447	0.0278916	0.0133594	0.00461562	0.0213868	0.389159	0.406609
	G34_D_ICC24799 C2 _ 3	G34	Harvest2_DS	0.00412802	0.00418687	0.119207	0.0030002	0.505917	7.10137	0.0135786	0.0496923	0.00759948	1.05438	0.679696	0.0172527	0.000340023	0.000582364	0.000597192	0.000745463	0.0222316	0.0528667	0.00278275	4.61732e-05	0.00290453	0.000619522	0.00155597	0.0818799	0.000261342	0.00445206	0.0115059	1.25757	0.000172724	0.00134875	0.0292496	0.00220203	2.01851	0.000290479	0.332334	0.026952	0.00188747	0.000913312	2.85809	1.12256	0.0637374	0.0184464	0.00365904	0.0453227	0.517925	0.560097
	G35_D_ICC24815 C2 _ 1	G35	Harvest2_DS	0.00560471	0.00394533	0.0071311	0.00174288	0.72715	16.8373	0.00396035	0.169275	0.0142179	2.6413	0.32789	0.00855714	0.000301606	0.000650789	0.000687626	0.000754461	0.0266214	0.0488397	0.00553509	2.39787e-05	0	0.000758402	0.00134132	0.0541352	0.000421685	0.0016584	0.0112155	3.00795	0.000222639	0.000877427	0.0334438	0.00209045	2.03354	0	0.396193	0	0.000293592	0.000762033	2.46732	0.898157	0.0404561	0.0121664	0.00208134	0.0124063	0.299955	0.250053
	G35_D_ICC24815 C2 _ 2	G35	Harvest2_DS	0.0042212	0.00297932	0.00408417	0.00139502	0.65668	12.6665	0.00240947	0.0966347	0.00857541	1.75991	0.190304	0.00602369	0.000269058	0.000439816	0.000630564	0.000539473	0.0111249	0.0422266	0.00500866	2.72044e-05	0	0.000395746	0.000926329	0.0397376	0.000364455	0.00122765	0.00818287	2.16199	0.000160617	0.000507169	0.0132526	0.00149615	1.55737	0	0.2852	0	0.000211373	0.000734456	1.72323	0.722003	0.0200542	0.00882361	0.000697267	0.00720647	0.202415	0.193458
	G35_D_ICC24815 C2 _ 3	G35	Harvest2_DS	0.00413024	0.00260281	0.00585294	0.00130573	0.52936	11.6685	0.00293312	0.0865855	0.00858164	1.82989	0.199715	0.00679766	0.000209112	0.000438883	0.000752209	0.000505218	0.0121999	0.0368179	0.00411826	6.31491e-05	0.000887682	0.000423497	0.000859691	0.0459132	0.000302189	0.0011493	0.00786786	2.11701	0.000151054	0.000647823	0.0181094	0.00143946	1.42783	0	0.28856	0	0.000201391	0.000555176	1.721	0.639371	0.0206589	0.0082133	0.00155708	0.00945844	0.196271	0.18357
	G36_D_ICC24778 C2 _ 1	G36	Harvest2_DS	0.00571468	0.00387247	0.0036747	0.0014405	0.90743	13.6708	0.00558902	0.0984156	0.0119902	1.60572	0.332426	0.0077478	0.000377053	0.000566348	0.00110039	0.000734112	0.0128998	0.0483244	0.00416093	2.59676e-05	0	0.000592353	0.00103954	0.0420938	0.0006516	0.00227165	0.00900185	2.1214	0.000218767	0.000772669	0.0235075	0.00191371	1.94161	0	0.399173	0	0.000367219	0.000731463	2.16253	1.06763	0.0351478	0.00802665	0.00102144	0.0193797	0.24666	0.272209
	G36_D_ICC24778 C2 _ 2	G36	Harvest2_DS	0.00513393	0.00332358	0.00396408	0.00138499	0.986511	11.7478	0.00752243	0.0971865	0.0113645	2.10913	0.275391	0.00652638	0.00177591	0.00054904	0.000666175	0.000726729	0.0106974	0.0550343	0.00303628	0	0	0.000504843	0.000734179	0.0365953	0.000414198	0.00194387	0.00987938	1.91812	0.000178042	0.000796263	0.020124	0.00182588	1.75009	0	0.379275	0	0.000495522	0.000803736	1.99735	1.07494	0.0272988	0.00792887	0.00694761	0.03065	0.205123	0.273577
	G36_D_ICC24778 C2 _ 3	G36	Harvest2_DS	0.00538901	0.00344604	0.00322035	0.00150396	1.2777	11.6773	0.00593364	0.0784403	0.0129529	1.98346	0.264405	0.00826819	0.000310878	0.000504211	0.00088752	0.000675944	0.01055	0.0637663	0.0038435	0	0	0.000378499	0.000763909	0.0437258	0.000561673	0.00218135	0.00955904	1.97763	0.000204497	0.000800429	0.0156462	0.00176391	1.95604	0	0.375107	0	0.000333537	0.00231263	1.86838	1.28951	0.0260591	0.0075096	0.000942441	0.0221174	0.258859	0.308842
	Log10 transformed metabolite values
	Samples	Condition	Time	2-oxo-Glutaric acid	Alanine	Asparagine	Aspartic acid	Citric acid	Fructose	Fumaric acid	Galactose	Gluconic acid	Glucose	Glutamic acid	Glutamine	Glycine	Isoleucine	Lactic acid	Leucine	Lysine	Malic acid	Maltose	Methionine	Ornithine	Phenylalanine	Proline	Putrescine	Pyruvic acid	Serine	Succinic acid	Sucrose	Threitol	Threonine	Tyrosine	Valine	myo-Inositol	Unknown amino acid 1	Cyclic sugar alcohol	Unknown amino acid 2	Carboxylic acid	Glycerol	Ascorbic acid	L-Threonic acid	Psicose	Shikimic acid	Unknown 1	Unknown carbonic acid 1	Unknown carbonic acid 2	Cyclic sugar alchol (pinitol)
	G1_W_ICC506 C2 _ 1	G1	Harvest2_WW	-2.50395	-2.16345	-0.320951	-2.03155	-0.572009	0.444823	-2.08787	-1.76392	-1.69618	-0.234173	-0.284947	-1.41009	-3.21139	-3.17728	-3.29508	-3.19177	-1.95132	-1.35297	-2.31783	-3.74119	-2.1647	-3.07869	-2.53184	-1.07179	-3.96477	-1.81858	-2.01704	0.0363373	-3.90119	-2.59853	-1.79172	-2.49098	-0.0278603	-2.86683	-0.643822	-0.76835	-2.85111	-3.32622	-0.682579	-0.498633	-2.00149	-1.28441	-3.28956	-1.73168	-0.425707	-0.760913
	G1_W_ICC506 C2 _ 2	G1	Harvest2_WW	-2.48035	-2.25144	-0.337827	-2.09725	-0.610582	0.453857	-2.27529	-0.167631	-1.7965	-0.194522	-0.308863	-1.42358	-3.23311	-3.22382	-3.34739	-3.22787	-1.9863	-1.38631	-2.4414	-3.81315	-2.30066	-3.13459	-2.60056	-1.09016	-3.81879	-1.87642	-2.11479	0.112418	-4.01369	-2.6582	-1.71661	-2.53991	-0.0116436	-3.00179	-0.654589	-0.810312	-2.8614	-3.49302	-0.762535	-0.593586	-2.03375	-1.3464	-3.45996	-2.01537	-0.410358	-0.741036
	G1_W_ICC506 C2 _ 3	G1	Harvest2_WW	-2.71363	-2.27094	-0.386396	-2.10634	-0.638005	0.371058	-2.23801	-1.89833	-1.78254	-0.305917	-0.342516	-1.51171	-3.30277	-3.24973	-3.40224	-3.25232	-2.04822	-1.38493	-2.54055	-3.86869	-2.36159	-3.16272	-2.62724	-1.16668	-4.16586	-1.90111	-2.09572	0.0356608	-4.05759	-2.68112	-1.88257	-2.56697	-0.0666888	-2.97186	-0.719082	-0.810474	-2.92487	-3.46298	-0.78861	-0.574931	-2.11125	-1.37294	-3.356	-1.84511	-0.524491	-0.77117
	G2_W_ICC637 C2 _ 1	G2	Harvest2_WW	-2.36915	-2.33441	-0.498633	-1.95338	-0.315218	0.134168	-2.21597	-0.609073	-1.51122	-0.053512	-0.193828	-1.3627	-3.17967	-3.22709	-3.3463	-3.28057	-1.98748	-1.31392	-2.07911	-3.6855	-2.15498	-3.02121	-2.32702	-1.39522	-4.00974	-1.75041	-1.80102	0.149055	-3.99358	-2.64242	-1.72948	-2.44646	0.0884349	-3.34407	-0.577967	-1.03387	-3.29262	-3.01825	-0.577332	-0.449781	-2.0035	-1.19432	-3.59165	-1.86218	-0.364601	-0.86166
	G2_W_ICC637 C2 _ 2	G2	Harvest2_WW	-2.39642	-2.38003	-0.680883	-2.11671	-0.356132	0.41946	-2.4362	-1.86489	-1.58877	-0.0950442	-0.30525	-1.48252	-2.97155	-3.28195	-3.33245	-3.32959	-2.11209	-1.32889	-2.12119	-3.80604	-2.27955	-3.12945	-2.34706	-1.4878	-3.9767	-1.8585	-1.90931	0.180405	-3.10624	-2.75991	-1.81282	-2.5028	0.0650864	-3.47362	-0.630207	-1.27151	-3.34842	-3.06841	-0.630503	-0.573995	-2.10293	-1.30642	-3.41239	-2.06068	-0.510972	-0.86253
	G2_W_ICC637 C2 _ 3	G2	Harvest2_WW	-2.24218	-2.17916	-0.465221	-1.94021	-0.240363	0.603718	-2.01845	-1.5787	-1.44792	-0.00297947	-0.117867	-1.29669	-2.86372	-3.13794	-3.02077	-3.18834	-1.91769	-1.27485	-1.96928	-3.68933	-2.04021	-2.97972	-2.21943	-1.29814	-3.84094	-1.68691	-1.72456	0.239478	-3.90348	-2.56999	-1.70763	-2.36231	0.189707	-3.29022	-0.49651	-0.962558	-3.18585	-2.9518	-0.468155	-0.364679	-1.89637	-1.11468	-3.51349	-1.69016	-0.319667	-0.774104
	G3_W_ICC2194 C2 _ 1	G3	Harvest2_WW	-2.55893	-2.37167	-0.626511	-2.29452	-0.321813	0.461594	-1.78467	-1.72369	-1.8846	-0.0973076	-0.360323	-1.50094	-3.17369	-3.12052	-3.14557	-2.98292	-1.86712	-1.33756	-2.53803	-3.22959	-2.2892	-3.06825	-2.59001	-0.866797	-3.92974	-1.89445	-1.96334	-0.0296027	-4.06625	-2.64419	-1.64796	-2.49547	0.0533332	-3.12397	-0.647091	-1.07898	-3.51653	-3.3681	-0.402329	-0.458855	-1.97404	-1.8131	-3.27371	-1.49447	-0.553517	-0.988312
	G3_W_ICC2194 C2 _ 2	G3	Harvest2_WW	-2.62835	-2.5579	-0.697792	-2.39281	-0.368796	0.438597	-1.71691	-1.77145	-1.99125	-0.0347977	-0.399203	-1.59915	-3.23867	-3.24672	-3.34389	-3.13326	-1.97341	-1.36312	-2.41872	-3.37679	-2.41825	-3.15468	-2.74817	-0.942187	-4.06093	-1.99129	-2.01971	0.0273306	-4.17808	-2.74368	-1.71864	-2.65264	0.0249865	-3.19087	-0.682735	-1.17462	-3.65508	-3.46043	-0.335505	-0.550625	-2.0302	-1.85286	-3.45667	-1.42845	-0.576711	-0.995139
	G3_W_ICC2194 C2 _ 3	G3	Harvest2_WW	-2.60931	-2.51257	-0.66446	-2.37446	-0.363964	0.451133	-1.63504	-1.75393	-1.96585	-0.104352	-0.344763	-1.57235	-3.28078	-3.23378	-3.53093	-3.09972	-1.94719	-1.43589	-2.41136	-3.3723	-2.34817	-3.12956	-2.75189	-0.941658	-4.07371	-1.95873	-1.9963	-0.0221729	-4.12053	-2.70601	-1.66387	-2.61376	0.0205132	-3.2484	-0.674343	-1.10039	-3.65963	-3.40515	-0.378892	-0.448963	-1.96124	-1.85958	-3.46257	-1.26371	-0.563348	-1.00653
	G4_W_ICC2230 C2 _ 1	G4	Harvest2_WW	-2.60533	-2.54725	-1.02444	-2.18573	-0.412231	0.535578	-1.90257	-1.7199	-1.87193	-0.195553	-0.34612	-1.62463	-3.45022	-3.15514	-3.49211	-3.06623	-1.99904	-1.41754	-2.56437	-4.04492	-2.29752	-2.98517	-2.74326	-1.26013	-4.06543	-2.07158	-2.17275	0.0175356	-3.95167	-2.71876	-1.67658	-2.6114	0.0260147	-3.48503	-0.61047	-1.49749	-3.22448	-2.96987	-0.701823	-0.358776	-1.90044	-1.94936	-3.30334	-1.52883	-0.474301	-0.830931
	G4_W_ICC2230 C2 _ 2	G4	Harvest2_WW	-2.61473	-2.50568	-1.05671	-2.13817	-0.409645	0.524072	-1.70882	-1.68903	-1.83298	-0.253364	-0.354128	-1.65044	-3.21803	-3.13673	-3.36783	-3.0392	-1.92132	-1.4388	-2.57934	-4.01625	-2.34489	-2.94166	-2.76558	-1.23125	-4.03369	-2.03383	-2.1758	-0.0484144	-3.88068	-2.68636	-1.65443	-2.58561	-0.00870479	-3.48691	-0.661959	-1.53398	-3.19325	-3.06417	-0.681932	-0.332243	-1.89708	-1.99738	-3.3121	-1.41047	-0.491225	-0.929501
	G4_W_ICC2230 C2 _ 3	G4	Harvest2_WW	-2.98219	-2.42957	-0.795652	-2.11073	-0.430366	0.615681	-2.49409	-1.65865	-1.85994	-0.0956115	-0.245735	-1.49704	-3.3879	-2.98397	-3.44605	-2.83534	-2.00666	-1.29405	-2.25121	-3.94092	-2.34805	-2.84606	-2.55515	-1.18762	-4.07885	-1.9602	-2.13761	0.217439	-3.81445	-2.61831	-1.59286	-2.48869	0.177513	-3.58095	-0.493305	-1.38208	-3.1359	-3.04531	-0.637468	-0.408752	-1.89671	-1.87771	-3.43533	-1.98373	-0.399858	-0.731456
	G5_W_ICC2164 C2 _ 1	G5	Harvest2_WW	-2.45291	-2.44317	-0.47585	-1.92012	-0.297605	0.658683	-2.5621	-1.6002	-1.5278	0.0810515	-0.196381	-1.44009	-3.34268	-3.23209	-3.54851	-3.18518	-1.99052	-1.12355	-2.15856	-3.63458	-2.54653	-2.89863	-2.64483	-1.20984	-4.08034	-1.95794	-1.89845	0.248581	-4.01135	-2.71869	-1.80303	-2.65223	0.133208	-3.59859	-0.53487	-1.01373	-3.23715	-3.20033	-0.31029	-0.430141	-2.053	-1.63079	-3.4022	-1.89874	-0.786213	-0.827996
	G5_W_ICC2164 C2 _ 2	G5	Harvest2_WW	-2.42968	-2.46785	-0.683638	-2.02203	-0.33199	0.623116	-2.59433	-1.71171	-1.5858	-0.0598521	-0.2694	-1.51877	-3.32481	-3.20139	-3.58983	-3.10391	-2.05748	-1.14192	-2.17049	-3.7465	-2.52894	-2.96535	-2.61983	-1.2097	-4.03184	-2.06256	-1.96122	0.205498	-4.04545	-2.80204	-1.88257	-2.65471	0.0779689	-3.72633	-0.625997	-1.16643	-3.2222	-3.24271	-0.327257	-0.485728	-2.13114	-1.73971	-3.69138	-1.88872	-0.93235	-0.918276
	G5_W_ICC2164 C2 _ 3	G5	Harvest2_WW	-3.0017	-2.42987	-0.650017	-1.96319	-0.346215	0.538614	-2.55176	-1.67136	-1.57596	-0.0772409	-0.288112	-1.56416	-3.29699	-3.24597	-3.56258	-3.15404	-2.0244	-1.14785	-2.1951	-3.65836	-3.11452	-2.9222	-2.60016	-1.26263	-4.05574	-2.01987	-1.91549	0.155417	-4.05925	-2.80089	-1.87003	-2.66219	0.0510095	-3.63493	-0.637591	-1.11378	-3.38243	-3.20971	-0.336445	-0.498785	-2.12249	-1.70281	-3.65409	-1.90434	-0.949432	-0.940916
	G6_W_ICC2923 C2 _ 1	G6	Harvest2_WW	-2.62024	-2.55834	-0.200628	-2.15359	-0.321924	0.457477	-2.20486	-1.62036	-1.83593	-0.190458	-0.326036	-1.52248	-3.32179	-3.03863	-3.75268	-2.89932	-1.69854	-1.27817	-1.83558	-3.47648	-2.49999	-2.86814	-2.04334	-0.786806	-4.07527	-1.94554	-2.07306	0.126911	-3.90269	-2.65903	-1.55101	-2.61492	0.0222631	-2.89376	-0.588633	-0.657887	-3.64135	-3.36251	-0.329377	-0.484106	-1.941	-1.75187	-3.57502	-1.74	-0.669827	-0.948635
	G6_W_ICC2923 C2 _ 2	G6	Harvest2_WW	-2.64536	-2.66061	-0.327897	-2.30064	-0.421187	0.378727	-2.37338	-1.80996	-2.00886	-0.241269	-0.382934	-1.67646	-3.31598	-3.22003	-3.25943	-3.11291	-1.90551	-1.34725	-1.63271	-3.66779	-2.43668	-3.04154	-2.60042	-0.879231	-4.07164	-2.00982	-2.16802	0.0525729	-4.03288	-2.76919	-1.67646	-2.71915	-0.0553709	-3.04458	-0.662406	-0.799076	-4.06122	-3.35363	-0.451774	-0.549698	-2.1098	-1.87733	-3.54825	-1.77971	-0.762435	-1.00329
	G6_W_ICC2923 C2 _ 3	G6	Harvest2_WW	-2.62852	-2.52816	-0.34561	-2.13558	-0.329952	0.532308	-2.3249	-0.745869	-1.90393	-0.0816434	-0.342639	-1.58602	-3.36193	-3.07274	-3.41696	-2.96141	-1.81246	-1.27548	-1.55519	-3.47147	-2.38037	-2.89282	-2.18858	-0.834609	-4.12572	-1.97293	-2.08637	0.217899	-4.00626	-2.69754	-1.53639	-2.63928	0.0301015	-3.01215	-0.579746	-0.769944	-3.93436	-3.35921	-0.500867	-0.537066	-2.07163	-1.76485	-3.56278	-1.75692	-0.665951	-0.927947
	G7_W_ICC2072 C2 _ 1	G7	Harvest2_WW	-2.63371	-2.72338	-0.663387	-2.08298	-0.500169	0.594315	-2.47628	-0.886461	-1.75685	-0.200805	-0.321376	-1.88569	-3.43233	-3.06362	-3.42114	-3.02383	-1.96463	-1.23511	-2.41655	-3.68925	-2.54315	-2.96873	-2.74347	-1.33964	-4.28148	-2.43828	-2.26669	-0.0356413	-3.94777	-2.81412	-1.80118	-2.70486	-0.128502	-3.54914	-0.832607	-1.18601	-3.45663	-2.5889	-0.412063	-0.430941	-2.07773	-2.14543	-3.42982	-1.79372	-0.8791	-1.01524
	G7_W_ICC2072 C2 _ 2	G7	Harvest2_WW	-2.61005	-2.70285	-0.608431	-2.01496	-0.430125	0.705132	-2.30942	-1.46288	-1.67575	-0.128608	-0.242018	-1.85274	-3.47684	-3.05225	-3.46281	-3.02698	-1.83387	-1.21187	-2.37341	-3.55356	-2.5531	-2.89198	-2.7618	-1.25717	-4.29869	-2.29835	-2.20818	-0.0402885	-3.80441	-2.69431	-1.6493	-2.70368	-0.0377399	-3.37907	-0.702374	-1.16148	-3.60494	-2.62099	-0.239934	-0.319939	-1.90876	-2.06636	-3.346	-1.69829	-0.729079	-0.919282
	G7_W_ICC2072 C2 _ 3	G7	Harvest2_WW	-2.60556	-2.793	-0.724735	-2.12434	-0.459149	0.655599	-2.47733	-1.6256	-1.77933	-0.181383	-0.313347	-1.89919	-2.76014	-3.19005	-3.38586	-3.16149	-1.93978	-1.25746	-2.44114	-3.70873	-2.43925	-3.07841	-2.87886	-1.31547	-4.2016	-2.42538	-2.30301	-0.130281	-3.88938	-2.85782	-1.78791	-2.78343	-0.0820112	-3.69081	-0.786076	-1.35458	-3.47456	-2.67392	-0.308124	-0.359545	-2.06645	-2.06082	-3.15699	-1.7885	-0.878951	-0.980023
	G8_W_ICC2065 C2 _ 1	G8	Harvest2_WW	-2.55442	-2.67638	-0.78658	-2.12305	-0.363476	0.981905	-2.31116	-1.31936	-1.80648	0.161125	-0.364532	-1.69827	-3.14944	-2.97247	-3.44197	-2.95472	-1.84159	-1.24343	-2.37866	-3.65588	-2.70158	-2.64294	-2.73706	-0.927594	-4.08547	-2.04608	-2.27219	0.347574	-3.88518	-2.66532	-1.5767	-2.61101	0.0151467	-3.52793	-0.609394	-1.32399	-2.7629	-3.1935	-0.185444	-0.356702	-1.92055	-2.12767	-3.32587	-1.80146	-1.03547	-0.854974
	G8_W_ICC2065 C2 _ 2	G8	Harvest2_WW	-2.59118	-2.62685	-0.675031	-2.08026	-0.342425	1.03648	-2.3221	-1.30747	-1.76089	0.184564	-0.345579	-1.58827	-2.58757	-2.84667	-3.49756	-2.84473	-1.81843	-1.24775	-2.20624	-3.6021	-2.43878	-2.58391	-2.71606	-0.867601	-4.18759	-2.01962	-2.2288	0.375799	-3.85212	-2.60892	-1.48972	-2.51509	0.0235588	-3.41558	-0.578049	-1.24711	-2.59185	-3.15997	-0.242915	-0.34983	-1.89089	-2.01309	-3.40668	-1.83773	-0.885237	-0.846083
	G8_W_ICC2065 C2 _ 3	G8	Harvest2_WW	-2.52258	-2.36454	-0.648914	-2.01059	-0.338908	1.07859	-2.06082	-0.991454	-1.71135	0.260206	-0.217604	-1.52029	-3.23048	-2.71968	-3.59235	-2.65863	-1.42399	-1.2746	-2.26722	-3.51619	-2.38956	-2.42371	-2.5199	-0.737068	-4.10972	-1.90446	-2.14964	0.394978	-3.72212	-2.48917	-1.15948	-2.41276	0.127448	-3.42257	-0.467477	-1.1877	-2.828	-3.20906	-0.0218606	-0.24516	-1.72376	-1.9507	-3.59818	-1.60339	-0.773253	-0.799382
	G9_W_ICC2737 C2 _ 1	G9	Harvest2_WW	-2.63648	-2.62746	-1.06244	-2.29919	-0.160126	0.370513	-2.57196	-1.72681	-1.92274	-0.429764	-0.344869	-1.78266	-3.36298	-3.13098	-3.52457	-2.98364	-2.00357	-1.54522	-2.67228	-3.85199	-3.2442	-3.1221	-2.61771	-1.40112	-4.15473	-2.31883	-2.30899	0.0506913	-3.70561	-2.75763	-1.66618	-2.68689	-0.12294	-3.80637	-0.919364	-1.58004	-3.82466	-3.17909	-0.168054	-0.456036	-1.83904	-2.29524	-3.67408	-1.98773	-1.25985	-1.06238
	G9_W_ICC2737 C2 _ 2	G9	Harvest2_WW	-2.65726	-2.78959	-1.07437	-2.34866	-0.202206	0.262693	-2.56872	-1.79412	-1.93198	-0.501759	-0.415007	-1.81737	-3.18494	-3.23239	-3.55199	-3.10702	-2.05505	-1.56808	-1.75237	-3.91705	-2.82524	-3.18351	-2.77788	-1.4289	-4.15323	-2.33672	-2.33033	-0.00850983	-3.72796	-2.80262	-1.73956	-2.7419	-0.167452	-3.89514	-0.946528	-1.74185	-3.89697	-3.18388	-0.245507	-0.492702	-1.87761	-2.28546	-3.49648	-2.02477	-1.1633	-1.09958
	G9_W_ICC2737 C2 _ 3	G9	Harvest2_WW	-2.72672	-2.67776	-1.24218	-2.39514	-0.251941	0.199059	-2.63185	-1.87285	-2.0669	-0.588614	-0.458182	-1.91458	-3.44298	-3.18988	-3.29066	-3.04879	-2.12757	-1.59773	-2.77136	-3.91932	-2.9409	-3.21466	-2.69635	-1.55036	-4.27753	-2.39539	-2.39041	-0.0249648	-3.79501	-2.84428	-1.812	-2.75461	-0.214871	-3.8723	-1.03144	-1.82142	-4.05437	-3.21248	-0.255385	-0.554072	-1.94386	-2.39225	-3.70576	-2.11494	-1.37666	-1.1602
	G10_W_ICC2629 C2 _ 1	G10	Harvest2_WW	-2.58678	-2.8997	-1.04897	-2.18157	-0.376012	0.633607	-2.08236	-1.68498	-1.93792	-0.200887	-0.387618	-1.90271	-3.37908	-3.05179	-3.30557	-2.97758	-1.76905	-1.30669	-2.52855	-3.65076	-2.7821	-2.8068	-2.85687	-0.894112	-4.14604	-2.3571	-2.21773	-0.0292318	-4.02222	-2.78513	-1.65457	-2.68281	-0.0820346	-3.62723	-0.686646	-1.5778	-3.18728	-2.98295	-0.0508981	-0.331693	-1.90414	-2.14957	-3.31493	-1.62731	-1.55269	-0.832291
	G10_W_ICC2629 C2 _ 2	G10	Harvest2_WW	-2.57972	-2.88918	-1.09935	-2.16423	-0.398823	0.618391	-1.98237	-1.66036	-1.90381	-0.227907	-0.424423	-1.86292	-3.35709	-3.04255	-3.47908	-2.95218	-1.7751	-1.29277	-2.50009	-3.62365	-2.77317	-2.77574	-2.84572	-0.902535	-4.16228	-2.32237	-2.20744	-0.053529	-3.95588	-2.75731	-1.64918	-2.69945	-0.0946712	-3.57568	-0.699133	-1.63126	-3.36786	-2.92033	-0.0671843	-0.369384	-1.8938	-2.14819	-3.40192	-1.57032	-1.51296	-0.856849
	G10_W_ICC2629 C2 _ 3	G10	Harvest2_WW	-2.61034	-2.87553	-1.10016	-2.16649	-0.406281	0.586652	-2.01512	-1.70399	-1.92449	-0.258805	-0.410752	-1.91906	-3.43019	-3.00626	-3.39563	-2.8938	-1.80347	-1.28505	-1.86794	-3.61981	-2.84452	-2.79005	-2.79797	-0.929788	-4.17604	-2.35187	-2.17803	-0.0746764	-3.94675	-2.76715	-1.68163	-2.66932	-0.101911	-3.60412	-0.704547	-1.59376	-3.17035	-2.96647	-0.0539661	-0.361183	-1.89835	-2.13676	-3.43597	-1.62172	-1.53463	-0.852691
	G11_W_ICC2362 C2 _ 1	G11	Harvest2_WW	-2.49487	-2.74157	-1.23167	-2.28021	-0.474422	0.916102	-2.16289	-1.29887	-1.90376	0.054949	-0.359233	-1.94173	-3.33215	-2.91997	-3.4951	-2.78799	-1.77045	-1.3151	-2.39975	-3.65852	-3.00228	-2.65817	-2.65074	-1.15332	-3.93228	-2.07559	-2.25653	0.121602	-3.78412	-2.71536	-1.52393	-2.59894	0.0465996	-3.73025	-0.691908	-1.66985	-3.50153	-3.17126	0.0240538	-0.275375	-1.77939	-2.09174	-3.58075	-1.82693	-1.31988	-0.83527
	G11_W_ICC2362 C2 _ 2	G11	Harvest2_WW	-2.62453	-2.97352	-1.41362	-2.39996	-0.560201	0.79769	-2.37594	-1.44067	-2.01414	-0.0153721	-0.518599	-2.08664	-3.54067	-3.12702	-3.58599	-3.0261	-1.90609	-1.40807	-2.55328	-3.77484	-2.76601	-2.77858	-2.79318	-1.323	-4.07839	-2.21576	-2.38887	0.0564492	-3.91358	-2.87554	-1.66452	-2.76653	-0.0468041	-3.85992	-0.835332	-1.94958	-3.23458	-3.3166	-0.127096	-0.408055	-1.93299	-2.20877	-3.65524	-2.07309	-1.37948	-0.937477
	G11_W_ICC2362 C2 _ 3	G11	Harvest2_WW	-2.39944	-2.74069	-1.28733	-2.24913	-0.390425	0.974869	-2.00819	-1.25822	-1.8582	0.0969043	-0.323326	-1.92406	-3.29016	-2.92333	-3.48561	-2.77934	-1.74014	-1.26939	-2.32736	-3.61224	-3.01118	-2.59583	-2.56538	-1.14374	-3.83899	-2.04193	-2.18951	0.158776	-3.72725	-2.69922	-1.45341	-2.58666	0.104497	-3.72729	-0.621463	-1.75316	-2.9251	-3.17471	0.104616	-0.208188	-1.69014	-2.04272	-3.48112	-1.71697	-1.35037	-0.776064
	G12_W_ICC2946 C2 _ 1	G12	Harvest2_WW	-2.51445	-2.56493	-0.961567	-2.05061	-0.566931	0.503036	-2.28018	-1.66038	-1.74182	-0.232366	-0.203932	-1.75425	-3.40516	-3.13302	-3.69454	-2.97565	-1.8552	-1.31252	-1.73575	-3.56513	-2.94435	-2.99369	-2.77812	-1.05786	-4.17427	-2.00961	-2.20757	0.0637992	-4.08365	-2.69206	-1.64197	-2.70522	-0.058791	-3.46945	-0.713083	-1.49516	0	-3.17508	-0.0682928	-0.591057	-2.0662	-1.92573	-3.62271	-1.84401	-1.04609	-1.33582
	G12_W_ICC2946 C2 _ 2	G12	Harvest2_WW	-2.43866	-2.54603	-0.933114	-2.01649	-0.507827	0.546009	-2.12894	-1.59353	-1.69158	-0.224014	-0.119434	-1.74207	-3.29122	-3.11607	-3.55087	-2.94871	-1.7749	-1.28657	-1.64423	-3.5569	-2.96579	-2.94288	-2.72053	-0.998848	-4.05696	-1.95396	-2.17962	0.0881261	-3.05431	-2.63295	-1.58454	-2.66964	0.0072011	-3.51234	-0.65446	-1.48124	0	-3.14752	0.0541203	-0.491931	-1.96206	-1.85655	-2.82848	-1.69417	-0.985158	-1.2718
	G12_W_ICC2946 C2 _ 3	G12	Harvest2_WW	-2.48941	-2.57414	-0.943824	-2.07543	-0.522439	0.591221	-2.15413	-1.56269	-1.70497	-0.172828	-0.124338	-1.74057	-3.36586	-3.06545	-3.65379	-2.8816	-1.74593	-1.33175	-1.668	-3.59704	-3.0146	-2.98024	-2.63862	-0.935243	-4.10061	-2.01125	-2.20467	0.0717999	-3.99304	-2.65457	-1.55303	-2.65231	-0.000418867	-3.43968	-0.642369	-1.48288	-4.10211	-3.18823	0.0604795	-0.438951	-1.9697	-1.87301	-3.52947	-1.75527	-0.991639	-1.25369
	G13_W_ICC4639 C2 _ 1	G13	Harvest2_WW	-2.50808	-2.91809	-0.571894	-2.01818	-0.499121	0.76713	-1.87892	-1.43706	-1.74964	0.0170114	-0.321967	-1.91108	-3.31556	-3.15401	-3.29962	-3.04955	-1.68734	-1.31584	-1.95547	-3.60264	-2.6628	-2.94196	-2.7654	-0.641696	-3.98931	-2.33105	-2.08142	-0.0370454	-3.79	-2.73722	-1.51924	-2.62265	0.0923186	-3.24319	-0.473657	-1.17294	-3.45632	-3.16998	0.0386484	-0.369241	-1.74982	-1.81669	-3.35841	-1.46367	-1.22319	-0.932981
	G13_W_ICC4639 C2 _ 2	G13	Harvest2_WW	-2.73082	-2.94833	-0.74333	-2.10682	-0.628241	0.608171	-2.24291	-1.76719	-1.98761	-0.125183	-0.423503	-2.04778	-3.42512	-3.23161	-3.48584	-3.08149	-1.9619	-1.4106	-2.41466	-3.62206	-2.92926	-3.17752	-2.84366	-0.727427	-4.18035	-2.44494	-2.28706	-0.0129001	-3.98845	-2.87833	-1.85284	-2.76873	0.00253885	-3.23558	-0.637092	-1.1808	-3.83489	-3.28499	-0.151741	-0.501249	-2.02701	-2.0479	-3.50057	-1.85442	-1.1268	-1.08237
	G13_W_ICC4639 C2 _ 3	G13	Harvest2_WW	-2.65373	-3.0705	-0.776538	-2.19982	-0.612067	0.635183	-2.22953	-1.67379	-1.93937	-0.0818262	-0.419389	-2.04526	-3.33857	-3.30421	-3.04743	-3.20095	-3.69544	-1.45519	-2.11344	-3.80699	-2.87794	-3.17446	-2.96757	-0.708067	-3.94436	-2.48021	-2.31572	-0.12107	-3.97596	-2.87909	-1.79245	-2.7361	-2.49359e-05	-3.44564	-0.613555	-1.33085	-3.62877	-3.22906	-0.103172	-0.42516	-1.94627	-2.0773	-3.29206	-1.79306	-1.3137	-1.04565
	G14_W_ICC4657 C2 _ 1	G14	Harvest2_WW	-2.46536	-2.80465	-0.545416	-1.96625	-0.422065	0.746002	-2.03157	-1.50703	-1.65364	-0.068425	-0.205381	-1.64234	-3.2366	-2.8898	-3.46533	-2.75625	-1.61767	-1.24042	-2.39333	-3.48278	-2.60941	-2.65715	-2.75062	-0.899351	-4.02302	-2.07203	-2.16904	0.186947	-3.87441	-2.64055	-1.49811	-2.53704	-0.134746	-3.0911	-0.958097	-0.996381	-3.40434	-3.13086	-0.0224949	-0.350014	-1.9044	-1.89024	-3.50995	-1.70626	-1.32191	-1.12361
	G14_W_ICC4657 C2 _ 2	G14	Harvest2_WW	-2.48223	-2.84487	-0.653723	-2.12076	-0.483046	0.651623	-2.18909	-1.68039	-1.79475	-0.16136	-0.26433	-1.77743	-3.33391	-3.08645	-3.50941	-2.95277	-1.80765	-1.294	-2.50225	-3.55459	-2.79199	-2.84963	-2.88952	-0.997419	-4.02186	-2.16079	-2.25928	0.12062	-3.11229	-2.77352	-1.6839	-2.6922	-0.223182	-3.20699	-1.09782	-1.11315	-3.63957	-3.22564	-0.0964505	-0.368582	-2.01646	-1.99048	-3.45404	-1.80956	-1.49897	-1.1884
	G14_W_ICC4657 C2 _ 3	G14	Harvest2_WW	-2.27376	-2.64808	-0.301877	-1.89305	-0.285624	0.935584	-1.8501	-1.36455	-1.52322	0.0816189	-0.0457667	-1.42723	-3.1797	-2.86949	-3.41917	-2.77184	-1.4998	-1.18656	-2.25802	-3.41646	-2.44466	-2.59561	-2.68372	-0.801692	-3.87324	-1.94206	-2.05928	0.297718	-3.77975	-2.53176	-1.37813	-2.4699	-0.0252256	-3.03776	-0.852655	-0.758187	-3.45918	-2.741	0.101771	-0.171094	-1.78732	-1.66575	-3.46788	-1.4158	-1.23496	-0.977646
	G15_W_ICC4593 C2 _ 1	G15	Harvest2_WW	-2.41956	-2.76073	-1.17804	-2.25607	-0.441105	0.568947	-1.98447	-1.68689	-1.88018	-0.156577	-0.289751	-1.81289	-2.92705	-3.00495	-3.45036	-2.83258	-1.80205	-1.25505	-2.35316	-3.58669	-2.90362	-2.89118	-2.69561	-0.968786	-3.8785	-1.97061	-2.08241	0.153822	-3.91082	-2.74349	-1.65574	-2.58852	0.000490317	-3.65718	-0.572005	-1.70588	-3.86016	-3.20993	0.0514379	-0.397662	-1.85739	-1.77809	-3.32783	-1.59527	-1.75548	-0.944427
	G15_W_ICC4593 C2 _ 2	G15	Harvest2_WW	-2.47811	-2.92594	-1.38796	-2.32537	-0.57253	0.534743	-2.07259	-1.78468	-2.00568	-0.235558	-0.402689	-2.07383	-3.33142	-3.15307	-3.52949	-2.6697	-1.92177	-1.27435	-2.55044	-3.6351	-2.90071	-2.94287	-2.83153	-1.09701	-3.90342	-2.10038	-2.15219	0.0768678	-4.02106	-2.86227	-1.77072	-2.77228	-0.0677132	-3.69388	-0.645316	-1.88817	-3.63038	-3.02768	-0.0505347	-0.53206	-1.98635	-1.95165	-3.48448	-1.7431	-2.07306	-1.04912
	G15_W_ICC4593 C2 _ 3	G15	Harvest2_WW	-2.37493	-2.91299	-1.30207	-2.24622	-0.477689	0.610809	-1.93306	-1.64817	-1.88364	-0.139038	-0.302206	-1.98954	-3.20855	-3.09471	-3.45371	-2.91563	-1.84411	-1.23509	-1.78227	-3.5733	-2.83464	-2.88607	-2.84201	-0.985935	-3.81716	-1.96844	-2.07933	0.101802	-3.91463	-2.77784	-1.65991	-2.70335	-0.0117507	-3.68489	-0.577236	-1.77166	-3.6597	-3.17838	0.0433678	-0.435746	-1.86089	-1.83483	-3.4141	-1.61479	-2.00737	-0.977687
	G16_W_ICC5639 C2 _ 1	G16	Harvest2_WW	-2.86469	-2.75125	-1.49814	-2.33172	-0.406589	0.921147	-2.85522	-1.27998	-1.70217	0.280053	-0.472173	-1.6298	-3.52363	-2.82448	-3.57539	-2.82077	-1.37841	-1.38312	-2.56127	-3.90046	-2.60673	-2.7898	-2.33038	-1.07557	-4.79424	-2.37252	-2.25567	0.0496811	-4.12632	-2.79612	-1.5008	-2.41804	-0.0228757	-3.75031	-0.560119	-1.49924	-3.40771	-3.39609	-0.37292	-0.656313	-2.09671	-2.08715	-3.75207	-2.26982	-0.757357	-0.924192
	G16_W_ICC5639 C2 _ 2	G16	Harvest2_WW	-2.56408	-2.49452	-0.803785	-2.21794	-0.275607	1.11682	-2.63393	-0.871586	-1.64812	0.41259	-0.311322	-1.50117	-3.35851	-2.76795	-3.48649	-2.76284	-1.06043	-1.26541	-2.29212	-3.78826	-2.51934	-2.68158	-2.18739	-0.882815	-4.33649	-2.21004	-2.04692	0.19304	-3.84394	-2.62969	-1.11279	-2.33121	0.208695	-3.78598	-0.3021	-1.59664	-3.09193	-3.25947	0.00252363	-0.456218	-1.78115	-1.87142	-3.43534	-2.21015	-0.658623	-0.777693
	G16_W_ICC5639 C2 _ 3	G16	Harvest2_WW	-2.77449	-2.59888	-0.725405	-2.27231	-0.32201	1.0428	-2.72084	-0.790196	-1.73193	0.437803	-0.411137	-1.53723	-3.41972	-2.70007	-3.38098	-2.83151	-3.22854	-1.31756	-4.43251	-5.43208	-3.31855	-5.84273	-2.25139	-1.76378	-4.5848	-2.1686	-2.08569	0.146045	-3.97583	-2.69907	-1.13031	-2.30442	0.113509	-3.78444	-0.340486	-1.4852	-3.22164	-3.26485	-0.283187	-0.596453	-1.92615	-1.94427	-3.53822	-2.19521	-0.669945	-0.834351
	G17_W_ICC6279 C2 _ 1	G17	Harvest2_WW	-2.70968	-2.92726	-1.32984	-2.77489	-0.285114	-0.0821046	-2.58328	-0.551137	-2.39235	-0.613658	-0.631203	-2.06845	-3.54203	-3.38131	-3.6208	-3.22922	-2.16002	-1.48682	-2.58933	-4.25499	-3.21701	-3.36749	-2.8575	-1.06235	-4.35923	-2.44263	-2.48522	-0.050076	-3.95158	-3.01715	-1.82794	-2.92235	-0.151273	-3.89485	-1.26212	-2.11052	0	-3.4697	-0.48248	-0.52506	-2.20557	-2.66318	-3.49614	-1.88235	-0.909666	-1.2411
	G17_W_ICC6279 C2 _ 2	G17	Harvest2_WW	-2.45062	-2.72982	-1.18418	-2.47554	-0.0444056	0.236849	-2.13297	-1.11701	-2.06138	-0.365618	-0.331225	-1.84711	-3.37631	-3.11868	-3.60465	-2.95422	-1.86385	-1.32586	-2.31038	-4.04704	-2.56311	-3.03986	-2.59465	-0.796839	-3.9314	-2.15239	-2.22489	0.157463	-3.7126	-2.72826	-1.49434	-2.6621	0.0883908	-3.74842	-0.951115	-1.9226	0	-3.38223	-0.130037	-0.267279	-1.91362	-2.36643	-3.51577	-1.49597	-0.71082	-0.978318
	G17_W_ICC6279 C2 _ 3	G17	Harvest2_WW	-2.51723	-2.73054	-1.24377	-2.5722	-0.0563624	0.147787	-2.19787	-1.83153	-2.15257	-0.424167	-0.42706	-1.91735	-3.37529	-3.1394	-3.47898	-2.97844	-1.94513	-1.34897	-2.38167	-4.1406	-3.01053	-3.1319	-2.69504	-0.850479	-4.00611	-2.24588	-2.26494	0.11519	-3.75762	-2.80047	-1.60652	-2.66421	0.0408339	-4.70204	-1.0223	-2.05596	0	-3.28764	-0.220067	-0.290658	-1.97527	-2.04814	-3.09825	-1.57048	-0.728419	-1.00678
	G18_W_ICC6293 C2 _ 1	G18	Harvest2_WW	-2.6445	-2.50415	-0.0797205	-2.07329	-0.758096	0.864147	-2.79253	-1.31994	-1.88459	0.111222	-0.381613	-1.58515	-3.4596	-3.23614	-3.4704	-3.22337	-1.94779	-1.45936	-2.61531	-3.83962	-2.43913	-3.08514	-2.71029	-1.03194	-4.44643	-2.1172	-2.25857	0.0112891	-4.04506	-2.74968	-1.77075	-2.63608	-0.0248556	-3.00679	-0.54523	-0.72708	-2.7742	-3.21681	-0.391032	-0.550499	-2.09114	-1.87797	-3.30291	-2.51592	-0.694192	-0.892127
	G18_W_ICC6293 C2 _ 2	G18	Harvest2_WW	-2.57601	-2.35679	0.0777501	-2.00376	-0.643002	0.89902	-2.7036	-1.24298	-1.76578	0.206931	-0.293095	-1.45217	-3.42034	-3.18683	-3.44488	-3.1733	-1.84136	-1.37114	-2.54988	-3.82439	-2.27906	-3.05446	-2.64475	-0.978534	-4.50461	-2.0756	-2.10815	0.0570031	-4.04491	-2.69304	-1.68738	-2.55509	0.0183901	-2.96498	-0.481764	-0.590418	-2.7329	-3.15909	-0.366738	-0.470671	-1.97184	-1.72882	-3.27817	-2.47936	-0.565442	-0.788716
	G18_W_ICC6293 C2 _ 3	G18	Harvest2_WW	-2.58017	-2.50619	-0.0179916	-1.97986	-0.704581	0.975048	-2.72579	-1.2456	-1.75372	0.164025	-0.305008	-1.48538	-3.40168	-3.16802	-3.48135	-3.14934	-1.77111	-1.37975	-2.55672	-3.70583	-2.40012	-2.98418	-2.57718	-0.950168	-4.30075	-2.0037	-2.16796	0.0660913	-3.92832	-2.64169	-1.67628	-2.56504	0.0518732	-2.83343	-0.433495	-0.708496	-2.67061	-3.15314	-0.179289	-0.446127	-1.93359	-1.74766	-3.10792	-2.57791	-0.654875	-0.817334
	G19_W_ICC6579 C2 _ 1	G19	Harvest2_WW	-2.19146	-2.6868	-1.01159	-1.98918	-0.540796	0.844006	-2.6007	-1.10004	-1.70081	0.127319	-0.364058	-2.12097	-3.38991	-3.26707	-3.04727	-3.20876	-1.80935	-1.24567	-2.17575	-3.93488	-2.66514	-2.88899	-2.66631	-0.760929	-3.17724	-2.46448	-1.9653	-0.0394496	-3.85285	-2.91457	-1.70799	-2.65763	0.168397	-3.87846	-0.304631	-1.75369	-3.1586	-3.12138	-0.00522124	-0.539946	-1.88776	-1.69927	-3.4506	-1.93688	-1.17293	-0.828862
	G19_W_ICC6579 C2 _ 2	G19	Harvest2_WW	-2.4081	-2.76092	-1.03374	-2.01266	-0.593153	0.850538	-2.56151	-1.2119	-1.70756	0.225407	-0.395665	-1.99958	-3.49667	-3.20209	-3.49348	-3.15214	-1.71567	-1.26546	-2.10492	-4.04071	-2.98245	-2.86857	-2.67849	-0.724223	-3.94725	-2.43619	-1.97744	-0.0176136	-3.89253	-2.86774	-1.64563	-2.63955	0.181726	-3.87658	-0.317487	-1.83479	-3.10159	-3.18386	0.0526984	-0.568289	-1.89347	-1.72305	-3.36172	-2.20363	-0.91869	-0.804537
	G19_W_ICC6579 C2 _ 3	G19	Harvest2_WW	-2.28244	-2.75568	-0.980514	-1.951	-0.502046	0.870051	-2.49015	-1.25655	-1.68847	0.189633	-0.318386	-2.02456	-3.4551	-3.17782	-3.45046	-3.14128	-1.73898	-1.21496	-2.2082	-4.00552	-2.88005	-2.83657	-2.62254	-0.674963	-3.88457	-2.37937	-1.93573	0.00683124	-3.87121	-2.83094	-1.65026	-2.61229	0.18625	-3.82121	-0.285706	-1.67556	-3.21396	-3.12517	0.053081	-0.510608	-1.84371	-1.69458	-3.25839	-1.84983	-0.960465	-0.783622
	G20_W_ICC6537 C2 _ 1	G20	Harvest2_WW	-1.95965	-2.7358	-0.0414647	-1.98562	-0.578387	0.689676	-2.55284	-1.07617	-1.63748	0.0299079	-0.10527	-1.32511	-3.26388	-3.08304	-3.46103	-3.03573	-1.49771	-1.2566	-2.32564	-3.4637	-2.41483	-2.90521	-2.46508	-0.716228	-3.34081	-2.06224	-2.11639	0.14453	-3.65844	-2.68956	-1.36137	-2.53086	0.14793	-3.30091	-0.336269	-0.687652	-3.18341	-3.20594	0.0937901	-0.371193	-1.86194	-1.51812	-3.43496	-1.99465	-0.983388	-0.700536
	G20_W_ICC6537 C2 _ 2	G20	Harvest2_WW	-2.20959	-2.65741	-0.089553	-2.05279	-0.632019	0.679811	-2.34758	-1.27809	-1.70297	0.0540437	-0.160894	-1.35019	-3.14275	-3.02688	-3.47105	-2.96466	-1.54988	-1.1613	-2.4407	-3.59476	-2.53374	-2.83728	-2.36261	-0.735555	-3.82971	-1.93893	-2.01761	0.115014	-3.81584	-2.58413	-1.37318	-2.50178	0.112138	-3.07868	-0.377878	-0.708591	-3.15911	-3.12096	0.069588	-0.398951	-1.88903	-1.60068	-3.08498	-1.79479	-0.797835	-0.711147
	G20_W_ICC6537 C2 _ 3	G20	Harvest2_WW	-2.38425	-2.84466	-0.170939	-2.1974	-0.699825	0.597745	-2.54889	-1.36373	-1.74097	-0.0200788	-0.241562	-1.46419	-3.32029	-3.20285	-3.73072	-3.14438	-1.63452	-1.31997	-2.53805	-3.70813	-2.83437	-3.02165	-2.48398	-0.802364	-3.98604	-2.10425	-2.18011	0.00141083	-3.89815	-2.75434	-1.50551	-2.66306	0.0222334	-3.17259	-0.46237	-0.789764	-3.28054	-3.25918	-0.0253174	-0.427596	-1.97902	-1.6781	-3.47279	-2.05418	-0.858307	-0.813
	G21_W_ICC6811 C2 _ 1	G21	Harvest2_WW	-2.51749	-2.59886	-0.609947	-2.24164	-0.535008	0.464009	-2.40536	-1.36102	-1.70157	-0.211394	-0.252437	-1.44724	-3.2077	-3.18672	-3.36951	-3.14998	-1.92053	-1.32052	-2.35963	-3.56791	-2.45415	-3.03453	-2.58656	-0.911172	-3.82429	-1.92799	-2.09939	0.139752	-3.88051	-2.70912	-1.6949	-2.5471	0.196175	-3.50868	-0.394497	-1.30089	-3.24195	-3.16908	-0.106452	-0.462043	-1.8418	-1.53189	-3.25805	-1.85265	-0.690948	-0.770835
	G21_W_ICC6811 C2 _ 2	G21	Harvest2_WW	-2.79969	-2.70938	-0.625776	-2.28995	-0.591345	0.431908	-2.36293	-1.55869	-1.76555	-0.199218	-0.306986	-1.46653	-2.97152	-3.19794	-3.19724	-3.17078	-1.97379	-1.33222	-2.41137	-3.59427	-2.18644	-3.03299	-2.64461	-0.964998	-4.47241	-1.91562	-2.1294	0.165051	-3.9174	-2.69175	-1.73155	-2.57284	0.176803	-3.3068	-0.422172	-1.23313	-3.37106	-3.25673	-0.0728272	-0.565268	-1.90136	-1.62358	-3.46028	-2.02572	-0.464128	-0.794829
	G21_W_ICC6811 C2 _ 3	G21	Harvest2_WW	-2.65392	-2.69911	-0.523019	-2.24459	-0.526805	0.45239	-2.36853	-1.54698	-1.71926	-0.180415	-0.242904	-1.39628	-3.2417	-3.24193	-3.58022	-3.21664	-1.93436	-1.28446	-2.40211	-3.55508	-2.26173	-3.06522	-2.62733	-0.927471	-4.53593	-1.90541	-2.07506	0.174246	-3.94786	-2.70293	-1.74701	-2.58092	0.196046	-3.31529	-0.391689	-1.16483	-3.38623	-3.17638	-0.0476181	-0.504739	-1.87474	-1.55154	-3.52309	-1.92217	-0.42031	-0.741602
	G22_W_ICC8950 C2 _ 1	G22	Harvest2_WW	-2.50657	-2.71549	-0.195814	-2.05531	-0.638757	0.839717	-2.41017	-1.17302	-1.63562	0.260396	-0.283635	-1.57841	-3.31219	-3.17699	-3.73948	-3.14726	-1.62984	-1.30792	-2.18739	-3.79279	-2.74098	-2.98838	-2.68493	-0.572834	-4.22938	-2.05948	-1.97718	0.124731	-3.94111	-2.68958	-1.54564	-2.59534	0.128671	-3.04375	-0.369714	-0.789622	-3.5035	-3.21392	-0.0671019	-0.567252	-1.93748	-1.66208	-3.57467	-2.00412	-0.614052	-0.852994
	G22_W_ICC8950 C2 _ 2	G22	Harvest2_WW	-2.51647	-2.71264	-0.130859	-2.01021	-0.612969	0.850459	-2.34125	-1.17829	-1.63508	0.268546	-0.237907	-1.52215	-3.30337	-3.16234	-3.67909	-3.12585	-1.47309	-1.31003	-2.13628	-3.74052	-2.29552	-2.95367	-2.66371	-0.535923	-4.27703	-2.01648	-1.96064	0.138793	-3.88513	-2.64489	-1.41959	-2.58353	0.157626	-2.97678	-0.350507	-0.692451	-3.5372	-3.18211	-0.0413175	-0.524065	-1.92502	-1.6314	-3.73049	-1.8605	-0.571887	-0.841932
	G22_W_ICC8950 C2 _ 3	G22	Harvest2_WW	-2.50667	-2.71058	-0.241526	-2.04538	-0.660668	0.842438	-2.35643	-1.16599	-1.61979	0.279913	-0.285215	-1.58145	-3.1631	-3.17514	-3.56566	-3.13916	-1.60603	-1.29025	-2.25817	-3.76984	-2.3315	-2.97843	-2.64494	-0.569887	-4.20027	-2.05269	-1.97485	0.148034	-3.95936	-2.67228	-1.5309	-2.59165	0.126892	-3.02988	-0.359111	-0.853887	-3.49991	-3.19777	-0.0287788	-0.55763	-1.95134	-1.68846	-3.14293	-1.96641	-0.635807	-0.849171
	G23_W_ICC9002 C2 _ 1	G23	Harvest2_WW	-2.63347	-2.61989	-0.00577114	-1.87261	-0.53315	0.547098	-2.46811	-1.44009	-1.61246	-0.0060039	-0.182054	-1.37277	-2.98316	-3.158	-3.42519	-3.13026	-1.85958	-1.17887	-2.45075	-3.69081	-2.2511	-3.07365	-2.72204	-0.997541	-4.63719	-1.97417	-1.91767	0.155139	-3.98796	-2.64274	-1.83741	-2.46188	0.0829412	-2.8995	-0.408384	-0.63588	-2.84327	-2.92504	-0.14154	-0.53375	-2.04686	-1.49948	-3.41084	-2.02734	-0.548293	-0.818046
	G23_W_ICC9002 C2 _ 2	G23	Harvest2_WW	-2.62381	-2.7098	-0.0827766	-1.92459	-0.65404	0.561839	-2.60413	-1.36052	-1.70738	-0.0395486	-0.214805	-1.42036	-3.22613	-3.21092	-3.41599	-3.19916	-1.9047	-1.26157	-2.50037	-3.71927	-2.40727	-3.08489	-2.73802	-1.01403	-4.56898	-1.98843	-2.01255	0.101457	-4.02284	-2.66013	-1.85302	-2.53471	0.0535508	-2.98672	-0.432716	-0.767502	-2.83941	-3.07029	-0.0779625	-0.58187	-2.04726	-1.55852	-3.19619	-2.24524	-0.718234	-0.895449
	G23_W_ICC9002 C2 _ 3	G23	Harvest2_WW	-2.62842	-2.5927	0.0410072	-1.87149	-0.53315	0.622386	-2.55826	-1.41511	-1.61363	0.0676995	-0.129114	-1.3241	-3.19622	-3.12067	-3.50035	-3.10859	-1.82727	-1.21299	-2.43877	-3.68253	-2.20067	-3.05552	-2.79871	-0.943853	-4.54764	-1.94892	-1.93592	0.202148	-4.0158	-2.62185	-1.77131	-2.42513	0.130478	-2.91701	-0.351292	-0.622363	-2.76393	-3.00822	-0.0722859	-0.501283	-2.01902	-1.43817	-3.22901	-2.26603	-0.537731	-0.75682
	G24_W_ICC9942 C2 _ 1	G24	Harvest2_WW	-3.05374	-2.63065	-0.885398	-2.04151	-0.628536	0.874969	-2.48371	-1.04894	-1.43356	0.15532	-0.259041	-1.61994	-3.35285	-3.20511	-3.40449	-3.21988	-1.8142	-1.32236	-2.36314	-3.93346	-2.43823	-2.9356	-2.7221	-0.901959	-4.75902	-2.1253	-2.03544	0.118599	-3.85657	-2.75181	-1.62065	-2.65705	0.170396	-3.81053	-0.328363	-1.64815	-2.88224	-3.07142	-0.221866	-0.421313	-1.87064	-1.5531	-3.44554	-2.09288	-0.637417	-0.785905
	G24_W_ICC9942 C2 _ 2	G24	Harvest2_WW	-2.77928	-2.62765	-0.844069	-2.01069	-0.616507	0.873896	-2.4954	-1.17858	-1.44186	0.170788	-0.257294	-1.51208	-3.34399	-3.19332	-3.55943	-3.2133	-1.75871	-1.32339	-2.42189	-3.84661	-2.80416	-2.9475	-2.66422	-0.858445	0	-2.1015	-2.05538	0.0807967	-3.89029	-2.72857	-1.63395	-2.64637	0.159438	-3.65665	-0.337904	-1.55212	-2.89813	-3.09327	-0.09862	-0.434974	-1.87628	-1.5442	-3.22516	-2.07938	-0.360364	-0.784787
	G24_W_ICC9942 C2 _ 3	G24	Harvest2_WW	-2.87784	-2.6124	-0.831746	-1.97553	-0.606372	0.865603	-2.46863	-0.879143	-1.47467	0.19279	-0.22935	-1.56342	-3.26717	-3.16745	-3.67253	-3.1752	-1.61808	-1.29898	-2.40863	-3.84014	-2.88465	-2.87946	-2.63062	-0.837176	0	-2.08333	-2.0104	0.0834484	-3.79198	-2.69804	-1.49942	-2.6197	0.192123	-3.68959	-0.315783	-1.56222	-2.81481	-3.06932	-0.16509	-0.416942	-1.83799	-1.50178	-3.32952	-2.0297	-0.557702	-0.783685
	G25_W_ICC21284 C2 _ 1	G25	Harvest2_WW	-2.5733	-2.76903	-1.62983	-2.18529	-0.362404	0.689181	-2.00466	-1.2325	-1.61157	0.0849385	-0.392341	-1.68782	-3.31514	-3.13836	-3.40471	-3.04051	-1.77386	-1.29523	-2.13804	-3.96642	-2.36065	-2.90628	-2.65736	-0.885452	-4.22762	-2.20111	-1.88845	0.152543	-3.81652	-2.80338	-1.51438	-2.61021	0.16338	-4.34167	-0.313812	-2.56365	-3.45231	-3.12602	0.0434756	-0.441246	-1.77221	-1.64954	-3.45175	-1.49975	-0.511203	-0.764397
	G25_W_ICC21284 C2 _ 2	G25	Harvest2_WW	-3.01939	-2.6727	-1.68714	-2.18651	-0.655264	0.94602	-2.60533	-0.877208	-1.56137	0.590011	-0.43439	-2.05174	-3.23181	-3.12004	-3.48965	-3.02761	-1.52565	-1.4826	-2.24192	-4.09842	-2.26022	-2.98579	-2.56839	-0.862111	-4.32022	-2.25721	-2.24395	0.351047	-3.87032	-2.76821	-1.11608	-2.56214	0.25982	-4.22224	-0.0989605	-2.52665	-3.79303	-3.3371	-0.0088002	-0.628416	-1.86189	-1.76335	-3.13654	-2.30369	-0.385331	-0.678412
	G25_W_ICC21284 C2 _ 3	G25	Harvest2_WW	-2.86665	-2.69735	-1.68377	-2.16847	-0.572475	0.960404	-2.42417	-0.782562	-1.60301	0.509873	-0.36525	-1.72823	-3.12341	-3.1834	-3.46187	-3.08882	-1.43765	-1.40716	-1.79009	-4.08016	-2.18345	-3.0241	-2.63373	-0.816748	-4.63336	-2.23883	-2.20096	0.34409	-3.81531	-2.79286	-1.11232	-2.62653	0.280897	-4.2688	-0.179815	-2.5373	-3.97527	-3.11222	0.0445458	-0.554087	-1.83595	-1.72949	-3.04549	-2.07826	-0.347362	-0.706296
	G26_W_ICC21378 C2 _ 1	G26	Harvest2_WW	-2.94723	-2.68602	-1.71873	-2.2272	-0.580864	0.922797	-2.37089	-0.71756	-1.68087	0.552076	-0.397106	-1.74574	-3.25574	-3.10539	-3.48896	-3.00568	-1.43861	-1.40844	-1.96243	-4.05733	-2.20598	-2.98459	-2.27675	-0.850581	-4.59809	-2.2555	-2.16104	0.318879	-3.87281	-2.80031	-1.0423	-2.58332	0.252967	-4.24097	-0.172415	-2.54323	-3.81408	-3.2515	-0.00548919	-0.569833	-1.84126	-1.74345	-3.48513	-2.02514	-0.374563	-0.692402
	G26_W_ICC21378 C2 _ 2	G26	Harvest2_WW	-2.61975	-2.85663	-1.61221	-2.18891	-0.416004	0.575153	-1.933	-1.25749	-1.73672	0.0558201	-0.331654	-1.7363	-3.3652	-3.17041	-3.3881	-3.09594	-1.81845	-1.32786	-2.33048	-3.9752	-2.3896	-2.96134	-2.79207	-0.920412	-4.34236	-2.20883	-1.87308	0.112752	-3.84527	-2.8144	-1.55936	-2.63744	0.0967515	-4.14962	-0.327167	-2.33235	-3.52046	-3.30184	0.00872528	-0.445248	-1.79091	-1.63557	-3.35225	-1.45505	-0.571722	-0.743483
	G26_W_ICC21378 C2 _ 3	G26	Harvest2_WW	-2.46784	-2.93372	-1.64492	-2.18698	-0.432748	0.605276	-1.90152	-1.31105	-1.78927	-0.0153802	-0.386734	-1.82191	-3.3703	-3.18409	-3.33123	-3.09718	-1.82878	-1.31961	-2.48897	-3.92165	-2.57649	-2.97308	-2.78523	-0.89835	-3.87081	-2.21589	-1.9008	0.104619	-3.85436	-2.81603	-1.58582	-2.64164	0.101608	-4.11831	-0.375092	-2.47946	-3.49763	-3.24725	0.0986457	-0.42761	-1.82819	-1.69145	-3.13099	-1.4273	-0.790709	-0.771537
	G27_W_ICC21627 C2 _ 1	G27	Harvest2_WW	-2.52268	-2.89156	-0.999103	-2.05751	-0.338946	1.06109	-2.02384	-0.67255	-1.47177	0.443891	-0.436552	-1.73025	-3.44493	-3.03716	-3.7768	-3.11528	-1.41563	-1.28905	-2.49762	-3.97345	-2.52615	-2.61945	-2.78245	-0.796322	-4.27982	-2.32357	-1.89705	0.147113	-3.79864	-2.82314	-1.11357	-2.59905	0.185391	-3.62213	-0.209377	-1.67722	-3.33114	-3.18	0.0468495	-0.421382	-1.83053	-1.74015	-3.5874	-1.57639	-0.652118	-0.770523
	G27_W_ICC21627 C2 _ 2	G27	Harvest2_WW	-3.03596	-2.91137	-1.01011	-2.05962	-0.386695	0.9591	-1.9277	-0.756249	-1.56263	0.36199	-0.443762	-1.73813	-3.38902	-3.15107	-3.47888	-3.22334	-1.52151	-1.3405	-2.5209	-4.01192	-2.47716	-2.69155	-2.84526	-0.839211	-4.3577	-2.33235	-1.90989	0.0501705	-3.85609	-2.83951	-1.22899	-2.67669	0.127801	-3.57864	-0.295981	-1.67516	-3.36482	-3.21242	-0.0228335	-0.454679	-1.851	-1.76038	-3.61395	-1.46351	-0.648223	-0.827158
	G27_W_ICC21627 C2 _ 3	G27	Harvest2_WW	-2.55566	-2.88854	-0.919131	-2.00974	-0.346104	1.04345	-1.92166	-0.663933	-1.49544	0.422169	-0.397395	-1.70957	-3.32082	-3.08926	-3.59198	-3.15977	-1.44522	-1.31886	-2.45262	-4.01945	-2.44244	-2.65361	-2.79062	-0.827248	-4.37805	-2.28669	-1.88942	0.126996	-3.82174	-2.79749	-1.14117	-2.60259	0.197481	-3.60101	-0.207232	-1.57798	-3.32056	-3.22911	0.0690839	-0.420525	-1.80859	-1.71825	-3.56225	-1.41978	-0.743416	-0.747704
	G28_W_ICC21944 C2 _ 1	G28	Harvest2_WW	-2.99702	-3.05093	-1.38074	-2.34616	-0.413141	0.657175	-1.73872	-1.1731	-2.12765	0.0821258	-0.371731	-1.74873	-3.46289	-3.18577	-3.47852	-3.11504	-1.94385	-1.40784	-2.39574	-4.02946	-2.46372	-3.0987	-2.91355	-1.08011	-4.35305	-2.15321	-1.94495	0.121097	-3.81602	-2.78691	-1.58863	-2.69043	0.0714578	-3.89419	-0.519045	-2.1109	-3.74957	-3.17904	-0.244763	-0.390671	-1.80821	-1.6663	-3.29385	-1.37144	-0.496081	-0.833127
	G28_W_ICC21944 C2 _ 2	G28	Harvest2_WW	-2.82466	-2.95452	-0.967584	-2.25419	-0.386912	0.717336	-2.53575	-1.43587	-1.98713	0.160724	-0.248109	-1.63674	-3.56022	-3.24593	-3.60344	-3.11591	-1.91781	-1.28082	-2.17318	-3.76455	-2.22554	-3.08526	-2.65835	-1.06403	-4.66983	-2.10298	-2.04851	0.253641	-3.81716	-2.7522	-1.61936	-2.71661	0.159594	-3.88612	-0.474979	-1.6351	-3.84	-3.29846	-0.125103	-0.391452	-1.81106	-1.73298	-3.30439	-2.05832	-0.359277	-0.811346
	G28_W_ICC21944 C2 _ 3	G28	Harvest2_WW	-3.01356	-2.94606	-0.886769	-2.18976	-0.408662	0.730143	-2.56087	-1.38936	-2.0015	0.180802	-0.25957	-1.61523	-3.48173	-3.23559	-3.8376	-3.11006	-1.8692	-1.31071	-2.19591	-3.68028	-2.25095	-3.05718	-2.68883	-1.02754	-4.55346	-2.06737	-2.09994	0.235534	-3.83588	-2.72129	-1.62383	-2.72594	0.149472	-3.60686	-0.482877	-1.45738	-3.44222	-3.45053	-0.118576	-0.408099	-1.79746	-1.74323	-3.54712	-2.13328	-0.361301	-0.822084
	G29_W_ICC22299 C2 _ 1	G29	Harvest2_WW	-2.60669	-2.89445	-0.898761	-2.1352	-0.263949	0.609967	-2.60496	-1.50626	-1.75413	-0.250314	-0.236555	-1.66111	-3.32055	-3.59678	-3.50558	-3.18126	-3.87938	-1.21283	-1.88783	-3.84853	-2.46046	-2.88711	-2.78674	-0.976462	-4.33682	-2.12384	-2.23261	0.179522	-3.70104	-2.75268	-1.61958	-2.78849	0.178884	-3.69876	-0.558845	-1.55779	-3.64753	-3.29353	-0.0298425	-0.37328	-1.625	-1.90801	-3.0818	-2.03506	-0.561682	-0.789735
	G29_W_ICC22299 C2 _ 2	G29	Harvest2_WW	-2.47024	-2.86762	-0.712827	-2.11549	-0.203447	0.623952	-2.50527	-1.46418	-1.71138	-0.231446	-0.131519	-1.52613	-3.44474	-3.26654	-3.36847	-3.15697	-1.81375	-1.18647	-1.92218	-3.89797	-2.24933	-2.85104	-2.73906	-0.976391	-4.36479	-2.10416	-2.1427	0.114978	-3.70727	-2.72296	-1.55037	-2.75466	0.178383	-3.74856	-0.531576	-1.36685	-3.5084	-3.1865	0.0694477	-0.247336	-1.54311	-1.84723	-3.2186	-1.75403	-0.420022	-0.738888
	G29_W_ICC22299 C2 _ 3	G29	Harvest2_WW	-2.52898	-2.90724	-0.655153	-2.07594	-0.217374	0.615625	-2.54053	-1.40367	-1.67666	-0.230904	-0.122093	-1.51399	-3.36	-3.26017	-3.47733	-3.17651	-1.72846	-1.24435	-2.01263	-3.88647	-2.29186	-2.87821	-2.7503	-0.917207	-4.41749	-2.10978	-2.18601	0.0238768	-3.63519	-2.75169	-1.52371	-2.75824	0.136965	-3.62706	-0.561569	-1.30006	-3.47788	-3.19256	0.0512074	-0.172531	-1.49635	-1.80652	-2.9408	-1.86466	-0.446645	-0.774446
	G30_W_ICC22307 C2 _ 1	G30	Harvest2_WW	-3.186	-3.04338	-0.487213	-2.1006	-0.527802	0.184144	-2.47202	-1.55231	-2.00749	-0.134418	-0.256658	-1.55406	-3.48904	-3.33008	-3.63539	-3.22492	-1.99701	-1.31228	-2.28258	-3.68613	-2.30345	-3.20108	-2.58755	-1.22508	0	-2.04522	-2.09335	0.0488931	-3.93676	-2.75613	-1.75518	-2.74862	0.100702	-3.19562	-0.630559	-1.04312	-3.77297	-3.4835	-0.266045	-0.569854	-1.9711	-1.71036	-3.16541	-2.14204	-0.40499	-0.933423
	G30_W_ICC22307 C2 _ 2	G30	Harvest2_WW	-3.14837	-2.9769	-0.593973	-2.09969	-0.522053	0.216123	-2.41607	-1.64254	-1.98326	-0.17862	-0.262329	-1.55763	-3.4731	-3.34615	-3.43953	-3.27364	-2.02486	-1.24513	-2.26884	-3.71039	-2.25172	-3.2321	-2.66624	-1.23525	0	-2.0656	-2.01296	0.0747312	-3.89814	-2.75208	-1.80635	-2.76737	0.136948	-3.31715	-0.612364	-1.22736	-3.57356	-3.26851	-0.213563	-0.542033	-1.95336	-1.66788	-3.10574	-2.04148	-0.381868	-0.891885
	G30_W_ICC22307 C2 _ 3	G30	Harvest2_WW	-3.14608	-2.97782	-0.563654	-2.09726	-0.475678	0.279027	-2.44423	-1.46651	-1.99104	-0.247896	-0.21106	-1.63512	-3.45419	-3.35726	-3.35733	-3.26735	-2.0356	-1.28146	-2.32404	-3.80272	-2.49788	-3.19192	-2.6712	-1.19494	-4.61129	-2.07333	-2.04864	0.0396163	-3.91536	-2.75441	-1.78484	-2.77208	0.137322	-3.44388	-0.605105	-1.12282	-3.62344	-3.4819	-0.301584	-0.489775	-1.8971	-1.6589	-3.28268	-2.03126	-0.618346	-0.884973
	G31_W_ICC22916 C2 _ 1	G31	Harvest2_WW	-2.75726	-3.09257	-1.67234	-2.15625	-0.323887	0.652846	-2.38466	-1.18173	-1.75855	0.0226666	-0.379094	-1.93075	-3.50983	-3.46758	-3.62603	-3.37351	-2.04249	-1.1761	-2.15656	-4.16286	-2.72423	-3.1519	-2.72179	-1.26601	-4.15746	-2.42341	-1.87937	0.0908836	-3.73605	-3.0142	-1.82622	-2.92221	0.0976863	-4.31822	-0.493602	-2.43013	0	-3.28972	-0.138572	-0.510114	-1.7874	-1.67387	-3.46026	-1.82552	-0.801768	-0.827084
	G31_W_ICC22916 C2 _ 2	G31	Harvest2_WW	-2.99985	-3.11513	-2.30835	-2.2163	-0.275182	0.733328	-2.40403	-1.23604	-1.61432	-0.0270275	-0.260472	-1.67447	-3.56082	-3.44915	-3.80804	-3.37041	-1.8652	-1.29866	-2.26351	-4.24089	-2.28494	-3.10793	-2.74528	-1.1151	-4.52618	-2.47687	-1.91198	-0.0210919	-3.52531	-3.02956	-1.66672	-2.91356	0.0996504	-4.54754	-0.418511	-2.31558	-3.84102	-3.21839	0.0483258	-0.30289	-1.63701	-1.52873	-3.45222	-1.64773	-0.432588	-0.7937
	G31_W_ICC22916 C2 _ 3	G31	Harvest2_WW	-2.77743	-3.07847	-1.67927	-2.15992	-0.323178	0.6779	-2.38812	-1.17346	-1.75695	-0.0139387	-0.320044	-1.85004	-3.52037	-3.39428	-3.2332	-3.30577	-1.98647	-1.21854	-2.2391	-4.16848	-2.66564	-3.11674	-2.70033	-1.20931	-4.4084	-2.41653	-1.89056	0.0512553	-3.74831	-2.98686	-1.77148	-2.88223	0.0959029	-4.44269	-0.483703	-2.49793	0	-3.22075	-0.129861	-0.458449	-1.74347	-1.61824	-3.00715	-1.78845	-0.678834	-0.800482
	G32_W_ICC23219 C2 _ 1	G32	Harvest2_WW	-2.99789	-2.9441	-0.717434	-2.16272	-0.517417	0.615679	-2.20715	-1.48626	-2.00844	-0.0851617	-0.283292	-1.61012	-3.4416	-3.23247	-3.66125	-3.124	-1.8307	-1.36916	-2.2618	-4.00053	-2.23154	-2.9961	-2.66394	-1.05124	-4.85022	-2.09436	-2.15505	-0.0320518	-3.84675	-2.72402	-1.62225	-2.74699	0.0472117	-3.35137	-0.513969	-1.25215	-3.48401	-3.27701	-0.183851	-0.417722	-1.76689	-1.57394	-3.37188	-1.87587	-0.378897	-0.710566
	G32_W_ICC23219 C2 _ 2	G32	Harvest2_WW	-2.95953	-2.96831	-0.715223	-2.11791	-0.464101	0.653359	-2.04509	-1.29868	-1.94316	-0.0598793	-0.234662	-1.69942	-3.41624	-3.19402	-3.60167	-3.09986	-1.82911	-1.33329	-2.33297	-4.02157	-2.51288	-2.91368	-2.66508	-1.02482	-4.25157	-2.07632	-2.08228	-0.0168263	-3.7941	-2.70292	-1.55355	-2.7132	0.0755755	-3.38369	-0.4657	-1.24933	-3.46079	-3.21358	-0.209375	-0.356059	-1.70276	-1.54681	-3.12397	-1.62639	-0.617544	-0.700758
	G32_W_ICC23219 C2 _ 3	G32	Harvest2_WW	-2.97334	-2.87387	-0.764363	-2.10687	-0.474992	0.643002	-2.08013	-1.31274	-1.99776	-0.0315893	-0.286692	-1.72383	-3.39119	-3.1648	-3.53837	-3.04295	-1.77631	-1.31659	-2.35413	-3.90096	-2.41829	-2.94315	-2.64391	-1.0374	-4.58171	-2.04866	-2.0995	0.0349919	-3.81829	-2.67763	-1.55837	-2.68613	0.066872	-3.24319	-0.486626	-1.32742	-3.51253	-3.14354	-0.309223	-0.419894	-1.75793	-1.57085	-3.21732	-1.73943	-0.636981	-0.701806
	G33_W_ICC24669 C2 _ 1	G33	Harvest2_WW	-3.08156	-2.99565	-0.776242	-2.28954	-0.0752476	0.353845	-2.17423	-1.78003	-2.2597	-0.304521	-0.547806	-1.89776	-3.13305	-3.3867	-2.86838	-3.32753	-2.12895	-1.47007	-2.60098	-4.36433	-2.41647	-3.30879	-2.92677	-0.936519	-4.7463	-2.35811	-2.30116	-0.153386	-3.84636	-2.81878	-1.94396	-2.87458	0.00756468	-3.10562	-0.862808	-1.31819	-3.3211	-3.22227	-0.559136	-0.420661	-1.87067	-2.08591	-3.16283	-1.77535	-0.544294	-0.662271
	G33_W_ICC24669 C2 _ 2	G33	Harvest2_WW	-3.01598	-3.05039	-0.662281	-2.41794	-0.123853	0.516514	-1.88604	-1.55571	-2.16849	-0.128333	-0.406757	-1.72178	-3.23539	-3.393	-3.26323	-3.32708	-1.95767	-1.53919	-2.71083	-4.35234	-2.2828	-3.22658	-2.87409	-0.84069	-4.12239	-2.32374	-2.16603	-0.134874	-3.79588	-2.77665	-1.70152	-2.85634	0.0763588	-3.19252	-0.704029	-1.175	-3.14756	-3.22518	-0.166816	-0.285337	-1.65746	-1.92431	-3.26469	-1.3865	-0.359647	-0.576744
	G33_W_ICC24669 C2 _ 3	G33	Harvest2_WW	-3.00515	-3.16288	-0.743506	-2.38428	-0.204851	0.425846	-1.91086	-1.59737	-2.31525	-0.22171	-0.531137	-1.92886	-3.4037	-3.35321	-3.28482	-3.29554	-2.13276	-1.54068	-2.5434	-4.30381	-2.50148	-3.23012	-2.85998	-0.904936	-4.63547	-2.28791	-2.17662	-0.0726506	-3.80066	-2.75751	-1.87463	-2.82029	0.0597765	-3.14393	-0.791116	-1.32914	-3.22931	-3.22515	-0.460521	-0.372868	-1.78071	-1.99775	-3.12015	-1.61955	-0.675876	-0.614865
	G34_W_ICC24799 C2 _ 1	G34	Harvest2_WW	-2.94908	-2.86322	-0.409899	-2.02127	-0.298779	0.400991	-2.02743	-1.68985	-1.92164	-0.392818	-0.226215	-1.72529	-3.47541	-3.34704	-3.35055	-3.28446	-1.89513	-1.31066	-2.60236	-3.97728	-2.2861	-3.19182	-2.9486	-1.03848	-4.5106	-2.24829	-2.09198	-0.0300788	-3.88343	-2.7345	-1.76789	-2.78727	0.0854101	-2.94947	-0.605269	-0.915124	-2.73548	-3.37299	-0.17693	-0.294581	-1.73452	-1.66683	-3.38246	-1.59723	-0.379878	-0.594668
	G34_W_ICC24799 C2 _ 2	G34	Harvest2_WW	-2.76544	-2.78237	-0.292755	-1.98867	-0.339742	0.456694	-2.01566	-1.51996	-1.91489	-0.309911	-0.188168	-1.81958	-3.40458	-3.29023	-3.23317	-3.24449	-1.84502	-1.33534	-2.60752	-3.88142	-2.34052	-3.11733	-2.87515	-0.988339	-4.31839	-2.19731	-2.08494	-0.0550712	-3.86132	-2.68991	-1.70151	-2.75156	0.0935353	-2.87882	-0.570805	-0.747152	-2.79878	-3.36029	-0.215958	-0.30044	-1.70886	-1.65683	-3.07365	-1.61646	-0.679119	-0.591522
	G34_W_ICC24799 C2 _ 3	G34	Harvest2_WW	-2.98839	-2.7535	-0.407073	-2.07468	-0.432788	0.378479	-2.16007	-1.74897	-2.03338	-0.420267	-0.26575	-1.77538	-3.48311	-3.35032	-3.3703	-3.27544	-1.99872	-1.39132	-2.67911	-3.90092	-2.28393	-3.24698	-2.97819	-1.00763	-4.43507	-2.23749	-2.18677	-0.106868	-3.85971	-2.7522	-1.8696	-2.78253	0.114314	-2.87015	-0.613141	-0.877247	-2.83305	-3.35592	-0.340583	-0.306052	-1.79683	-1.70771	-3.13832	-1.87858	-0.414556	-0.595857
	G35_W_ICC24815 C2 _ 1	G35	Harvest2_WW	-3.15682	-2.99417	-0.739036	-2.0783	-0.517555	0.749782	-2.24361	-1.2236	-1.89264	0.14578	-0.260519	-1.68948	-3.25172	-3.32981	-3.14749	-3.30447	-1.88756	-1.3544	-2.33504	-3.85941	-2.19703	-3.06551	-2.77589	-0.973567	-4.59236	-2.15337	-1.89227	0.118524	-3.86055	-2.74953	-1.69476	-2.71409	0.228169	-3.35617	-0.406119	-1.24884	-3.49024	-3.26521	-0.136472	-0.489161	-1.79575	-1.43216	-3.13555	-1.88704	-0.490238	-0.689828
	G35_W_ICC24815 C2 _ 2	G35	Harvest2_WW	-2.84021	-3.05649	-0.874891	-2.23995	-0.596387	0.630488	-2.32206	-1.38441	-1.96175	0.0266698	-0.398694	-1.64074	-3.36534	-3.44961	-3.52344	-3.44765	-1.98828	-1.41604	-2.51192	-3.99226	-2.16515	-3.25443	-2.90449	-1.07604	-4.73798	-2.31125	-1.94971	-0.0696015	-3.97858	-2.90048	-1.8601	-2.84564	0.104095	-3.54681	-0.527049	-1.51866	-3.45117	-3.30247	-0.194408	-0.53422	-1.90802	-1.50178	-3.26361	-2.03863	-0.283387	-0.810615
	G35_W_ICC24815 C2 _ 3	G35	Harvest2_WW	-2.87621	-2.95963	-0.900353	-2.28244	-0.602109	0.639866	-2.26047	-1.3252	-1.9458	0.0175665	-0.447435	-1.63614	-3.35902	-3.4053	-3.39365	-3.39636	-1.98461	-1.43213	-2.41813	-4.0194	-2.09031	-3.26466	-2.83861	-1.06066	-4.48917	-2.32689	-1.90615	-0.0744034	-3.89219	-2.91399	-1.82733	-2.78667	0.0962985	-3.63688	-0.521905	-1.64139	-3.37502	-3.41633	-0.212466	-0.50604	-2.83733	-1.48289	-3.19577	-1.91588	-0.299674	-0.802468
	G36_W_ICC24778 C2 _ 1	G36	Harvest2_WW	-2.73995	-3.00856	-1.05905	-2.09721	-0.239728	0.407555	-1.82622	-1.54648	-1.86531	-0.365925	-0.224063	-1.66862	-3.4917	-3.34346	-3.60428	-3.24248	-1.88403	-1.37992	-2.38352	-3.93741	-2.28943	-3.12234	-2.86425	-1.09074	-4.39388	-2.22216	-1.91908	-0.114176	-3.74324	-2.81509	-1.69406	-2.81118	0.0956659	-3.64475	-0.602736	-1.68959	-3.74471	-3.54965	-0.0475558	-0.339393	-1.68226	-1.60878	-3.09089	-1.33266	-0.331238	-0.83854
	G36_W_ICC24778 C2 _ 2	G36	Harvest2_WW	-2.79285	-2.92978	-1.19173	-2.15147	-0.288876	0.457584	-1.79915	-1.40132	-1.94573	-0.277089	-0.282418	-1.82645	-3.27785	-3.27738	-3.02774	-3.15532	-1.93443	-1.31256	-2.31106	-3.86411	-2.28625	-3.06103	-2.81726	-1.10825	-4.24712	-2.18545	-6.10636	0.0609394	-3.78022	-2.83068	-1.70947	-2.76078	0.155632	-3.53383	-0.550965	-1.86243	-3.86819	-3.422	-0.135178	-0.417661	-1.72103	-1.60879	-2.97909	-1.4355	-0.57326	-0.804389
	G36_W_ICC24778 C2 _ 3	G36	Harvest2_WW	-2.73701	-3.04783	-1.2052	-2.18688	-0.185242	0.376129	-1.8739	-1.56338	-1.81216	-0.254379	-0.305039	-1.79218	-3.45224	-3.40418	-3.2613	-3.29579	-1.95093	-1.39408	-2.42906	-4.09102	-2.22041	-3.21065	-2.93299	-1.1721	-4.37723	-2.3099	-1.98782	-0.0932006	-3.82883	-2.91794	-1.77529	-2.85356	0.0487822	-3.82626	-0.644972	-1.84661	-3.90195	-3.43461	-0.0951847	-0.328129	-1.75305	-1.70409	-3.07601	-1.37717	-0.440147	-0.89176
	G1_D_ICC506 C2 _ 1	G1	Harvest2_DS	-2.43166	-2.37746	-1.11061	-2.11417	-0.0838996	0.818027	-2.47169	-1.30898	-1.80125	0.141083	-0.164753	-1.70086	-3.46017	-3.00341	-3.16829	-2.87031	-1.64192	-1.24319	-2.36941	-4.1741	-2.85466	-2.89893	-2.53244	-1.03784	-3.98698	-2.35414	-2.19308	0.117913	-3.7734	-2.77066	-1.27434	-2.57681	0.18035	-4.0623	-0.596826	-1.90335	-3.09509	-3.58494	-0.0611049	-0.0895105	-1.59301	-2.11124	-2.84768	-1.64339	-0.520544	-0.625971
	G1_D_ICC506 C2 _ 2	G1	Harvest2_DS	-2.44238	-2.36622	-1.20869	-2.16998	-0.131814	0.781174	-2.55492	-1.35532	-1.85864	0.0372654	-0.252015	-1.74636	-3.5694	-3.02398	-3.15435	-2.88457	-1.72325	-1.24841	-2.31573	-4.17497	-2.55139	-2.94635	-2.56453	-1.08738	-3.9834	-2.39726	-2.22859	0.0917425	-3.7442	-2.80667	-1.34371	-2.58562	0.170065	-4.09878	-0.643538	-2.06631	-3.06049	-3.61506	-0.0776665	-0.11665	-1.59797	-2.13895	-2.87434	-1.7976	-0.506504	-0.645779
	G1_D_ICC506 C2 _ 3	G1	Harvest2_DS	-2.60913	-2.40568	-1.27346	-2.21752	-0.169815	0.732526	-2.43783	-1.35386	-1.87118	0.0245643	-0.31045	-1.74479	-3.55343	-2.98726	-3.21452	-2.86999	-1.72564	-1.29644	-2.34705	-4.18241	-2.44644	-2.88548	-2.57124	-1.10424	-4.11842	-2.41465	-2.22909	0.105792	-3.7397	-2.82084	-1.30043	-2.58263	0.118474	-3.96251	-0.646685	-2.0186	-3.1342	-3.6565	-0.143666	-0.206498	-1.63029	-2.15699	-3.56346	-1.73126	-0.486517	-0.689121
	G2_D_ICC637 C2 _ 1	G2	Harvest2_DS	-2.5318	-2.71194	-0.511604	-1.89306	-0.306403	0.800148	-2.54824	-1.45346	-1.68791	0.00843329	-0.0313375	-1.37933	-3.26919	-3.13652	-3.3155	-3.00968	-1.52638	-1.20414	-2.36161	-3.99485	-2.14535	-3.036	-2.54022	-1.08956	-4.01425	-2.29069	-2.0557	-0.00572311	-3.79182	-2.78276	-1.41182	-2.62314	0.192881	-3.58578	-0.590019	-1.22906	-3.93983	-3.43237	-0.0662609	-0.121184	-1.7232	-1.53571	-3.10078	-1.65858	-0.340149	-0.73465
	G2_D_ICC637 C2 _ 2	G2	Harvest2_DS	-2.56358	-2.75468	-0.569609	-1.94241	-0.35015	0.76998	-2.59513	-1.53809	-1.70897	-0.0235457	-0.0731355	-1.46239	-3.52379	-3.21813	-3.33344	-3.08126	-1.64854	-1.23927	-2.42841	-4.01241	-2.24509	-3.07566	-2.63443	-1.16504	-4.06989	-2.31629	-2.10903	-0.0737573	-3.78238	-2.84641	-1.46755	-2.70447	0.151069	-3.63609	-0.62819	-1.26087	-4.09569	-3.47512	-0.0610077	-0.16216	-1.75627	-1.57101	-3.64064	-1.7994	-0.337587	-0.782656
	G2_D_ICC637 C2 _ 3	G2	Harvest2_DS	-2.50848	-2.68064	-0.564028	-1.90186	-0.314363	0.834026	-2.53873	-1.64135	-1.74288	0.020671	-0.076794	-1.44057	-2.94076	-3.16492	-3.25976	-3.00148	-1.77504	-1.14778	-2.41148	-3.98198	-2.13645	-3.08828	-2.60162	-1.12105	-3.87191	-2.26849	-2.03941	0.0152206	-3.94199	-2.80126	-1.57155	-2.62258	0.212032	-3.6256	-0.61938	-1.27194	-3.96586	-3.46105	-0.0271815	-0.0996206	-1.85441	-1.54842	-3.48308	-1.95879	-0.278374	-0.716539
	G3_D_ICC2194 C2 _ 1	G3	Harvest2_DS	-2.25342	-2.66899	-0.80976	-2.02847	-0.265562	1.16351	-2.60042	-0.699511	-1.41478	0.512191	-0.273101	-1.76629	-3.59721	-3.22444	-3.04406	-3.15625	-1.30296	-1.19494	-2.26207	-3.59814	-2.58924	-2.91423	-2.92067	-0.679249	-3.7538	-2.61314	-2.09725	0.217135	-3.60267	-2.90693	-1.08534	-2.70283	0.305677	-3.88832	-0.178484	-1.4527	-2.99209	-3.37334	0.298879	-0.15856	-1.43769	-2.12303	-3.02778	-1.7813	-0.748568	-0.580826
	G3_D_ICC2194 C2 _ 2	G3	Harvest2_DS	-2.23425	-2.60572	-0.772402	-2.06831	-0.253546	1.16	-2.51055	-0.772827	-1.417	0.458539	-0.254553	-1.73357	-3.59452	-3.21822	-3.36058	-3.13548	-1.38234	-1.19434	-2.20737	-3.62799	-3.00138	-2.91516	-2.90007	-0.662948	-3.66518	-2.5743	-2.07185	0.23737	-3.62424	-2.86288	-1.1626	-2.68812	0.316484	-3.82433	-0.238209	-1.42339	-2.97054	-3.41415	0.309739	-0.125562	-1.42325	-2.08932	-3.75439	-1.69946	-0.679096	-0.557932
	G3_D_ICC2194 C2 _ 3	G3	Harvest2_DS	-2.21796	-2.74848	-0.696114	-2.0387	-0.229954	1.16235	-2.62306	-0.769127	-1.43354	0.484862	-0.226836	-1.73473	-3.77546	-3.30313	-3.36041	-3.22894	-1.33747	-1.21531	-2.24967	-3.58089	-3.09489	-2.98707	-2.97864	-0.682833	-3.80887	-2.66556	-2.12322	0.197832	-3.60296	-2.95296	-1.13144	-2.77062	0.286846	-3.87032	-0.231712	-1.3192	-3.09389	-3.49882	0.326223	-0.0979131	-1.42426	-2.10665	-3.32268	-1.7532	-0.788958	-0.553317
	G4_D_ICC2230 C2 _ 1	G4	Harvest2_DS	-2.47881	-2.43256	-0.241984	-1.76217	-0.180767	0.714014	-2.41095	-1.57225	-1.55622	-0.0601312	-0.108336	-1.48227	-3.51184	-3.04046	-3.52288	-2.95425	-1.68361	-1.18555	-2.43768	-3.51675	-2.20433	-2.86919	-2.68097	-1.15769	-4.04909	-2.15372	-2.19319	0.048895	-3.88113	-2.57076	-1.40568	-2.568	0.201668	-3.08965	-0.558257	-0.848251	-3.34018	-3.39645	-0.369139	-0.0743341	-1.78411	-2.02539	-3.02414	-1.73365	-0.327375	-0.710951
	G4_D_ICC2230 C2 _ 2	G4	Harvest2_DS	-2.41939	-2.48155	-0.196684	-1.79086	-0.120948	0.756109	-2.46771	-1.47397	-1.49405	-0.0275324	-0.00952928	-1.47565	-3.47206	-3.05884	-3.50617	-2.97782	-1.59057	-1.22544	-2.48937	-3.95531	-2.24315	-2.87272	-2.68947	-1.12077	-4.04466	-2.20947	-2.20948	-0.00139142	-3.74049	-2.62057	-1.28291	-2.57824	0.196496	-3.20198	-0.526725	-0.781798	-3.33198	-3.13435	-0.242989	0.00697346	-1.68576	-1.9861	-3.06373	-1.59297	-0.348838	-0.668249
	G4_D_ICC2230 C2 _ 3	G4	Harvest2_DS	-2.43789	-2.42491	-0.246132	-1.80067	-0.170367	0.760101	-2.43734	-1.52283	-1.56333	-0.0428147	-0.103058	-1.48976	-3.48786	-3.05302	-3.39932	-2.96383	-1.72288	-1.17991	-2.40892	-3.97259	-2.18634	-2.89291	-2.66571	-1.12939	-4.02441	-2.15741	-2.19933	0.0185583	-3.83452	-2.57122	-1.41975	-2.57403	0.241216	-3.11223	-0.530052	-0.887614	-3.25794	-3.31581	-0.30873	-0.0532559	-1.78122	-2.0108	-2.99168	-1.75128	-0.314019	-0.687647
	G5_D_ICC2164 C2 _ 1	G5	Harvest2_DS	-2.2856	-2.68261	0.122362	-1.74641	-0.300972	1.10288	-2.64581	-1.17171	-1.35135	0.460006	-0.11723	-1.40356	-3.15033	-2.91822	-3.36077	-2.94088	-1.5241	-1.03134	-2.38349	-3.46501	-2.3289	-2.46623	-2.59315	-0.769772	-3.70062	-2.28243	-1.98557	0.205193	-3.97006	-2.65822	-1.18955	-2.51446	0.241221	-2.98036	-0.364352	-0.498053	-3.40865	-3.32493	0.0146216	-0.250119	-2.0065	-2.17825	-2.86999	-1.91016	-0.978602	-0.609823
	G5_D_ICC2164 C2 _ 2	G5	Harvest2_DS	-2.11311	-2.88945	0.23295	-1.73661	-0.298177	1.10351	-2.77804	-1.01546	-1.24776	0.374628	-0.0236059	-1.35561	-3.52662	-3.12831	-3.68203	-3.1447	-1.24393	-1.26046	-2.18752	-3.34555	-2.47812	-2.55725	-2.77627	-0.759323	-3.84716	-2.44751	-2.12806	0.217549	-3.73158	-2.8289	-1.0002	-2.71075	0.204681	-3.2232	-0.377242	-0.370198	-3.60766	-3.46915	0.114298	-0.182024	-1.85819	-2.09698	-3.51309	-1.75976	-0.976441	-0.64838
	G5_D_ICC2164 C2 _ 3	G5	Harvest2_DS	-2.29025	-2.74011	0.182772	-1.7469	-0.253043	1.14832	-2.75474	-1.0006	-1.20995	0.538269	-0.0181804	-1.35667	-3.54901	-2.99028	-3.52795	-3.036	-1.24175	-1.20308	-2.49201	-3.40789	-2.54522	-2.53654	-2.7505	-0.71958	-3.90819	-2.38565	-2.09335	0.19223	-3.82764	-2.75613	-0.951038	-2.57352	0.233862	-3.1135	-0.325937	-0.422767	-3.48016	-3.39387	0.054035	-0.120048	-1.82825	-2.07004	-3.10145	-1.80827	-0.794953	-0.59096
	G6_D_ICC2923 C2 _ 1	G6	Harvest2_DS	-2.06733	-2.72676	-0.180276	-1.84222	-0.320171	1.06149	-2.74615	-1.13555	-1.26846	0.244088	-0.130115	-1.35333	-3.50808	-2.89972	-3.41689	-2.93192	-1.28845	-1.10508	-1.76784	-3.25539	-2.51229	-2.68817	-2.51914	-0.866931	-3.86289	-2.48227	-2.07807	0.310682	-3.75323	-2.79531	-1.27531	-2.50737	0.0628841	-3.45363	-0.519305	-0.915577	-3.6674	-3.34778	-0.0514791	-0.0948609	-1.99858	-1.91971	-3.07941	-2.09128	-1.00734	-0.851117
	G6_D_ICC2923 C2 _ 2	G6	Harvest2_DS	-1.71095	-2.79623	0.0218575	-1.76775	-0.21846	1.1051	-2.7818	-0.980652	-1.14326	0.268705	0.0376499	-1.21306	-3.70544	-3.01936	-3.93292	-3.05061	-1.01453	-1.29786	-1.77531	-3.23175	-2.57225	-2.64889	-2.6153	-0.760736	-3.77613	-2.57281	-2.20288	0.296626	-3.64463	-2.89123	-1.09887	-2.62818	0.076306	-3.53123	-0.481152	-0.594933	-3.7846	-3.50058	0.0380498	0.243154	-1.75108	-1.73042	-4.02314	-1.34927	-0.952313	-0.808291
	G6_D_ICC2923 C2 _ 3	G6	Harvest2_DS	-1.91179	-2.85431	-0.129901	-1.79141	-0.221354	1.06829	-2.72396	-1.12688	-1.24255	0.278164	0.00232797	-1.29152	-3.35548	-2.95137	-3.73917	-2.97478	-1.26269	-1.1265	-1.77336	-3.22316	-2.56925	-2.74738	-2.53827	-0.830978	-3.77439	-2.48947	-2.08529	0.343174	-3.70773	-2.81544	-1.23961	-2.53886	0.127639	-3.47852	-0.440832	-0.766456	-3.69177	-3.45908	0.058253	0.0178253	-1.89856	-1.81279	-3.66599	-1.83792	-0.943274	-0.757715
	G7_D_ICC2072 C2 _ 1	G7	Harvest2_DS	-2.34545	-2.57869	0.194056	-1.91591	-0.171771	0.799218	-2.45615	-1.1932	-1.54985	0.20529	-0.0160633	-1.55145	-3.43867	-2.90262	-3.38581	-2.89511	-1.35701	-1.24417	-2.52604	-3.396	-2.31265	-2.80832	-2.71881	-1.04907	-4.20882	-2.32867	-2.32458	0.0668076	-3.65009	-2.75584	-1.33654	-2.5195	0.0138157	-3.04662	-0.765392	-0.374466	-3.75965	-2.8521	-0.279881	0.0408576	-1.89484	-2.2402	-3.08459	-1.65149	-0.535816	-0.940966
	G7_D_ICC2072 C2 _ 2	G7	Harvest2_DS	-2.40615	-2.53081	0.109508	-1.8942	-0.139043	0.768641	-2.27166	-1.33388	-1.58809	-0.0215878	-0.0063637	-1.50806	-3.42163	-2.88723	-3.36472	-2.84059	-1.41924	-1.22241	-2.50681	-3.50127	-2.41352	-2.75449	-2.66411	-1.05307	-4.11217	-2.27018	-2.27577	0.0775739	-3.68685	-2.68908	-1.35786	-2.49554	0.0270684	-2.93839	-0.825983	-0.476747	-3.70702	-3.26933	-0.331292	0.00341788	-1.96486	-2.23096	-3.17129	-1.57055	-0.402648	-0.952713
	G7_D_ICC2072 C2 _ 3	G7	Harvest2_DS	-2.48832	-2.54587	0.120993	-1.83986	-0.238675	0.780628	-2.27881	-1.31144	-1.59551	-0.0140331	-0.0392351	-1.5554	-3.39956	-2.83849	-3.33598	-2.81598	-1.43134	-1.18736	-2.56809	-3.41179	-2.42306	-2.77141	-2.62197	-1.04365	-4.08073	-2.17464	-2.27363	0.0740184	-3.78943	-2.61056	-1.42611	-2.46413	0.0438742	-2.73445	-0.818264	-0.467514	-3.73209	-3.25084	-0.399445	-0.045887	-1.9784	-2.25361	-3.0464	-1.84631	-0.410395	-0.971853
	G8_D_ICC2065 C2 _ 1	G8	Harvest2_DS	-2.49493	-2.79439	-0.731859	-2.09377	-0.114242	1.06145	-2.63909	-1.03843	-1.44984	0.283501	-0.24661	-1.61651	-3.59299	-2.94358	-3.43683	-2.97268	-1.58176	-1.24165	-2.53437	-3.83309	-2.4721	-2.83442	-2.68638	-1.4789	-4.18808	-2.43961	-2.38048	0.384844	-3.7793	-2.79815	-1.43416	-2.5517	-0.135612	-3.71481	-0.939441	-1.491	-3.90869	-2.5966	-0.534974	-0.115786	-1.96922	-2.58128	-2.929	-2.09434	-0.623462	-1.11224
	G8_D_ICC2065 C2 _ 2	G8	Harvest2_DS	-2.42899	-2.61656	-0.690279	-2.12169	-0.114825	1.15026	-2.63662	-0.934464	-1.35428	0.347312	-0.122838	-1.54123	-3.60163	-2.85584	-3.31037	-2.90028	-1.38013	-1.27531	0	-3.93786	-2.45291	-2.8024	-2.5905	-1.38167	-4.19635	-2.4195	-2.3596	0.33967	-3.7007	-2.77968	-1.35918	-2.47111	-0.100913	-3.68677	-0.845737	-1.38779	-3.50286	-2.70862	-0.415963	0.0453438	-1.88294	-2.49772	-3.00652	-2.07637	-0.55698	-1.04799
	G8_D_ICC2065 C2 _ 3	G8	Harvest2_DS	-2.53231	-2.78284	-0.773676	-2.16867	-0.190908	1.06621	-2.75335	-1.09101	-1.47583	0.271428	-0.250155	-1.64672	-3.73901	-2.96571	-3.68573	-3.00315	-1.53908	-1.32184	0	-3.89412	-2.65941	-2.90627	-2.75424	-1.48408	-4.28693	-2.5009	-2.46407	0.348072	-3.8289	-2.85514	-1.49608	-2.58243	-0.169699	-3.77915	-0.942556	-1.49829	-3.82234	-2.83793	-0.481841	-0.115403	-1.99771	-2.65813	-3.69381	-2.27259	-0.670922	-1.15291
	G9_D_ICC2737 C2 _ 1	G9	Harvest2_DS	-2.37572	-2.84146	0.303911	-1.65772	-0.0457305	0.651228	-2.0215	-1.48057	-1.3104	-0.217233	0.115347	-1.10701	-3.41053	-3.17033	-3.63645	-3.07837	-1.40752	-1.20276	-2.46142	-3.24043	-2.13602	-2.81124	-2.63691	-0.902822	-4.17761	-2.13795	-2.22097	0.1344	-3.6415	-2.65593	-1.35475	-2.6655	0.208538	-2.88255	-0.770193	-0.246419	-3.43233	-3.42997	0.0307966	0.0657878	-1.66098	-1.8656	-3.15001	-1.14442	-0.6561	-0.753776
	G9_D_ICC2737 C2 _ 2	G9	Harvest2_DS	-2.4624	-2.74861	0.233835	-1.67412	-0.0303675	0.647562	-2.01471	-1.636	-1.38193	-0.257693	0.0654443	-1.17067	-3.49311	-3.11232	-3.69962	-3.01962	-1.52552	-1.10155	-2.40468	-3.3713	-2.31993	-2.77988	-2.5156	-0.903436	-4.13957	-2.09563	-2.15968	0.185132	-3.83818	-2.60687	-1.50839	-2.60568	0.228528	-2.76604	-0.822046	-0.330569	-3.48846	-3.37594	0.016748	-0.0445704	-1.7992	-1.88746	-3.70737	-1.365	-0.748096	-0.744534
	G9_D_ICC2737 C2 _ 3	G9	Harvest2_DS	-2.28295	-2.74608	0.435802	-1.5817	0.0654686	0.824114	-1.98674	-1.36046	-1.23481	-0.040465	0.247195	-1.11734	-3.42568	-3.10006	-3.70607	-3.00964	-1.32352	-1.12888	-2.32696	-3.21405	-2.2953	-2.69541	-2.60594	-0.766346	-4.13069	-2.04733	-2.13529	0.263563	-3.57751	-2.56684	-1.26183	-2.60828	0.339617	-2.78824	-0.643917	-0.0328061	-3.43326	-3.40002	0.173034	0.18013	-1.52829	-1.72077	-3.5968	-1.11627	-0.581107	-0.616312
	G10_D_ICC2629 C2 _ 1	G10	Harvest2_DS	-2.12825	-2.85409	-0.84858	-2.2419	-0.0341913	1.00493	-2.16101	-1.14838	-1.52248	0.19147	-0.32821	-1.82051	-3.68029	-2.97609	-3.56031	-2.99068	-1.495	-1.15043	-2.53175	-3.61344	-2.79582	-2.89562	-2.87021	-1.14843	-3.54417	-2.61036	-2.11828	0.171984	-3.81634	-2.97591	-1.40868	-2.63852	-0.139057	-3.64914	-0.707442	-1.58705	-3.71351	-2.66849	-0.0705201	-0.162062	-2.00099	-2.34242	-3.40555	-1.43385	-1.21037	-1.0237
	G10_D_ICC2629 C2 _ 2	G10	Harvest2_DS	-1.77636	-2.84189	-0.570359	-2.07429	0.0396585	1.19277	-2.03577	-0.703326	-1.24877	0.373524	-0.0959206	-1.69219	-3.74305	-3.08907	-3.7998	-3.09324	-0.996714	-1.316	-2.49766	-3.42355	-2.83677	-2.82135	-3.00066	-0.956409	-3.39103	-2.71825	-2.22343	0.199059	-3.47091	-3.07293	-0.988987	-2.73971	-0.0221392	-3.82634	-0.531425	-1.17488	-4.42185	-2.54154	0.0459126	0.102335	-1.71995	-2.23261	-3.61781	-0.790908	-1.26433	-0.920597
	G10_D_ICC2629 C2 _ 3	G10	Harvest2_DS	-1.99094	-2.85142	-0.531067	-2.18958	0.0501352	1.16035	-2.82806	-1.01413	-1.37391	0.328006	-0.155864	-1.60128	-3.76288	-2.99423	-3.7065	-3.0212	-1.24145	-1.19593	-2.34331	-3.61275	-2.70221	-2.92003	-2.6519	-0.882053	-3.62169	-2.71436	-2.25499	0.303572	-3.62657	-3.05645	-1.30046	-2.65727	-0.0884575	-3.87233	-0.61331	-1.14041	-4.20161	-2.68302	-0.00736352	-0.0556843	-1.96611	-2.28641	-3.5091	-1.43247	-1.30058	-0.977317
	G11_D_ICC2362 C2 _ 1	G11	Harvest2_DS	-2.17833	-2.56049	-0.220993	-1.92938	-0.235105	1.18712	-2.90754	-1.0663	-1.34935	0.278401	-0.0449529	-1.49442	-3.56519	-3.06862	-3.67191	-3.02066	-1.36921	-1.17171	-2.32338	-3.77245	-2.03899	-2.78347	-2.65602	-0.851175	-4.01218	-2.44555	-2.18326	0.298013	-3.57618	-2.87248	-1.28719	-2.63524	0.147576	-3.81235	-0.578488	-0.786017	-2.97156	-2.79311	0.0716852	0.0469502	-1.65916	-1.96354	-3.83764	-1.96011	-0.981014	-0.716504
	G11_D_ICC2362 C2 _ 2	G11	Harvest2_DS	-1.88674	-2.75232	-0.150491	-1.80458	-0.186515	1.19837	-2.99257	-0.916775	-1.26922	0.302789	0.0578181	-1.45781	-3.70189	-3.25569	-3.79417	-3.17669	-1.27869	-1.26068	-2.20267	-3.66096	-2.60259	-2.88993	-2.8317	-0.778288	-3.87279	-2.58584	-2.29275	0.252261	-3.49892	-3.03692	-1.22245	-2.80983	0.149355	-3.9008	-0.574126	-0.671782	-3.16082	-3.08383	0.176311	0.244224	-1.58653	-1.89338	-3.93554	-1.44488	-0.967404	-0.70066
	G11_D_ICC2362 C2 _ 3	G11	Harvest2_DS	-1.89717	-2.70422	-0.207823	-1.89482	-0.208555	1.17482	-2.96391	-1.02065	-1.31593	0.253232	0.0119297	-1.50983	-3.66079	-3.21557	-3.75465	-3.12945	-1.35679	-1.25546	-2.26694	-3.61997	-2.65581	-2.90736	-2.78971	-0.807754	-3.68611	-2.5374	-2.28694	0.23493	-3.52932	-3.00007	-1.28072	-2.77928	0.158197	-3.86113	-0.563663	-0.682822	-3.11151	-3.02076	0.173564	0.120673	-1.66035	-1.90863	-3.91517	-1.62529	-1.05126	-0.727711
	G12_D_ICC2946 C2 _ 1	G12	Harvest2_DS	-2.55122	-2.95187	-0.737317	-2.43562	-0.194484	0.785252	-2.77251	-1.26134	-1.33468	-0.101203	-0.259835	-1.71111	-3.95255	-2.99796	-3.77705	-2.99876	-1.7704	-1.29608	-2.60126	-4.13479	-2.8394	-3.01771	-3.01439	-1.54199	-4.5631	-3.00636	-2.59442	-0.157399	-3.84136	-3.27596	-1.67721	-2.69437	-0.486517	-4.10339	-1.25009	-1.32924	0	-3.05202	-0.297362	0.0892597	-2.00862	-2.44918	-3.90778	-1.60717	-0.755252	-1.26846
	G12_D_ICC2946 C2 _ 2	G12	Harvest2_DS	-2.53119	-2.89698	-0.82124	-2.44876	-0.215988	0.795654	-2.71649	-1.27268	-1.3548	-0.0864713	-0.30664	-1.74674	-4.00195	-2.98298	-3.74848	-2.99023	-1.8043	-1.2391	-2.57441	-4.0972	-2.87995	-3.00906	-3.02856	-1.57026	-4.47617	-2.99829	-2.5733	-0.155894	-3.87513	-3.31491	-1.70314	-2.681	-0.491823	-4.08431	-1.25565	-1.39078	0	-3.10869	-0.289223	0.0463925	-2.01202	-2.49568	-3.91232	-1.59375	-0.773791	-1.28701
	G12_D_ICC2946 C2 _ 3	G12	Harvest2_DS	-2.50697	-2.77862	-0.843118	-2.49146	-0.226143	0.838022	-2.65153	-1.2782	-1.37631	-0.0835286	-0.30256	-1.75278	-3.87857	-2.91431	-3.48943	-2.89825	-1.82392	-1.16098	-2.64684	-3.87912	-2.80879	-3.01286	-2.93459	-1.56231	-4.29184	-2.91483	-2.49665	-0.178321	-4.01194	-3.14347	-1.67961	-2.57948	-0.47663	-3.95717	-1.25539	-1.41769	0	-2.96224	-0.266635	0.0815622	-2.00706	-2.4551	-3.50029	-1.72988	-0.679404	-1.26498
	G13_D_ICC4639 C2 _ 1	G13	Harvest2_DS	-2.38654	-2.47579	-0.365899	-2.25741	-0.17475	1.21207	-2.53787	-0.905656	-1.37499	0.384079	-0.282438	-1.59421	-3.69434	-2.63199	-3.76707	-2.7604	-1.07519	-1.23352	-2.39103	-3.69941	-2.40144	-2.6337	-2.61836	-1.111	-4.18755	-2.64269	-2.3047	0.303128	-3.73765	-2.87332	-1.30315	-2.36746	0.0373139	-3.49914	-0.453721	-0.850896	-3.23899	-2.73228	-0.122104	-0.0492538	-1.81347	-1.97177	-3.86586	-1.49994	-0.812367	-0.858566
	G13_D_ICC4639 C2 _ 2	G13	Harvest2_DS	-2.35763	-2.35564	-0.299696	-2.1708	-0.0900358	1.29825	-2.41681	-0.841512	-1.32496	0.469609	-0.151198	-1.54344	-3.5459	-2.53787	-3.59078	-2.6716	-1.01796	-1.14127	-2.31943	-3.66308	-2.59169	-2.55405	-2.52419	-1.00278	-4.08965	-2.56178	-2.18205	0.392874	-3.63294	-2.77754	-1.24082	-2.27015	0.127624	-3.41465	-0.346308	-0.753268	-3.16088	-2.62757	-0.0495818	0.0553423	-1.74903	-1.90043	-3.82164	-1.39405	-0.714494	-0.752352
	G13_D_ICC4639 C2 _ 3	G13	Harvest2_DS	-2.31402	-2.39641	-0.300413	-2.1711	-0.0872667	1.25156	-2.38282	-0.866924	-1.32508	0.422773	-0.200094	-1.55606	-3.56019	-2.54044	-3.38247	-2.66363	-1.04753	-1.16231	-2.32958	-3.55358	-2.53941	-2.57094	-2.55232	-1.03168	-4.03591	-2.56432	-2.21559	0.34828	-3.64756	-2.78846	-1.26003	-2.27074	0.0800889	-3.41537	-0.402607	-0.764575	-3.18029	-2.65226	-0.0710674	0.0182238	-1.79909	-1.9256	-3.78031	-1.41489	-0.750311	-0.802908
	G14_D_ICC4657 C2 _ 1	G14	Harvest2_DS	-2.08807	-2.49331	-0.272713	-2.12599	-0.128872	1.58241	-2.42548	-0.315203	-1.14161	0.809995	-0.186577	-1.60777	-3.41234	-2.94354	-3.47712	-2.95567	-0.818396	-1.20598	-2.53923	-3.88786	-2.96759	-2.75963	-2.40347	-0.615188	-3.11748	-2.3352	-2.21371	0.319216	-3.60595	-2.76085	-0.880544	-2.48303	0.208892	-3.29322	-0.236959	-0.733828	-2.97378	-3.4773	0.320804	-0.031676	-1.53957	-2.08293	-3.64573	-1.61071	-1.00505	-0.56943
	G14_D_ICC4657 C2 _ 2	G14	Harvest2_DS	-2.16302	-2.37489	-0.173009	-2.04933	-0.123102	1.58887	-2.33366	-0.281451	-1.11893	0.817438	-0.110113	-1.50346	-3.54418	-2.87786	-3.51892	-2.86802	-0.834682	-1.1652	-2.39879	-3.8438	-2.8686	-2.6733	-2.16906	-0.614835	-3.50358	-2.20971	-2.09935	0.359024	-3.58494	-2.6491	-0.840942	-2.40684	0.257396	-3.14315	-0.172656	-0.58444	-2.91098	-3.40973	0.394733	-0.0204912	-1.45155	-1.9744	-3.61554	-1.6244	-0.796989	-0.5147
	G14_D_ICC4657 C2 _ 3	G14	Harvest2_DS	-2.2327	-2.4415	-0.155199	-2.0648	-0.206246	1.52847	-2.1888	-0.273274	-1.12432	0.783156	-0.139286	-1.6112	-3.61474	-2.98721	-3.71086	-2.99468	-0.801521	-1.2535	-2.44909	-3.94559	-2.6088	-2.73865	-2.40098	-0.64748	-3.65108	-2.29836	-2.15675	0.333921	-3.58957	-2.71578	-0.837168	-2.52726	0.271723	-3.22894	-0.163146	-0.515688	-3.0511	-3.4784	0.374973	-0.0521767	-1.44689	-2.0479	-3.62031	-1.42932	-0.871187	-0.55856
	G15_D_ICC4593 C2 _ 1	G15	Harvest2_DS	-2.09443	-2.72137	0.194939	-1.9519	-0.107473	0.999166	-2.51051	-1.30664	-1.4179	0.191723	0.0613441	-1.53356	-3.47264	-2.68442	-3.56612	-2.68987	-1.0478	-1.12606	-2.41794	-3.39238	-2.18268	-2.6983	-2.61163	-0.750997	-4.00619	-2.42193	-2.30472	0.162098	-3.76855	-2.70079	-1.31448	-2.35833	-0.0183276	-2.94189	-0.780397	-0.287427	-3.85087	-2.91363	-0.028634	0.0731387	-1.95905	-2.06187	-3.63309	-1.43632	-1.19473	-0.954237
	G15_D_ICC4593 C2 _ 2	G15	Harvest2_DS	-1.95645	-2.78273	0.299115	-1.8484	-0.043525	1.00697	-2.50563	-0.424354	-1.31978	0.228773	0.196392	-1.50737	-3.5254	-2.75652	-3.81774	-2.75036	-0.928202	-1.21148	-2.20955	-3.30236	-2.25249	-2.66604	-2.65597	-0.692385	-3.99417	-2.4681	-2.37591	0.000582351	-3.63285	-2.75036	-1.24709	-2.43353	0.0334109	-3.06573	-0.703489	-0.0914173	-3.95161	-2.8628	-0.00761434	0.19516	-1.90213	-2.04336	-3.9816	-1.1154	-0.912613	-0.924316
	G15_D_ICC4593 C2 _ 3	G15	Harvest2_DS	-1.94989	-2.77482	0.266207	-1.89621	-0.214783	0.967754	-2.72402	-1.20875	-1.43717	0.194747	0.14148	-1.46134	-3.50103	-2.79896	-3.54301	-2.79948	-0.959314	-1.25865	-2.64511	-3.31304	-2.1939	-2.67157	-2.71586	-0.77558	-4.02751	-2.53685	-2.41696	0.0378182	-3.67109	-2.80178	-1.24377	-2.48353	-0.01647	-3.11371	-0.737789	-0.175561	-3.97673	-2.91875	-0.0341343	0.116501	-1.9449	-2.03671	-3.81723	-1.30945	-1.2182	-0.9612
	G16_D_ICC5639 C2 _ 1	G16	Harvest2_DS	-2.47606	-2.77806	-0.454277	-2.43307	-0.389124	1.16123	-2.25722	-0.848414	-1.61866	0.285765	-0.301961	-1.9599	-3.36283	-2.78371	-3.60206	-2.80207	-1.40469	-1.24218	-2.59591	-3.40581	-2.68941	-2.86822	-2.79093	-1.08262	-4.04851	-2.60574	-2.58516	0.120818	-3.81085	-2.85478	-1.43612	-2.44973	-0.026644	-3.31017	-0.754449	-0.925351	-3.51628	-3.13243	-0.0638585	0.0431561	-1.8624	-2.49809	-3.55226	-1.57451	-0.981724	-0.839096
	G16_D_ICC5639 C2 _ 2	G16	Harvest2_DS	-2.49833	-2.81422	-0.505427	-2.46954	-0.443145	1.1335	-2.2335	-0.918456	-1.66405	0.254502	-0.367012	-2.00382	-3.60123	-2.8239	-3.3936	-2.85857	-1.48129	-1.27454	-2.38835	-3.43385	-2.61421	-2.89581	-2.88253	-1.11716	-4.14723	-2.62396	-2.60489	0.0261336	-3.84248	-2.87051	-1.52135	-2.49421	-0.0757608	-3.23071	-0.816969	-0.963693	-3.6254	-3.10144	-0.115635	-0.000821268	-1.91907	-2.27654	-2.98366	-1.61694	-0.95612	-0.880751
	G16_D_ICC5639 C2 _ 3	G16	Harvest2_DS	-2.49886	-2.76681	-0.41217	-2.36062	-0.353299	1.21034	-2.14926	-0.841833	-1.58048	0.322926	-0.277017	-1.9389	-3.6121	-2.74475	-3.34708	-2.79499	-1.35237	-1.21996	-2.50389	-3.38596	-2.61597	-2.8185	-2.81715	-1.09646	-4.1992	-2.5748	-2.49504	0.193897	-3.7605	-2.82966	-1.41803	-2.41858	-0.00776134	-3.205	-0.703129	-0.866092	-3.49284	-2.95866	-0.0501076	0.0658526	-1.87063	-2.43352	-3.03803	-1.5183	-0.912829	-0.813753
	G17_D_ICC6279 C2 _ 1	G17	Harvest2_DS	-2.38743	-2.72546	-0.754554	-2.22989	-0.421353	0.991137	-2.64853	-1.30163	-1.57593	0.170069	-0.180326	-2.03188	-3.59896	-2.87682	-3.50545	-2.83598	-1.52495	-1.26049	-2.46709	-3.95174	-2.66193	-3.00233	-2.77954	-0.81472	-4.20168	-2.43737	-2.49539	0.23727	-3.7888	-2.88296	-1.43818	-2.52568	-0.0722748	-3.53469	-0.956588	-1.32737	-4.16803	-2.99468	0.0252024	-0.0733687	-1.9992	-2.30136	-3.04358	-1.98329	-1.11524	-1.06898
[truncated: 59 more rows]
[truncated: 17 more columns]

## Sheet: Table_S2-C
	Table S2-C
[truncated: 436 more rows]
[truncated: 17 more columns]

## Sheet: Table_S2-D
	Table S2-D
[truncated: 65 more rows]

## Sheet: Table_S2-E
	Table S2-E
[truncated: 71 more rows]
