# Supplementary material for: Natural variation in the chickpea metabolome under drought stress
Source: Plant Biotechnol J. 2024 Oct 16;22(12):3278–94. doi: 10.1111/pbi.14447 (PMC11606430; doi:10.1111/pbi.14447)
Supplement: Supplementary file 11 — Table S4 PLS‐DA analysis of chickpea genotypes under WW and DS conditions for three harvesting time points. [file PBI-22-3278-s012.xlsx]

## Sheet: Legend
	TABLE LEGENDS
	Table S4.A.	Harvest 1 PLS-DA with metabolites values. PLS-DA explained variance, loadings, and scores
	Table S4.B.	Harvest 2 PLS-DA with metabolites values. PLS-DA explained variance, loadings, and scores
	Table S4.C.	Harvest 3 PLS-DA with metabolites values. PLS-DA explained variance, loadings, and scores

## Sheet: Table S4A
	Table S4.A.
	Explained variance
		X.comp 1	X.comp 2	Y.comp 1	Y.comp 2
	Proportion of Variance	0.166186	0.156	1	0.46878
	Loadings
	Loadings-X				VarScores						Loadings-Y
		comp1	comp2			x	y	Block				comp1	comp2
	Unknown 2	0.341382	-0.18799		2-oxo-Glutaric acid	-0.235661	-0.437458	X			Harvest1_DS	-0.707107	0.707107
	Glycerol	0.274747	-0.276548		Alanine	-0.377511	-0.354888	X			Harvest1_WW	0.707107	-0.707107
	Maltose	0.125572	-0.0769762		Asparagine	-0.364893	-0.346456	X
	Unknown amino acid 3	0.124193	-0.0881691		Aspartic acid	-0.472355	-0.438491	X
	Putrescine	0.114485	-0.182613		Citric acid	-0.25716	0.266624	X
	Carboxylic acid	0.0832328	-0.148431		Fructose	-0.418525	-0.255697	X
	Butanoic acid	0.0587274	-0.253497		Fumaric acid	-0.410154	0.0659357	X
	Unknown sugar C5	0.0562847	-0.0432512		Galactose	-0.684151	-0.00374504	X
	Proline	0.0543496	-0.217467		Gluconic acid	-0.747006	-0.131577	X
	Shikimic acid	0.0540892	-0.140144		Glucose	-0.335194	-0.322452	X
	Unknown sugar alcohol 2	0.0394919	-0.0272429		Glutamic acid	-0.396809	-0.540554	X
	Cyclic sugar alcohol	0.0374137	-0.144765		Glutamine	-0.411032	-0.510074	X
	myo-Inositol	0.0240404	-0.179101		Glycine	-0.104832	-0.154313	X
	Unknown carbonic acid 2	0.0221219	-0.0346682		Isoleucine	-0.394758	-0.509518	X
	Cyclic sugar alcohol (pinitol)	0.00047612	-0.122229		Lactic acid	-0.340146	-0.00539583	X
	2-oxo-Glutaric acid	-5.13544e-05	-0.126173		Leucine	-0.378073	-0.477071	X
	Threonine	-0.000575231	-0.237904		Lysine	-0.49872	-0.370198	X
	Valine	-0.000896596	-0.217569		Malic acid	-0.657708	-0.327308	X
	Glyceric acid	-0.00482143	-0.162996		Maltose	0.188192	-0.495671	X
	Serine	-0.00551809	-0.176806		Methionine	-0.282838	-0.410824	X
	Isoleucine	-0.0078399	-0.200375		Ornithine	-0.415226	-0.227801	X
	Leucine	-0.0143008	-0.182289		Phenylalanine	-0.5205	-0.660168	X
	Unknown amino acid 1	-0.0161245	-0.131837		Proline	-0.262298	-0.720737	X
	Threitol	-0.0201725	-0.0465243		Putrescine	-0.0383032	-0.519673	X
	Glycine	-0.0207076	-0.0268404		Pyruvic acid	-0.274471	-0.231553	X
	Unknown sugar alcohol 1	-0.0268	-0.127607		Serine	-0.344626	-0.627903	X
	Methionine	-0.0275587	-0.1125		Succinic acid	-0.435938	-0.416807	X
	Psicose	-0.0282997	-0.0937912		Sucrose	-0.455177	-0.22979	X
	Unknown amino acid 2	-0.0358374	-0.0904		Threitol	-0.140161	0.0357343	X
	Citramalic acid	-0.0433448	-0.189759		Threonine	-0.445611	-0.747793	X
	Pyruvic acid	-0.0440378	-0.0846855		Tyrosine	-0.502201	-0.281346	X
	Glutamine	-0.0496097	-0.149953		Valine	-0.408502	-0.676613	X
	Aconitic acid	-0.0546631	-0.0351936		myo-Inositol	-0.270786	-0.669324	X
	Glutamic acid	-0.055485	-0.134015		Unknown amino acid 1	-0.288715	-0.397778	X
	Glucose	-0.0559844	-0.100301		Cyclic sugar alcohol	-0.171349	-0.621318	X
	Phenylalanine	-0.0642803	-0.187825		Unknown amino acid 2	-0.263465	-0.353441	X
	Fructose	-0.0660251	-0.130726		Carboxylic acid	-0.0570925	-0.454155	X
	Ascorbic acid	-0.0715395	-0.119792		Glycerol	0.209916	-0.387386	X
	Unknown sugar amine	-0.0757583	-0.0858172		Ascorbic acid	-0.41269	-0.350843	X
	Citric acid	-0.0807763	-0.0233953		L-Threonic acid	-0.588539	-0.00199794	X
	Unknown carbonic acid 1	-0.0812188	-0.00927946		Psicose	-0.249873	-0.219621	X
	Lysine	-0.0887408	-0.141525		Shikimic acid	-0.118649	-0.600016	X
	Asparagine	-0.0894374	-0.0688459		Unknown 1	-0.18243	0.24001	X
	Succinic acid	-0.100961	-0.0905897		Unknown carbonic acid 1	-0.23198	0.178868	X
	Alanine	-0.104687	-0.0540142		Unknown carbonic acid 2	-0.00624738	-0.154646	X
	Aspartic acid	-0.105348	-0.103887		Cyclic sugar alchol (pinitol)	-0.226904	-0.489418	X
	Sucrose	-0.111	-0.0866822		Unknown sugar	-0.38812	0.219368	X
	Fumaric acid	-0.113736	-0.058689		Unknown sugar alcohol 1	-0.309034	-0.317018	X
	Tyrosine	-0.121196	-0.0974383		Unknown sugar alcohol 2	0.0535214	-0.152128	X
	Ornithine	-0.136063	-0.0297948		Unknown sugar alcohol 3	-0.798103	-0.0939176	X
	Unknown 1	-0.144402	0.106723		Unknown sugar alcohol 4	-0.568208	-0.115965	X
	Lactic acid	-0.147818	0.0270697		Unknown sugar amine	-0.360419	-0.0861966	X
	Unknown sugar alcohol 4	-0.162345	-0.0745366		Unkown 2	0.55134	-0.470168	X
	Unknown carbonic acid 3	-0.169962	-0.0945951		Aconitic acid	-0.210167	0.203399	X
	L-Threonic acid	-0.175823	-0.066346		Butanoic acid	-0.317984	-0.541068	X
	Unknown sugar	-0.188705	0.0592598		Glycolic acid	-0.675724	-0.142699	X
	Galactaric acid	-0.198391	-0.038394		Citramalic acid	-0.468779	-0.652775	X
	Malic acid	-0.219496	-0.041566		Glyceric acid	-0.317005	-0.346341	X
	Gluconic acid	-0.235938	-0.0661235		Ribonic acid	-0.836038	-0.186222	X
	Ribonic acid	-0.239984	-0.10809		Unknown amino acid 3	0.163652	-0.532561	X
	Unknown sugar alcohol 3	-0.250367	-0.0730678		Unknown carbonic acid 3	-0.625782	-0.197337	X
	Glycolic acid	-0.261403	0.00811674		Galactaric acid	-0.596008	0.075091	X
	Galactose	-0.290568	0.0448962		Unknown sugar C5	0.0680216	-0.348198	X

## Sheet: Table S4B
	Table S4.C.
	Explained variance
		X.comp 1	X.comp 2	Y.comp 1	Y.comp 2
	Proportion of Variance	0.216384	0.0885989	1	0.27508
	Loadings
	Loadings-X				VarScores						Loadings-Y
		comp1	comp2			x	y	Block				comp1	comp2
	L-Threonic acid	-0.276808	-0.110478		2-oxo-Glutaric acid	-0.592183	-0.136669	X			Harvest2_DS	-0.707107	-0.707107
	Unknown sugar alcohol 3	-0.253193	-0.083988		Alanine	-0.288063	-0.0159833	X			Harvest2_WW	0.707107	0.707107
	Unknown sugar	-0.231914	-0.108085		Asparagine	-0.280207	0.151843	X
	Ribonic acid	-0.218201	-0.0834007		Aspartic acid	-0.154245	0.299018	X
	Unknown sugar alcohol 4	-0.195064	-0.0287865		Citric acid	-0.551485	-0.382623	X
	Unknown sugar alcohol 1	-0.190209	-0.0326153		Fructose	-0.760042	0.450399	X
	Glutamic acid	-0.182277	0.0141465		Fumaric acid	0.192021	0.0194531	X
	Unknown sugar amine	-0.178405	0.143929		Galactose	-0.493828	0.560657	X
	Citric acid	-0.176875	-0.105366		Gluconic acid	-0.702154	0.435192	X
	Fructose	-0.17105	0.17726		Glucose	-0.622115	0.579869	X
	Sucrose	-0.167587	0.0141501		Glutamic acid	-0.668004	0.0459851	X
	2-oxo-Glutaric acid	-0.165984	-0.00695733		Glutamine	-0.0874277	0.23553	X
	Malic acid	-0.159563	-0.129302		Glycine	0.267722	0.145609	X
	Ascorbic acid	-0.15656	0.113635		Isoleucine	-0.418422	0.286198	X
	Gluconic acid	-0.155664	0.174215		Lactic acid	-0.106429	-0.252178	X
	Pyruvic acid	-0.144496	-0.0392031		Leucine	-0.353701	0.187151	X
	Aconitic acid	-0.138026	0.0426778		Lysine	-0.655644	0.563039	X
	Tyrosine	-0.135742	0.229896		Malic acid	-0.469692	-0.0662438	X
	Lysine	-0.133148	0.216801		Maltose	0.185919	0.213725	X
	Cyclic sugar alchol (pinitol)	-0.132003	0.0306278		Methionine	-0.189845	0.176598	X
	myo-Inositol	-0.13146	0.0314568		Ornithine	0.181664	0.115629	X
	Glucose	-0.125614	0.208934		Phenylalanine	-0.393407	0.548891	X
	Alanine	-0.118861	-0.172434		Proline	-0.0236279	0.4772	X
	Isoleucine	-0.10575	0.0462174		Putrescine	-0.388557	0.501773	X
	Psicose	-0.0996156	0.192487		Pyruvic acid	-0.4886	-0.13422	X
	Unknown carbonic acid 1	-0.0984914	0.0422881		Serine	0.529404	0.384674	X
	Leucine	-0.0961176	0.00924616		Succinic acid	0.270754	0.138606	X
	Galactaric acid	-0.0887289	0.0991499		Sucrose	-0.615098	0.125922	X
	Galactose	-0.0848366	0.231811		Threitol	-0.390498	0.0716566	X
	Unknown 1	-0.0829946	-0.132929		Threonine	0.141255	0.548471	X
	Threitol	-0.0804724	0.123938		Tyrosine	-0.675619	0.582122	X
	Asparagine	-0.0693002	0.0376835		Valine	-0.249139	0.405772	X
	Unknown amino acid 2	-0.0648652	0.0775769		myo-Inositol	-0.499035	0.224912	X
	Valine	-0.0616423	0.0333909		Unknown amino acid 1	0.11828	0.283528	X
	Lactic acid	-0.0604657	-0.137108		Cyclic sugar alcohol	-0.354038	0.639554	X
	Glycerol	-0.0511628	0.0434651		Unknown amino acid 2	-0.296633	0.19137	X
	Putrescine	-0.0502664	0.255505		Carboxylic acid	-0.150297	0.419668	X
	Phenylalanine	-0.0486769	0.268525		Glycerol	-0.219576	-0.0737586	X
	Cyclic sugar alcohol	-0.0410856	0.253716		Ascorbic acid	-0.65618	0.151058	X
	Methionine	-0.0397932	0.0572796		L-Threonic acid	-0.907267	-0.239715	X
	Unknown sugar C5	-0.0304143	0.113558		Psicose	-0.51512	0.254194	X
	Butanoic acid	-0.0199597	0.0755709		Shikimic acid	0.479466	0.302936	X
	Aspartic acid	-0.0191621	0.104939		Unknown 1	-0.190966	-0.177051	X
	Glutamine	-0.0176289	0.0294682		Unknown carbonic acid 1	-0.389086	-0.18032	X
	Carboxylic acid	-0.00287781	0.172296		Unknown carbonic acid 2	0.225688	-0.0497556	X
	Unknown carbonic acid 3	0.000944266	0.0280559		Cyclic sugar alchol (pinitol)	-0.500317	0.128789	X
	Glycolic acid	0.016489	0.00369247		Unknown sugar	-0.747512	-0.241885	X
	Proline	0.023358	0.132681		Unknown sugar alcohol 1	-0.658597	-0.194301	X
	Unknown carbonic acid 2	0.0254894	-0.164847		Unknown sugar alcohol 2	0.424138	0.0941265	X
	Ornithine	0.038203	-0.0542579		Unknown sugar alcohol 3	-0.843724	-0.114437	X
	Unknown amino acid 1	0.0454065	0.0557308		Unknown sugar alcohol 4	-0.679191	-8.46504e-05	X
	Fumaric acid	0.0676526	0.063592		Unknown sugar amine	-0.759464	0.198868	X
	Succinic acid	0.0757062	0.00236518		Unkown 2	0.349561	-0.0884703	X
	Threonine	0.0781999	0.172873		Aconitic acid	-0.531796	-0.18804	X
	Maltose	0.0808942	0.129829		Butanoic acid	-0.133265	0.01402	X
	Unkown 2	0.0846187	-0.055144		Glycolic acid	0.0563904	0.18595	X
	Glycine	0.0911652	0.0746557		Citramalic acid	0.500313	0.453123	X
	Unknown sugar alcohol 2	0.104062	-0.0607415		Glyceric acid	0.421697	0.270555	X
	Glyceric acid	0.134772	0.0784539		Ribonic acid	-0.718171	-0.0704131	X
	Shikimic acid	0.152491	0.0859042		Unknown amino acid 3	0.464702	0.306773	X
	Serine	0.168093	0.0936097		Unknown carbonic acid 3	-0.0193848	0.044423	X
	Unknown amino acid 3	0.170055	0.181977		Galactaric acid	-0.400105	0.273053	X
	Citramalic acid	0.192155	0.236139		Unknown sugar C5	-0.201772	0.175579	X

## Sheet: Table S4C
	Table S4.C.
	Explained variance
		X.comp 1	X.comp 2	Y.comp 1	Y.comp 2
	Proportion of Variance	0.167069	0.116349	1	0.469779
	Loadings
	Loadings-X				VarScores						Loadings-Y
		comp1	comp2			x	y	Block				comp1	comp2
	Unkown 2	0.279697	-0.0693997		2-oxo-Glutaric acid	-0.396317	-0.0813926	X			Harvest3_DS	-0.707107	0.707107
	Malic acid	0.27594	-0.158549		Alanine	0.606103	0.268059	X			Harvest3_WW	0.707107	-0.707107
	Threonine	0.264082	0.0632364		Asparagine	0.0792212	0.562817	X
	Lactic acid	0.252645	-0.0903402		Aspartic acid	0.139264	0.05964	X
	Glycine	0.250936	0.0524682		Citric acid	0.0858213	0.304589	X
	Valine	0.247759	0.103662		Fructose	0.133269	0.164389	X
	Succinic acid	0.243398	-0.0426775		Fumaric acid	0.442371	0.41807	X
	Proline	0.229265	0.059096		Galactose	-0.1147	0.206462	X
	Isoleucine	0.216454	0.109806		Gluconic acid	-0.12937	0.120797	X
	Leucine	0.18371	0.128465		Glucose	0.079333	0.0645719	X
	Glyceric acid	0.177934	0.14569		Glutamic acid	0.0505485	0.321683	X
	Butanoic acid	0.165087	0.0193435		Glutamine	0.391753	0.545568	X
	Serine	0.163518	0.102444		Glycine	0.821954	0.156444	X
	Alanine	0.133934	0.174691		Isoleucine	0.782667	0.102818	X
	Carboxylic acid	0.125754	0.078091		Lactic acid	0.664177	0.0212919	X
	Fumaric acid	0.122844	0.060726		Leucine	0.704519	0.19381	X
	Glycerol	0.119778	0.0816294		Lysine	0.0901083	0.313583	X
	Phenylalanine	0.119402	0.191472		Malic acid	0.657082	-0.369367	X
	Ornithine	0.108919	0.0940025		Maltose	-0.0622617	-0.0465693	X
	Unknown carbonic acid 3	0.105012	0.0529896		Methionine	0.0744426	0.227074	X
	Glycolic acid	0.0991921	0.222344		Ornithine	0.438055	0.47814	X
	Putrescine	0.0750204	-0.0413736		Phenylalanine	0.581121	0.383682	X
	Unknown 1	0.0718865	-0.00896632		Proline	0.763706	0.144542	X
	Cyclic sugar alcohol	0.0685093	-0.160772		Putrescine	0.180619	0.153753	X
	Shikimic acid	0.0628219	0.0493009		Pyruvic acid	-0.417617	-0.0385255	X
	Unknown amino acid 1	0.057871	0.220928		Serine	0.613502	0.412647	X
	Glutamine	0.0476429	0.2165		Succinic acid	0.690486	-0.170669	X
	Unknown sugar C5	0.0410493	-0.045616		Sucrose	0.0238144	0.21701	X
	Aconitic acid	0.0394652	0.0517625		Threitol	-0.240795	-0.0554374	X
	Aspartic acid	0.0316056	0.0379255		Threonine	0.874166	0.255281	X
	Fructose	0.0309658	0.0343744		Tyrosine	0.0844534	0.178458	X
	Unknown sugar alcohol 1	0.0296831	-0.0544297		Valine	0.870727	0.145571	X
	Glucose	0.0231614	0.0078804		myo-Inositol	0.0714064	0.0356892	X
	myo-Inositol	0.0182101	0.0141112		Unknown amino acid 1	0.427867	0.663821	X
	Methionine	0.0171576	0.0195727		Cyclic sugar alcohol	0.0245913	-0.153014	X
	Unknown sugar alcohol 2	0.0160184	0.188215		Unknown amino acid 2	0.0446551	0.563988	X
	Tyrosine	0.015184	0.0335973		Carboxylic acid	0.471025	0.0849368	X
	Ascorbic acid	0.0128455	-0.103656		Glycerol	0.456913	-0.000425401	X
	Citric acid	0.0051009	0.0616298		Ascorbic acid	-0.079278	-0.0111942	X
	Maltose	0.00421861	-0.0657863		L-Threonic acid	-0.349482	0.352062	X
	Lysine	-0.00866734	0.102027		Psicose	-0.212341	0.571851	X
	Sucrose	-0.00885665	0.0444382		Shikimic acid	0.247048	0.236206	X
	Threitol	-0.0142606	-0.173056		Unknown 1	0.208083	0.024848	X
	Glutamic acid	-0.0174094	0.0906261		Unknown carbonic acid 1	-0.266346	0.258778	X
	Citramalic acid	-0.0278721	0.0382902		Unknown carbonic acid 2	0.18869	0.742184	X
	Unknown amino acid 2	-0.0439381	0.156061		Cyclic sugar alchol (pinitol)	0.0125713	0.431587	X
	Unknown carbonic acid 2	-0.0445905	0.284014		Unknown sugar	-0.15456	0.487667	X
	Gluconic acid	-0.0457424	0.00836583		Unknown sugar alcohol 1	0.0280324	0.37024	X
	Asparagine	-0.0510239	0.205208		Unknown sugar alcohol 2	0.263433	0.68141	X
	Cyclic sugar alchol (pinitol)	-0.0595185	0.16941		Unknown sugar alcohol 3	-0.0356509	0.772543	X
	Galactose	-0.061654	0.0635662		Unknown sugar alcohol 4	-0.0938054	0.593873	X
	Unknown carbonic acid 1	-0.0710872	-0.0442159		Unknown sugar amine	-0.177802	0.490307	X
	2-oxo-Glutaric acid	-0.077385	-0.141348		Unkown 2	0.770227	-0.00167666	X
	Galactaric acid	-0.0915122	-0.0548086		Aconitic acid	0.178924	0.453154	X
	Unknown amino acid 3	-0.0993235	0.231874		Butanoic acid	0.523434	0.200234	X
	Unknown sugar amine	-0.0993504	0.10859		Glycolic acid	0.554974	0.266829	X
	Unknown sugar alcohol 4	-0.100726	0.185856		Citramalic acid	-0.0409503	-0.00479268	X
	Unknown sugar	-0.103587	0.140232		Glyceric acid	0.706635	0.00675459	X
	Ribonic acid	-0.10635	0.19644		Ribonic acid	-0.0988073	0.5268	X
	L-Threonic acid	-0.120582	0.0146508		Unknown amino acid 3	-0.0370328	0.341995	X
	Unknown sugar alcohol 3	-0.123679	0.297901		Unknown carbonic acid 3	0.379386	0.361915	X
	Psicose	-0.13264	0.166917		Galactaric acid	-0.340464	-0.0342092	X
	Pyruvic acid	-0.1741	0.097369		Unknown sugar C5	0.072609	0.2196	X
