# Supplementary material for: Natural variation in the chickpea metabolome under drought stress
Source: Plant Biotechnol J. 2024 Oct 16;22(12):3278–94. doi: 10.1111/pbi.14447 (PMC11606430; doi:10.1111/pbi.14447)
Supplement: Supplementary file 14 — Table S7 mGWAS analysis. Details of genetic associations between SNPs and metabolites of chickpea genotypes under control and drought stress conditions for three harvesting time points, including gene annotations. H (harvest time point), C (control) and D (drought). [file PBI-22-3278-s009.xlsx]

## Sheet: sample_description
Table S7. mGWAS analysis. Details of genetic associations between SNPs and metabolites of chickpea genotypes under WW and DS conditions for three harvesting time points. Abbreviations: H (harvest time point), C (control) and D (drought).
Harvest group	Harvest time point	Number of genotypes used for GWAS	Number of SNPs (after filtering) used for GWAS
D_H1	H1	36	153820
D_H2	H2
D_H3	H3
C_H1	H1
C_H2	H2
C_H3	H3

## Sheet: traits_normal_distribution
	Normal distribution?
Trait	C_H1	C_H2	C_H3	D_H1	D_H2	D_H3
2-oxo-Glutaric_acid	No	Yes	No	Yes	No	Yes
Aconitic_acid	Yes	Yes	No	No	No	No
Alanine	Yes	Yes	Yes	Yes	No	No
Ascorbic_acid	No	No	Yes	Yes	Yes	Yes
Asparagine	Yes	Yes	Yes	No	Yes	Yes
Aspartic_acid	Yes	Yes	No	No	Yes	No
Butanoic_acid	Yes	No	No	Yes	Yes	Yes
Carboxylic_acid	Yes	No	Yes	No	No	No
Citramalic_acid	Yes	Yes	No	Yes	Yes	No
Citric_acid	Yes	Yes	Yes	Yes	Yes	Yes
Cyclic_sugar_alchol_(pinitol)	Yes	No	No	Yes	Yes	Yes
Cyclic_sugar_alcohol	Yes	Yes	No	No	Yes	Yes
Fructose	Yes	Yes	Yes	Yes	No	Yes
Fumaric_acid	Yes	Yes	Yes	Yes	Yes	Yes
Galactaric_acid	Yes	Yes	No	Yes	Yes	Yes
Galactose	Yes	Yes	Yes	No	Yes	Yes
Gluconic_acid	Yes	Yes	No	Yes	Yes	Yes
Glucose	Yes	Yes	Yes	No	Yes	Yes
Glutamic_acid	Yes	Yes	Yes	No	No	Yes
Glutamine	Yes	Yes	No	Yes	Yes	Yes
Glyceric_acid	Yes	Yes	Yes	No	Yes	Yes
Glycerol	No	No	Yes	No	Yes	Yes
Glycine	No	No	Yes	Yes	Yes	Yes
Glycolic_acid	Yes	Yes	Yes	Yes	Yes	No
Isoleucine	No	Yes	No	Yes	Yes	No
L-Threonic_acid	Yes	Yes	No	Yes	Yes	No
Lactic_acid	Yes	Yes	Yes	Yes	Yes	Yes
Leucine	No	Yes	Yes	Yes	Yes	Yes
Lysine	No	No	Yes	No	Yes	Yes
Malic_acid	Yes	Yes	No	No	Yes	Yes
Maltose	Yes	No	Yes	No	No	Yes
Methionine	Yes	Yes	Yes	No	No	Yes
myo-Inositol	Yes	Yes	No	No	No	No
Ornithine	Yes	No	Yes	No	No	No
Phenylalanine	Yes	Yes	Yes	Yes	Yes	Yes
Proline	Yes	No	Yes	No	Yes	Yes
Psicose	Yes	Yes	Yes	Yes	No	Yes
Putrescine	Yes	Yes	Yes	Yes	Yes	Yes
Pyruvic_acid	No	Yes	Yes	Yes	Yes	Yes
Ribonic_acid	Yes	Yes	Yes	Yes	Yes	Yes
Serine	Yes	Yes	Yes	No	Yes	Yes
Shikimic_acid	Yes	Yes	Yes	No	Yes	Yes
Succinic_acid	No	Yes	Yes	Yes	Yes	Yes
Sucrose	Yes	Yes	Yes	Yes	Yes	Yes
Threitol	Yes	No	Yes	Yes	Yes	No
Threonine	Yes	Yes	Yes	No	Yes	Yes
Tyrosine	Yes	No	Yes	No	Yes	Yes
Unknown_1	Yes	Yes	No	No	Yes	Yes
Unknown_amino_acid_1	Yes	Yes	Yes	No	No	Yes
Unknown_amino_acid_2	Yes	Yes	Yes	No	No	Yes
Unknown_amino_acid_3	No	Yes	Yes	Yes	Yes	Yes
Unknown_carbonic_acid_1	Yes	Yes	Yes	Yes	Yes	No
Unknown_carbonic_acid_2	Yes	No	Yes	No	Yes	Yes
Unknown_carbonic_acid_3	Yes	No	Yes	Yes	Yes	No
Unknown_sugar	Yes	Yes	Yes	Yes	Yes	Yes
Unknown_sugar_alcohol_1	Yes	No	Yes	Yes	Yes	Yes
Unknown_sugar_alcohol_2	Yes	No	No	No	Yes	Yes
Unknown_sugar_alcohol_3	Yes	Yes	Yes	Yes	Yes	Yes
Unknown_sugar_alcohol_4	Yes	Yes	No	No	Yes	Yes
Unknown_sugar_amine	Yes	Yes	Yes	Yes	Yes	Yes
Unknown_sugar_C5	Yes	Yes	Yes	No	No	No
Unkown_2	Yes	Yes	No	Yes	Yes	Yes
Valine	Yes	Yes	Yes	Yes	Yes	Yes
Total traits with normal distribution	53	47	45	35	49	49

## Sheet: MTAs_0.05_corrected
Harvest Group	Trait	SNP	Chromosome	Position	P.value	Ref	Alt	Variant type	Gene	cDNA Change	AA change	Gene annotation	Gene annotation included in the publication
D_H2	Asparagine	S3_37239676	Ca3	37239676	1.84e-07	G	A	.	.	.	.	alpha carbonic anhydrase 2 (CA2) / 2-oxoglutarate-dependent dioxygenase / senescence-associated 12 / ethylene responsive element binding factor 3	Yes
D_H1	Cyclic_sugar_alchol_pinitol	S4_27328584	Ca4	27328584	2.05e-07	A	G	.	.	.	.	gibberellin 20 oxidase 2 (GA20ox2) / glyceraldehyde-3-phosphate dehydrogenase of plastid 1	Yes
D_H1	Galactaric_acid	S5_10723119	Ca5	10723119	1.5e-07	C	T	.	.	.	.	1-deoxy-D-xylulose 5-phosphate synthase 1 (DXS1) / urea-proton symporter DEGRADATION OF UREA 3 (DUR3)	Yes
D_H3	Malic_acid	S1_9042532	Ca1	9042532	9.69e-09	T	A	.	.	.	.	glutamate decarboxylase (GAD) / RADIATION SENSITIVE 17	Yes
D_H3	Malic_acid	S1_33885468	Ca1	33885468	1.15e-08	A	T	.	.	.	.	sucrose phosphate synthase 2F / serine carboxypeptidase-like 3	Yes
D_H3	Succinic_acid	S4_16315718	Ca4	16315718	4.16e-12	C	A	.	.	.	.	myo-inositol monophosphatase like 1	Yes
D_H3	Succinic_acid	S3_3964985	Ca3	3964985	1.11e-10	G	A	.	.	.	.	myo-inositol monophosphatase like 1 / xyloglucan endotransglucosylase/hydrolase 29	Yes
D_H3	Succinic_acid	S5_38026026	Ca5	38026026	6.82e-08	T	C	.	.	.	.	nitrate transporter / chorismate synthase / senescence-associated 29 [	Yes
D_H1	Unknown_sugar_amine	S1_13338812	Ca1	13338812	1.76e-07	T	A	intron_variant	Ca_14095	c.333+75A>T	.	sucrose-phosphatase 1 / peroxisomal membrane 22 kDa (Mpv17/PMP22) family protein;Peroxisomal membrane 22 kDa (Mpv17/PMP22) family protein;Peroxisomal membrane protein 2-like (Fragment);peroxisomal membrane protein 2-like, partial;PREDICTED: protein SYM1;protein SYM1	Yes
D_H3	Malic_acid	S2_32066110	Ca2	32066110	3.68e-10	G	A	.	.	.	.	ERD (early-responsive to dehydration stress) family protein /phosphoribosylanthranilate isomerase 2 / phosphatidylglycerolphosphate synthase 1/ glycerol-3-phosphate acyltransferase 9 / glyceraldehyde-3-phosphate dehydrogenase B subunit	Yes
C_H3	Ascorbic_acid	S1_6364450	Ca1	6364450	9.82e-08	G	A	.	.	.	.	.
C_H3	Ascorbic_acid	S1_6368498	Ca1	6368498	2e-07	C	A	.	.	.	.	.
C_H3	Ascorbic_acid	S1_6368517	Ca1	6368517	2.34e-07	A	G	.	.	.	.	.
C_H3	Ascorbic_acid	S1_6368525	Ca1	6368525	2.34e-07	A	G	.	.	.	.	.
C_H3	Glutamic_acid	S3_32741466	Ca3	32741466	1.16e-07	C	T	missense_variant	Ca_12007	c.113C>T	p.Ala38Val	hypothetical protein PHAVU_001G173900g;hypothetical protein TSUD_337350, partial;PREDICTED: thioredoxin-like protein AAED1, chloroplastic;thioredoxin-like protein AAED1;Thioredoxin-like protein AAED1;thioredoxin-like protein AAED1, chloroplastic;Thioredoxin-like protein AAED1, chloroplastic;thioredoxin-like protein AAED1, chloroplastic isoform X2;thioredoxin-like protein AAED1 chloroplastic-like;…
C_H3	Glutamic_acid	S7_25193369	Ca7	25193369	1.7e-07	A	T	.	.	.	.	.
C_H1	Glyceric_acid	S3_28867183	Ca3	28867183	8.67e-08	T	G	intron_variant	Ca_07195	c.356+401T>G	.	haloacid dehalogenase-like hydrolase domain-containing protein 3;haloacid dehalogenase-like hydrolase family protein;Haloacid dehalogenase-like hydrolase family protein;hypothetical protein TSUD_330390;PREDICTED: haloacid dehalogenase-like hydrolase domain-containing protein 3;Uncharacterized protein;unknown
D_H3	Malic_acid	S2_32064334	Ca2	32064334	4.08e-16	G	A	.	.	.	.	phosphoribosylanthranilate isomerase 1
D_H3	Malic_acid	S7_14962725	Ca7	14962725	1.62e-09	G	A	missense_variant	Ca_09957	c.1306G>A	p.Gly436Arg	Histidine kinase 1;histidine kinase 1-like;histidine kinase 1-like protein;Histidine kinase 1-like protein;osmosensor histidine kinase;Osmosensor histidine kinase;PREDICTED: histidine kinase 1-like;Uncharacterized protein
D_H3	Malic_acid	S1_32048812	Ca1	32048812	8.33e-08	G	A	.	.	.	.	.beta-galactosidase 15 / N-acetyl-l-glutamate synthase 2
D_H3	Malic_acid	S1_32058298	Ca1	32058298	1.21e-07	C	T	.	.	.	.	beta-glucosidase 45
D_H3	Malic_acid	S1_39644497	Ca1	39644497	2.77e-07	G	A	.	.	.	.	.beta-glucosidase 45
C_H2	Malic_acid	S7_3683187	Ca7	3683187	9.28e-10	T	A	.	.	.	.	.
D_H3	Succinic_acid	S4_16317194	Ca4	16317194	9.88e-10	A	G	.	.	.	.	.NAD(P)H dehydrogenase C1 / Glyceraldehyde-3-phosphate dehydrogenase-like family protein / trehalose phosphatase/synthase 5 / tryptophan synthase beta-subunit 2 / ascorbate peroxidase 3
D_H3	Succinic_acid	S1_30882559	Ca1	30882559	2.01e-09	G	A	.	.	.	.	.
D_H3	Succinic_acid	S7_39208926	Ca7	39208926	4.37e-08	C	T	intron_variant	Ca_19581	c.4165-115C>T	.	BEACH domain-containing protein C1;BEACH domain-containing protein C2;BEACH domain-containing protein lvsC-like isoform X1;BEACH domain-containing protein lvsC-like isoform X3;hypothetical protein GLYMA_18G223300;PREDICTED: BEACH domain-containing protein lvsC-like isoform X2;PREDICTED: BEACH domain-containing protein lvsC-like isoform X3;Uncharacterized protein;WD-40 repeat protein/beige protein…
C_H3	Unknown_carbonic_acid_1	S5_28145716	Ca5	28145716	3.18e-19	A	T	.	.	.	.	.
C_H3	Unknown_carbonic_acid_1	S6_13348538	Ca6	13348538	4.14e-10	G	C	.	.	.	.	.
C_H3	Unknown_carbonic_acid_1	S4_16301636	Ca4	16301636	9.15e-09	G	A	.	.	.	.	.
C_H3	Unknown_carbonic_acid_1	S5_28222499	Ca5	28222499	7.33e-08	A	G	.	.	.	.	.
D_H3	Unknown_carbonic_acid_2	S1_12895063	Ca1	12895063	1.7e-07	A	G	.	.	.	.	.nitrilase 3 / COBRA-like extracellular glycosyl-phosphatidyl inositol-anchored protein family
D_H3	Unknown_carbonic_acid_2	S1_12781482	Ca1	12781482	3.06e-07	G	C	.	.	.	.	TEOSINTE BRANCHED 1, cycloidea and PCF transcription factor 3
D_H2	Unknown_sugar_alcohol_4	S5_40024599	Ca5	40024599	2.57e-07	C	T	synonymous_variant	Ca_07531	c.180C>T	p.Ser60Ser	eukaryotic translation initiation factor 2c, putative;Eukaryotic translation initiation factor 2c, putative;hypothetical protein TanjilG_19765;PREDICTED: protein argonaute 4-like;Protein argonaute 16;Protein argonaute 4;Protein argonaute 4A;Protein argonaute 4B;protein argonaute 4-like;Protein argonaute 9;Uncharacterized protein
D_H1	Unknown_sugar_amine	S4_48687551	Ca4	48687551	1.6e-07	A	C	synonymous_variant	Ca_23019	c.1170T>G	p.Pro390Pro	Calcium-dependent lipid-binding (CaLB domain) family protein;Extended synaptotagmin-2;PREDICTED: synaptotagmin-2 isoform X1;PREDICTED: synaptotagmin-2-like;Synaptotagmin-1;Synaptotagmin-2;synaptotagmin-2 isoform X1;synaptotagmin-2-like;Synaptotagmin-3;Uncharacterized protein

## Sheet: MTAs_summary_0.05_corrected
				Harvest group ->	C_H1	C_H2	C_H3			D_H1			D_H2		D_H3
SNP	Chromosome	Position	Ref	Alt	Glyceric_acid	Malic_acid	Ascorbic_acid	Glutamic_acid	Unknown_carbonic_acid_1	Cyclic_sugar_alchol_pinitol	Galactaric_acid	Unknown_sugar_amine	Asparagine	Unknown_sugar_alcohol_4	Malic_acid	Succinic_acid	Unknown_carbonic_acid_2
				Number of MTAs	1	1	4	2	4	1	1	2	1	1	8	6	2
S1_6364450	Ca1	6364450	G	A	0	0	1	0	0	0	0	0	0	0	0	0	0
S1_6368498	Ca1	6368498	C	A	0	0	1	0	0	0	0	0	0	0	0	0	0
S1_6368517	Ca1	6368517	A	G	0	0	1	0	0	0	0	0	0	0	0	0	0
S1_6368525	Ca1	6368525	A	G	0	0	1	0	0	0	0	0	0	0	0	0	0
S1_9042532	Ca1	9042532	T	A	0	0	0	0	0	0	0	0	0	0	1	0	0
S1_12781482	Ca1	12781482	G	C	0	0	0	0	0	0	0	0	0	0	0	0	1
S1_12895063	Ca1	12895063	A	G	0	0	0	0	0	0	0	0	0	0	0	0	1
S1_13338812	Ca1	13338812	T	A	0	0	0	0	0	0	0	1	0	0	0	0	0
S1_30882559	Ca1	30882559	G	A	0	0	0	0	0	0	0	0	0	0	0	1	0
S1_32048812	Ca1	32048812	G	A	0	0	0	0	0	0	0	0	0	0	1	0	0
S1_32058298	Ca1	32058298	C	T	0	0	0	0	0	0	0	0	0	0	1	0	0
S1_33885468	Ca1	33885468	A	T	0	0	0	0	0	0	0	0	0	0	1	0	0
S1_39644497	Ca1	39644497	G	A	0	0	0	0	0	0	0	0	0	0	1	0	0
S2_32064334	Ca2	32064334	G	A	0	0	0	0	0	0	0	0	0	0	1	0	0
S2_32066110	Ca2	32066110	G	A	0	0	0	0	0	0	0	0	0	0	1	0	0
S3_3964985	Ca3	3964985	G	A	0	0	0	0	0	0	0	0	0	0	0	1	0
S3_28867183	Ca3	28867183	T	G	1	0	0	0	0	0	0	0	0	0	0	0	0
S3_32741466	Ca3	32741466	C	T	0	0	0	1	0	0	0	0	0	0	0	0	0
S3_37239676	Ca3	37239676	G	A	0	0	0	0	0	0	0	0	1	0	0	0	0
S4_16301636	Ca4	16301636	G	A	0	0	0	0	1	0	0	0	0	0	0	0	0
S4_16315718	Ca4	16315718	C	A	0	0	0	0	0	0	0	0	0	0	0	1	0
S4_16317194	Ca4	16317194	A	G	0	0	0	0	0	0	0	0	0	0	0	1	0
S4_27328584	Ca4	27328584	A	G	0	0	0	0	0	1	0	0	0	0	0	0	0
S4_48687551	Ca4	48687551	A	C	0	0	0	0	0	0	0	1	0	0	0	0	0
S5_10723119	Ca5	10723119	C	T	0	0	0	0	0	0	1	0	0	0	0	0	0
S5_28145716	Ca5	28145716	A	T	0	0	0	0	1	0	0	0	0	0	0	0	0
S5_28222499	Ca5	28222499	A	G	0	0	0	0	1	0	0	0	0	0	0	0	0
S5_38026026	Ca5	38026026	T	C	0	0	0	0	0	0	0	0	0	0	0	1	0
S5_40024599	Ca5	40024599	C	T	0	0	0	0	0	0	0	0	0	1	0	0	0
S6_13348538	Ca6	13348538	G	C	0	0	0	0	1	0	0	0	0	0	0	0	0
S7_3683187	Ca7	3683187	T	A	0	1	0	0	0	0	0	0	0	0	0	0	0
S7_14962725	Ca7	14962725	G	A	0	0	0	0	0	0	0	0	0	0	1	0	0
S7_25193369	Ca7	25193369	A	T	0	0	0	1	0	0	0	0	0	0	0	0	0
S7_39208926	Ca7	39208926	C	T	0	0	0	0	0	0	0	0	0	0	0	1	0

## Sheet: MTAs_1e5
Harvest Group	Trait	SNP	Chromosome	Position	P.value	Ref	Alt	Variant type	Gene	cDNA Change	AA change	Gene annotation
C_H1	Alanine	S1_16166021	Ca1	16166021	5.03899e-06	T	C	.	.	.	.	.
C_H1	Alanine	S5_43401407	Ca5	43401407	6.37084e-06	A	G	synonymous_variant	Ca_12716	c.207A>G	p.Glu69Glu	hypothetical protein L195_g016926;hypothetical protein MTR_3g086890;hypothetical protein TSUD_321670;PREDICTED: WEB family protein At4g27595, chloroplastic;Uncharacterized protein;WEB family protein At3g02930, chloroplastic;WEB family protein At4g27595, chloroplastic
C_H1	Alanine	S1_16165676	Ca1	16165676	7.1641e-06	A	C	.	.	.	.	.
C_H1	Alanine	S3_28867183	Ca3	28867183	8.88639e-06	T	G	intron_variant	Ca_07195	c.356+401T>G	.	haloacid dehalogenase-like hydrolase domain-containing protein 3;haloacid dehalogenase-like hydrolase family protein;Haloacid dehalogenase-like hydrolase family protein;hypothetical protein TSUD_330390;PREDICTED: haloacid dehalogenase-like hydrolase domain-containing protein 3;Uncharacterized protein;unknown
C_H1	Asparagine	S3_7211926	Ca3	7211926	3.69577e-06	G	T	.	.	.	.	.
C_H1	Citramalic_acid	S3_30006159	Ca3	30006159	8.61159e-06	T	A	.	.	.	.	.
C_H1	Cyclic_sugar_alchol_pinitol	S1_1671679	Ca1	1671679	4.63322e-06	T	C	synonymous_variant	Ca_00207	c.780T>C	p.Ser260Ser	C2H2-like zinc finger protein;PREDICTED: uncharacterized protein LOC100792577;PREDICTED: uncharacterized protein LOC101513827 isoform X1;PREDICTED: uncharacterized protein LOC101513827 isoform X2;Uncharacterized protein;uncharacterized protein LOC101513827 isoform X1;uncharacterized protein LOC101513827 isoform X2;uncharacterized protein LOC109814091
C_H1	Fumaric_acid	S5_37633223	Ca5	37633223	2.95211e-06	G	A	.	.	.	.	.
C_H1	Gluconic_acid	S4_44653412	Ca4	44653412	8.66353e-06	A	T	.	.	.	.	.
C_H1	Glutamic_acid	S6_27560587	Ca6	27560587	1.91702e-06	A	G	.	.	.	.	.
C_H1	Glutamic_acid	S6_56804620	Ca6	56804620	4.29196e-06	G	A	intron_variant	Ca_17418	c.384-256C>T	.	ATP sulfurylase;ATP sulfurylase 1, chloroplastic;ATP sulfurylase 2;ATP-sulfurylase 3, chloroplastic;ATP sulfurylase 4, chloroplastic;hypothetical protein PHAVU_004G045400g;PREDICTED: ATP sulfurylase 2;Uncharacterized protein;unknown
C_H1	Glutamic_acid	S7_31851970	Ca7	31851970	7.01661e-06	A	G	intron_variant	Ca_10079	c.1462-77T>C	.	beta-amyrin synthase;Beta-amyrin synthase;Mixed-amyrin synthase;PREDICTED: mixed-amyrin synthase;RecName: Full=Beta-amyrin synthase;RecName: Full=Mixed-amyrin synthase;Terpene cyclase/mutase family member
C_H1	Glyceric_acid	S3_28867183	Ca3	28867183	8.67364e-08	T	G	intron_variant	Ca_07195	c.356+401T>G	.	haloacid dehalogenase-like hydrolase domain-containing protein 3;haloacid dehalogenase-like hydrolase family protein;Haloacid dehalogenase-like hydrolase family protein;hypothetical protein TSUD_330390;PREDICTED: haloacid dehalogenase-like hydrolase domain-containing protein 3;Uncharacterized protein;unknown
C_H1	Glyceric_acid	S6_48871011	Ca6	48871011	3.65098e-06	C	T	.	.	.	.	.
C_H1	Glyceric_acid	S6_50792242	Ca6	50792242	4.53253e-06	G	A	.	.	.	.	.
C_H1	Glyceric_acid	S3_29731535	Ca3	29731535	5.33261e-06	C	G	missense_variant	Ca_07280	c.137G>C	p.Cys46Ser	hypothetical protein TSUD_331750;PREDICTED: tRNA-splicing endonuclease subunit Sen2-1 isoform X1;PREDICTED: tRNA-splicing endonuclease subunit Sen2-1 isoform X2;tRNA-splicing endonuclease subunit Sen2;tRNA-splicing endonuclease subunit Sen2-1;tRNA-splicing endonuclease subunit Sen2-1 isoform X1;tRNA-splicing endonuclease subunit Sen2-1 isoform X2;tRNA-splicing endonuclease subunit Sen2-1-like pro…
C_H1	Lactic_acid	S5_13934955	Ca5	13934955	5.43715e-06	T	C	.	.	.	.	.
C_H1	L-Threonic_acid	S1_22972893	Ca1	22972893	5.12734e-06	T	G	.	.	.	.	.
C_H1	Malic_acid	S4_45344792	Ca4	45344792	6.60528e-06	C	T	intron_variant	Ca_09199	c.874+91G>A	.	clathrin interactor EPSIN 1;Clathrin interactor EPSIN 1;clathrin interactor EPSIN-like protein;Clathrin interactor EPSIN-like protein;hypothetical protein TSUD_06220, partial;PREDICTED: clathrin interactor EPSIN 1;PREDICTED: clathrin interactor EPSIN 1 isoform X1;Uncharacterized protein
C_H1	Malic_acid	S4_44844746	Ca4	44844746	9.16742e-06	T	C	.	.	.	.	.
C_H1	Phenylalanine	S3_29696621	Ca3	29696621	5.97417e-06	C	A	.	.	.	.	.
C_H1	Phenylalanine	S3_29696624	Ca3	29696624	6.30361e-06	G	C	.	.	.	.	.
C_H1	Proline	S1_1378842	Ca1	1378842	8.18861e-06	C	T	.	.	.	.	.
C_H1	Putrescine	S1_11397243	Ca1	11397243	2.66367e-06	T	C	.	.	.	.	.
C_H1	Serine	S6_51229372	Ca6	51229372	1.09013e-06	T	C	.	.	.	.	.
C_H1	Serine	S7_25687559	Ca7	25687559	4.20132e-06	A	C	.	.	.	.	.
C_H1	Unknown_1	S3_32778698	Ca3	32778698	3.58669e-06	C	T	.	.	.	.	.
C_H1	Unknown_1	S7_23507232	Ca7	23507232	5.66978e-06	C	G	.	.	.	.	.
C_H1	Unknown_sugar_alcohol_3	S1_36675932	Ca1	36675932	7.04605e-06	A	G	.	.	.	.	.
C_H1	Unknown_sugar_alcohol_3	S1_22972893	Ca1	22972893	8.42644e-06	T	G	.	.	.	.	.
C_H1	Valine	S6_20682320	Ca6	20682320	8.29247e-07	G	T	missense_variant	Ca_16365	c.298G>T	p.Val100Leu	Glycine-rich RNA-binding protein 2;glycine-rich RNA-binding protein 3, mitochondrial;glycine-rich RNA-binding protein 4, mitochondrial isoform X1;Nucleolin;Organelle RRM domain-containing protein 2, mitochondrial;Organelle RRM domain-containing protein 6, chloroplastic;PREDICTED: glycine-rich RNA-binding protein 3, mitochondrial;PREDICTED: glycine-rich RNA-binding protein 4, mitochondrial-like;Un…
C_H1	Valine	S1_1378842	Ca1	1378842	2.94745e-06	C	T	.	.	.	.	.
C_H2	Asparagine	S1_43518883	Ca1	43518883	7.1408e-06	C	A	.	.	.	.	.
C_H2	Aspartic_acid	S3_38202261	Ca3	38202261	7.52502e-06	T	C	synonymous_variant	Ca_01163	c.1257T>C	p.Val419Val	hypothetical protein PHAVU_006G091700g;PREDICTED: probable Xaa-Pro aminopeptidase P;probable Xaa-Pro aminopeptidase P;Uncharacterized protein;Xaa-Pro aminopeptidase 1;Xaa-pro aminopeptidase P
C_H2	Citramalic_acid	S2_36003181	Ca2	36003181	6.02298e-07	T	C	.	.	.	.	.
C_H2	Galactose	S1_19587089	Ca1	19587089	1.32306e-06	G	A	intron_variant	Ca_08865	c.634-176G>A	.	Metaxin-2;metaxin-like protein;Metaxin-like protein;Mitochondrial outer membrane import complex protein METAXIN;mitochondrial outer membrane import complex protein METAXIN-like;PREDICTED: mitochondrial outer membrane import complex protein METAXIN-like;Uncharacterized protein
C_H2	Galactose	S1_19792448	Ca1	19792448	2.46977e-06	A	G	.	.	.	.	.
C_H2	Galactose	S1_19704492	Ca1	19704492	3.3757e-06	C	T	.	.	.	.	.
C_H2	Galactose	S1_19565325	Ca1	19565325	3.47e-06	T	C	intron_variant	Ca_08866	c.2755-386A>G	.	hypothetical protein TSUD_321630;PREDICTED: pumilio homolog 6, chloroplastic;pumilio 5-like protein;Pumilio 5-like protein;pumilio-family RNA-binding repeatprotein;Pumilio-family RNA-binding repeatprotein;pumilio homolog 6, chloroplastic;Pumilio like 5;Uncharacterized protein
C_H2	Galactose	S1_19577528	Ca1	19577528	6.20001e-06	G	A	.	.	.	.	.
C_H2	Galactose	S1_19691757	Ca1	19691757	6.57376e-06	T	A	.	.	.	.	.
C_H2	Galactose	S1_19645097	Ca1	19645097	8.84705e-06	A	G	.	.	.	.	.
C_H2	Glutamine	S3_38172276	Ca3	38172276	3.32285e-06	G	A	intron_variant	Ca_01160	c.196-21C>T	.	DNA polymerase;DNA polymerase zeta catalytic subunit;DNA polymerase zeta catalytic subunit isoform X1;hypothetical protein PRUPE_6G324000;PREDICTED: DNA polymerase zeta catalytic subunit;PREDICTED: DNA polymerase zeta catalytic subunit isoform X1
C_H2	Lactic_acid	S6_56642756	Ca6	56642756	2.0987e-06	C	T	.	.	.	.	.
C_H2	Lactic_acid	S8_8885176	Ca8	8885176	8.67348e-06	C	T	intron_variant	Ca_11519	c.229-294G>A	.	hypothetical protein MTR_5g030520;Microspore-specific promoter 2 (Fragment);PREDICTED: uncharacterized protein LOC101500919;PREDICTED: uncharacterized protein LOC102669690;Uncharacterized protein;uncharacterized protein LOC101500919;uncharacterized protein LOC106776752;uncharacterized protein LOC107639913
C_H2	Leucine	S1_44478784	Ca1	44478784	4.6075e-06	C	T	.	.	.	.	.
C_H2	Leucine	S6_8364731	Ca6	8364731	9.94171e-06	G	T	.	.	.	.	.
C_H2	Malic_acid	S7_3683187	Ca7	3683187	9.28014e-10	T	A	.	.	.	.	.
C_H2	Malic_acid	S2_35589852	Ca2	35589852	3.39757e-07	G	A	.	.	.	.	.
C_H2	Malic_acid	S4_47590357	Ca4	47590357	4.88626e-07	A	G	intron_variant	Ca_10830	c.694+921A>G	.	lysophosphatidylcholine acyltransferase 1-like protein;Lysophosphatidylcholine acyltransferase 1-like protein;Lysophospholipid acyltransferase LPEAT1;lysophospholipid acyltransferase LPEAT1-like isoform X1;lysophospholipid acyltransferase LPEAT1-like isoform X2;lysophospholipid acyltransferase LPEAT1-like isoform X3;phospholipid/glycerol acyltransferase family protein;Phospholipid/glycerol acyltr…
C_H2	Malic_acid	S3_38146214	Ca3	38146214	7.15934e-07	T	C	intron_variant	Ca_01158	c.664-302T>C	.	AKIN betagamma;PREDICTED: sucrose nonfermenting 4-like protein;PREDICTED: sucrose nonfermenting 4-like protein isoform X1;PREDICTED: sucrose nonfermenting 4-like protein isoform X2;sucrose nonfermenting 4-like protein;Sucrose nonfermenting 4-like protein;sucrose nonfermenting-like protein;Sucrose nonfermenting-like protein;Uncharacterized protein
C_H2	Malic_acid	S2_2736583	Ca2	2736583	4.99436e-06	T	A	.	.	.	.	.
C_H2	Methionine	S4_38677646	Ca4	38677646	2.45907e-06	G	C	intron_variant	Ca_13099	c.1221-255C>G	.	hypothetical protein LR48_Vigan07g228400;hypothetical protein TSUD_15000;PREDICTED: transcriptional corepressor SEUSS;transcriptional corepressor SEUSS;Transcriptional corepressor SEUSS;transcriptional corepressor SEUSS-like protein;Transcriptional corepressor SEUSS-like protein;Uncharacterized protein
C_H2	Methionine	S3_29818742	Ca3	29818742	5.6718e-06	A	G	.	.	.	.	.
C_H2	Methionine	S3_29734390	Ca3	29734390	6.9731e-06	T	C	.	.	.	.	.
C_H2	myo-Inositol	S8_3668254	Ca8	3668254	6.91937e-06	A	C	.	.	.	.	.
C_H2	Psicose	S2_36153901	Ca2	36153901	6.80582e-06	T	A	.	.	.	.	.
C_H2	Pyruvic_acid	S5_3409650	Ca5	3409650	5.49717e-06	T	G	.	.	.	.	.
C_H2	Shikimic_acid	S3_38142011	Ca3	38142011	5.63993e-06	A	C	.	.	.	.	.
C_H2	Threonine	S7_20649120	Ca7	20649120	3.46556e-06	C	A	intron_variant	Ca_12416	c.182+82G>T	.	MADS-box protein AGL24;MADS-box protein JOINTLESS;MADS-box protein SVP;MADS-box protein SVP-like;MADS-box transcription factor;MADS-box transcription factor 47;MADS-box transcription factor 55;PREDICTED: MADS-box protein SVP-like;Short vegetative phase-like protein
C_H2	Unknown_sugar_amine	S7_29958294	Ca7	29958294	6.61209e-06	C	T	.	.	.	.	.
C_H2	Unknown_sugar	S1_40518111	Ca1	40518111	6.34945e-06	T	G	.	.	.	.	.
C_H2	Valine	S7_45722995	Ca7	45722995	7.33728e-06	G	A	.	.	.	.	.
C_H3	Ascorbic_acid	S1_6364450	Ca1	6364450	9.81825e-08	G	A	.	.	.	.	.
C_H3	Ascorbic_acid	S1_6368498	Ca1	6368498	2.00491e-07	C	A	.	.	.	.	.
C_H3	Ascorbic_acid	S1_6368517	Ca1	6368517	2.33914e-07	A	G	.	.	.	.	.
C_H3	Ascorbic_acid	S1_6368525	Ca1	6368525	2.33914e-07	A	G	.	.	.	.	.
C_H3	Ascorbic_acid	S1_6307728	Ca1	6307728	6.11346e-07	C	T	.	.	.	.	.
C_H3	Ascorbic_acid	S3_29820118	Ca3	29820118	9.53797e-07	A	G	.	.	.	.	.
C_H3	Ascorbic_acid	S3_29820121	Ca3	29820121	9.53797e-07	G	A	.	.	.	.	.
C_H3	Ascorbic_acid	S3_29872473	Ca3	29872473	1.3619e-06	C	T	intron_variant	Ca_07295	c.970-516C>T	.	PREDICTED: TBCC domain-containing protein 1;PREDICTED: TBCC domain-containing protein 1 isoform X1;PREDICTED: TBCC domain-containing protein 1-like;TBCC domain-containing protein 1;TBCC domain-containing protein 1-like;Tubulin binding cofactor C;tubulin-binding cofactor C domain protein;Uncharacterized protein
C_H3	Ascorbic_acid	S3_29851633	Ca3	29851633	1.9046e-06	T	C	.	.	.	.	.
C_H3	Ascorbic_acid	S1_8297281	Ca1	8297281	2.18691e-06	A	C	.	.	.	.	.
C_H3	Ascorbic_acid	S1_6398666	Ca1	6398666	3.61555e-06	T	C	.	.	.	.	.
C_H3	Ascorbic_acid	S1_6398664	Ca1	6398664	3.61555e-06	A	C	.	.	.	.	.
C_H3	Ascorbic_acid	S3_29820142	Ca3	29820142	4.4919e-06	A	C	.	.	.	.	.
C_H3	Ascorbic_acid	S1_6400914	Ca1	6400914	4.7634e-06	C	T	.	.	.	.	.
C_H3	Ascorbic_acid	S6_8487330	Ca6	8487330	6.58404e-06	T	A	.	.	.	.	.
C_H3	Ascorbic_acid	S3_29820143	Ca3	29820143	6.87544e-06	G	A	.	.	.	.	.
C_H3	Glutamic_acid	S3_32741466	Ca3	32741466	1.16097e-07	C	T	missense_variant	Ca_12007	c.113C>T	p.Ala38Val	hypothetical protein PHAVU_001G173900g;hypothetical protein TSUD_337350, partial;PREDICTED: thioredoxin-like protein AAED1, chloroplastic;thioredoxin-like protein AAED1;Thioredoxin-like protein AAED1;thioredoxin-like protein AAED1, chloroplastic;Thioredoxin-like protein AAED1, chloroplastic;thioredoxin-like protein AAED1, chloroplastic isoform X2;thioredoxin-like protein AAED1 chloroplastic-like;…
C_H3	Glutamic_acid	S7_25193369	Ca7	25193369	1.69701e-07	A	T	.	.	.	.	.
C_H3	Glutamic_acid	S7_46987729	Ca7	46987729	4.30742e-07	C	A	.	.	.	.	.
C_H3	Glutamic_acid	S5_1567267	Ca5	1567267	6.58859e-07	C	T	.	.	.	.	.
C_H3	Glutamic_acid	S7_23831686	Ca7	23831686	1.15578e-06	G	A	.	.	.	.	.
C_H3	Glutamic_acid	S6_50074112	Ca6	50074112	2.48869e-06	C	T	intron_variant	Ca_13479	c.1944+858C>T	.	amino-terminal acetyltransferase, putative;Amino-terminal acetyltransferase, putative;N-alpha-acetyltransferase 15, NatA auxiliary subunit-like;N-alpha-acetyltransferase 16, NatA auxiliary subunit;N-terminal acetyltransferase A complex auxiliary subunit NAA15;PREDICTED: N-alpha-acetyltransferase 15, NatA auxiliary subunit;PREDICTED: N-alpha-acetyltransferase 15, NatA auxiliary subunit-like;Unchar…
C_H3	Glutamic_acid	S4_46731654	Ca4	46731654	2.50416e-06	A	T	.	.	.	.	.
C_H3	Glutamic_acid	S4_46577337	Ca4	46577337	2.64474e-06	G	A	.	.	.	.	.
C_H3	Glutamic_acid	S4_46597677	Ca4	46597677	3.97989e-06	T	G	.	.	.	.	.
C_H3	Glutamic_acid	S7_47436057	Ca7	47436057	4.24351e-06	G	T	.	.	.	.	.
C_H3	Glutamic_acid	S7_46229920	Ca7	46229920	5.20279e-06	G	A	.	.	.	.	.
C_H3	Glutamic_acid	S3_32852048	Ca3	32852048	5.94395e-06	A	G	.	.	.	.	.
C_H3	Glutamic_acid	S4_46734445	Ca4	46734445	7.4751e-06	G	A	intron_variant	Ca_19244	c.31-478G>A	.	hypothetical protein glysoja_045315;hypothetical protein TSUD_04600;P-loop nucleoside triphosphate hydrolase superfamily protein;PREDICTED: uncharacterized protein LOC100820591;PREDICTED: uncharacterized protein LOC101490817, partial;Sulfotransferase
C_H3	Glutamic_acid	S4_46734477	Ca4	46734477	7.4751e-06	T	A	intron_variant	Ca_19244	c.31-446T>A	.	hypothetical protein glysoja_045315;hypothetical protein TSUD_04600;P-loop nucleoside triphosphate hydrolase superfamily protein;PREDICTED: uncharacterized protein LOC100820591;PREDICTED: uncharacterized protein LOC101490817, partial;Sulfotransferase
C_H3	Glutamic_acid	S7_22602793	Ca7	22602793	8.20506e-06	G	A	.	.	.	.	.
C_H3	Glutamic_acid	S6_3967649	Ca6	3967649	8.43085e-06	A	T	intron_variant	Ca_05904	c.92-207T>A	.	hypothetical protein GLYMA_05G224200;hypothetical protein PHAVU_004G173000g;PREDICTED: vacuolar protein sorting-associated protein 32 homolog 2-like;PREDICTED: vacuolar protein sorting-associated protein 32 homolog 2-like isoform X1;Uncharacterized protein;unknown;Vacuolar protein sorting-associated protein 32 homolog 1;Vacuolar protein sorting-associated protein 32 homolog 2;vacuolar protein sor…
C_H3	Glutamic_acid	S7_36258059	Ca7	36258059	8.64173e-06	G	A	.	.	.	.	.
C_H3	Lactic_acid	S1_32394095	Ca1	32394095	8.3646e-06	A	G	.	.	.	.	.
C_H3	Lactic_acid	S7_33438520	Ca7	33438520	8.59702e-06	C	T	.	.	.	.	.
C_H3	Maltose	S5_34760708	Ca5	34760708	8.48064e-07	T	C	.	.	.	.	.
C_H3	Maltose	S5_34739517	Ca5	34739517	5.26153e-06	G	C	missense_variant&splice_region_variant	Ca_01767	c.197G>C	p.Gly66Ala	chaperon protein P13.9, putative;Chaperon protein P13.9, putative;hypothetical protein L195_g013800;hypothetical protein TSUD_306170;PREDICTED: uncharacterized protein LOC101494181;PREDICTED: uncharacterized protein LOC109327996;Uncharacterized protein;uncharacterized protein LOC101494181
C_H3	Proline	S1_16067985	Ca1	16067985	6.48119e-07	T	C	.	.	.	.	.
C_H3	Proline	S2_32730664	Ca2	32730664	4.03641e-06	G	A	.	.	.	.	.
C_H3	Proline	S1_18212938	Ca1	18212938	6.24095e-06	C	T	.	.	.	.	.
C_H3	Sucrose	S2_32415818	Ca2	32415818	5.83354e-06	T	C	synonymous_variant	Ca_10278	c.426T>C	p.Phe142Phe	Chitin elicitor receptor kinase 1;chitin elicitor receptor kinase 1-like;LysM domain receptor-like kinase 10;LysM domain receptor-like kinase 3;LysM receptor kinase 3;PREDICTED: chitin elicitor receptor kinase 1-like;putative LysM receptor kinase K1A;Putative LysM receptor kinase K1A
C_H3	Sucrose	S2_3705735	Ca2	3705735	9.42702e-06	G	T	.	.	.	.	.
C_H3	Unknown_amino_acid_3	S1_23204714	Ca1	23204714	1.76974e-06	G	T	.	.	.	.	.
C_H3	Unknown_amino_acid_3	S4_38554569	Ca4	38554569	2.62871e-06	G	T	.	.	.	.	.
C_H3	Unknown_amino_acid_3	S4_38581771	Ca4	38581771	8.21365e-06	A	G	.	.	.	.	.
C_H3	Unknown_carbonic_acid_1	S5_28145716	Ca5	28145716	3.17823e-19	A	T	.	.	.	.	.
C_H3	Unknown_carbonic_acid_1	S6_13348538	Ca6	13348538	4.14237e-10	G	C	.	.	.	.	.
C_H3	Unknown_carbonic_acid_1	S4_16301636	Ca4	16301636	9.14518e-09	G	A	.	.	.	.	.
C_H3	Unknown_carbonic_acid_1	S5_28222499	Ca5	28222499	7.33281e-08	A	G	.	.	.	.	.
C_H3	Unknown_carbonic_acid_1	S6_21310284	Ca6	21310284	5.81018e-06	G	A	.	.	.	.	.
C_H3	Unknown_sugar_alcohol_1	S7_30309754	Ca7	30309754	1.29138e-06	C	G	intron_variant	Ca_11697	c.233+130G>C	.	Beta-amyrin 11-oxidase;beta-amyrin 11-oxidase-like;cytochrome P450 88D2;Cytochrome P450 88D2;cytochrome P450 family 88 protein;Cytochrome P450 family 88 protein;PREDICTED: beta-amyrin 11-oxidase-like;Uncharacterized protein;unknown
C_H3	Unknown_sugar_alcohol_1	S3_7548638	Ca3	7548638	1.51772e-06	T	G	.	.	.	.	.
C_H3	Unknown_sugar_alcohol_1	S4_40497233	Ca4	40497233	2.86935e-06	C	T	.	.	.	.	.
C_H3	Unknown_sugar_alcohol_1	S2_11290980	Ca2	11290980	7.45105e-06	A	C	.	.	.	.	.
D_H1	Ascorbic_acid	S4_27328584	Ca4	27328584	8.29417e-06	A	G	.	.	.	.	.
D_H1	Butanoic_acid	S4_18741045	Ca4	18741045	1.60529e-06	G	A	intron_variant	Ca_13979	c.889+65G>A	.	Callose synthase 10;Callose synthase 9;callose synthase 9 isoform X1;callose synthase 9 isoform X2;Callose synthase 9-like protein (Fragment);callose synthase 9-like protein, partial;Callose synthase-like protein;hypothetical protein TSUD_00510;PREDICTED: callose synthase 9 isoform X1;PREDICTED: callose synthase 9 isoform X2
D_H1	Butanoic_acid	S4_18617963	Ca4	18617963	1.82015e-06	G	T	.	.	.	.	.
D_H1	Butanoic_acid	S4_18895904	Ca4	18895904	2.01937e-06	C	A	.	.	.	.	.
D_H1	Butanoic_acid	S4_18149748	Ca4	18149748	4.65455e-06	G	A	.	.	.	.	.
D_H1	Cyclic_sugar_alchol_pinitol	S4_27328584	Ca4	27328584	2.0472e-07	A	G	.	.	.	.	.
D_H1	Cyclic_sugar_alchol_pinitol	S4_27328554	Ca4	27328554	9.20277e-06	A	C	.	.	.	.	.
D_H1	Galactaric_acid	S5_10723119	Ca5	10723119	1.49671e-07	C	T	.	.	.	.	.
D_H1	Galactaric_acid	S4_35627412	Ca4	35627412	7.22179e-06	G	A	.	.	.	.	.
D_H1	Glutamine	S5_19427752	Ca5	19427752	7.90851e-06	C	T	.	.	.	.	.
D_H1	Glycine	S2_22592216	Ca2	22592216	5.70672e-06	T	A	.	.	.	.	.
D_H1	Isoleucine	S1_6302985	Ca1	6302985	2.892e-06	A	C	.	.	.	.	.
D_H1	Isoleucine	S3_16716470	Ca3	16716470	5.38561e-06	G	A	.	.	.	.	.
D_H1	Isoleucine	S1_6381442	Ca1	6381442	7.69689e-06	A	C	.	.	.	.	.
D_H1	Isoleucine	S1_6371119	Ca1	6371119	8.07043e-06	G	A	.	.	.	.	.
D_H1	Leucine	S1_6302985	Ca1	6302985	1.44628e-06	A	C	.	.	.	.	.
D_H1	Leucine	S1_6371119	Ca1	6371119	4.59468e-06	G	A	.	.	.	.	.
D_H1	Leucine	S1_6374304	Ca1	6374304	6.54482e-06	G	A	.	.	.	.	.
D_H1	Leucine	S1_6381442	Ca1	6381442	9.17372e-06	A	C	.	.	.	.	.
D_H1	Leucine	S1_6364101	Ca1	6364101	9.79969e-06	A	G	.	.	.	.	.
D_H1	Threitol	S1_13338812	Ca1	13338812	2.9133e-06	T	A	intron_variant	Ca_14095	c.333+75A>T	.	peroxisomal membrane 22 kDa (Mpv17/PMP22) family protein;Peroxisomal membrane 22 kDa (Mpv17/PMP22) family protein;Peroxisomal membrane protein 2-like (Fragment);peroxisomal membrane protein 2-like, partial;PREDICTED: protein SYM1;protein SYM1
D_H1	Threitol	S4_48687551	Ca4	48687551	3.60425e-06	A	C	synonymous_variant	Ca_23019	c.1170T>G	p.Pro390Pro	Calcium-dependent lipid-binding (CaLB domain) family protein;Extended synaptotagmin-2;PREDICTED: synaptotagmin-2 isoform X1;PREDICTED: synaptotagmin-2-like;Synaptotagmin-1;Synaptotagmin-2;synaptotagmin-2 isoform X1;synaptotagmin-2-like;Synaptotagmin-3;Uncharacterized protein
D_H1	Threitol	S4_48739619	Ca4	48739619	8.04352e-06	G	A	.	.	.	.	.
D_H1	Threitol	S2_34870486	Ca2	34870486	8.68991e-06	G	A	intron_variant	Ca_16881	c.1677-40C>T	.	DNA mismatch repair protein MSH5;PREDICTED: DNA mismatch repair protein MSH5;PREDICTED: DNA mismatch repair protein MSH5-like isoform X3;PREDICTED: LOW QUALITY PROTEIN: DNA mismatch repair protein MSH5-like;Uncharacterized protein
D_H1	Unknown_sugar_amine	S4_48687551	Ca4	48687551	1.59709e-07	A	C	synonymous_variant	Ca_23019	c.1170T>G	p.Pro390Pro	Calcium-dependent lipid-binding (CaLB domain) family protein;Extended synaptotagmin-2;PREDICTED: synaptotagmin-2 isoform X1;PREDICTED: synaptotagmin-2-like;Synaptotagmin-1;Synaptotagmin-2;synaptotagmin-2 isoform X1;synaptotagmin-2-like;Synaptotagmin-3;Uncharacterized protein
D_H1	Unknown_sugar_amine	S1_13338812	Ca1	13338812	1.76253e-07	T	A	intron_variant	Ca_14095	c.333+75A>T	.	peroxisomal membrane 22 kDa (Mpv17/PMP22) family protein;Peroxisomal membrane 22 kDa (Mpv17/PMP22) family protein;Peroxisomal membrane protein 2-like (Fragment);peroxisomal membrane protein 2-like, partial;PREDICTED: protein SYM1;protein SYM1
D_H1	Unknown_sugar_amine	S4_48676732	Ca4	48676732	1.49153e-06	C	A	.	.	.	.	.
D_H1	Unknown_sugar_amine	S4_48742083	Ca4	48742083	1.99787e-06	C	T	intron_variant	Ca_23023	c.751+420C>T	.	GDSL esterase/lipase At1g73610-like;GDSL esterase/lipase EXL1-like;GDSL-like lipase/acylhydrolase;LOW QUALITY PROTEIN: GDSL esterase/lipase At1g23500-like;PREDICTED: GDSL esterase/lipase At1g73610-like;PREDICTED: GDSL esterase/lipase EXL1-like;PREDICTED: LOW QUALITY PROTEIN: GDSL esterase/lipase At1g23500-like, partial
D_H1	Unknown_sugar_amine	S4_48716655	Ca4	48716655	6.43663e-06	G	C	intron_variant	Ca_23021	c.504-31C>G	.	PREDICTED: vacuolar protein sorting-associated protein 35B;PREDICTED: vacuolar protein sorting-associated protein 35B-like;vacuolar protein sorting-associated 35A-like protein;Vacuolar protein sorting-associated protein 35;Vacuolar protein sorting-associated protein 35A;Vacuolar protein sorting-associated protein 35B;vacuolar protein sorting-associated protein 35B-like isoform X1;Vacuolar protein…
D_H1	Unknown_sugar_amine	S4_48716651	Ca4	48716651	6.43663e-06	A	T	intron_variant	Ca_23021	c.504-27T>A	.	PREDICTED: vacuolar protein sorting-associated protein 35B;PREDICTED: vacuolar protein sorting-associated protein 35B-like;vacuolar protein sorting-associated 35A-like protein;Vacuolar protein sorting-associated protein 35;Vacuolar protein sorting-associated protein 35A;Vacuolar protein sorting-associated protein 35B;vacuolar protein sorting-associated protein 35B-like isoform X1;Vacuolar protein…
D_H1	Unknown_sugar_amine	S4_48739619	Ca4	48739619	6.79572e-06	G	A	.	.	.	.	.
D_H1	Unknown_sugar_amine	S4_48740498	Ca4	48740498	8.55202e-06	T	C	intron_variant	Ca_23023	c.130+193T>C	.	GDSL esterase/lipase At1g73610-like;GDSL esterase/lipase EXL1-like;GDSL-like lipase/acylhydrolase;LOW QUALITY PROTEIN: GDSL esterase/lipase At1g23500-like;PREDICTED: GDSL esterase/lipase At1g73610-like;PREDICTED: GDSL esterase/lipase EXL1-like;PREDICTED: LOW QUALITY PROTEIN: GDSL esterase/lipase At1g23500-like, partial
D_H1	Unkown_2	S5_28712016	Ca5	28712016	2.32282e-06	C	T	.	.	.	.	.
D_H1	Unkown_2	S5_28549381	Ca5	28549381	3.27286e-06	A	G	.	.	.	.	.
D_H1	Valine	S1_8054262	Ca1	8054262	3.31899e-06	C	T	.	.	.	.	.
D_H2	Asparagine	S3_37239676	Ca3	37239676	1.84074e-07	G	A	.	.	.	.	.
D_H2	Asparagine	S3_37558247	Ca3	37558247	1.71869e-06	G	A	.	.	.	.	.
D_H2	Asparagine	S1_5318448	Ca1	5318448	2.82552e-06	C	T	synonymous_variant	Ca_00618	c.463C>T	p.Leu155Leu	ADP-ribosylation factor-like protein;ADP-ribosylation factor-like protein A1D;ADP-ribosylation factor-related protein 1;P-loop containing nucleoside triphosphate hydrolase superfamily protein;PREDICTED: ADP-ribosylation factor-related protein 1;PREDICTED: ADP-ribosylation factor-related protein 1-like;Uncharacterized protein
D_H2	Asparagine	S1_2602735	Ca1	2602735	5.29016e-06	G	A	intron_variant	Ca_00320	c.317+50G>A	.	hypothetical protein TSUD_386190;PREDICTED: squamosa promoter-binding-like protein 3;squamosa promoter-binding-like protein;Squamosa promoter-binding-like protein;Squamosa promoter-binding-like protein 3;Squamosa promoter-binding-like protein 4;Squamosa promoter-binding-like protein 5;Squamosa promoter-binding protein 1;Squamosa promoter-binding protein 2;unknown
D_H2	Asparagine	S6_11063990	Ca6	11063990	6.63526e-06	T	C	.	.	.	.	.
D_H2	Asparagine	S2_32518568	Ca2	32518568	9.27872e-06	A	C	intron_variant	Ca_10271	c.130+53T>G	.	hypothetical protein GLYMA_14G044500;PREDICTED: ubiquitin carboxyl-terminal hydrolase 12;PREDICTED: ubiquitin carboxyl-terminal hydrolase 13-like;Ubiquitin carboxyl-terminal hydrolase 12;Ubiquitin carboxyl-terminal hydrolase 13;ubiquitin carboxyl-terminal hydrolase 13-like;ubiquitin carboxyl-terminal hydrolase-like protein;Ubiquitin carboxyl-terminal hydrolase-like protein;Uncharacterized protein
D_H2	Citramalic_acid	S8_6198505	Ca8	6198505	1.63352e-06	C	T	.	.	.	.	.
D_H2	Cyclic_sugar_alcohol	S4_4123698	Ca4	4123698	2.42761e-06	C	A	.	.	.	.	.
D_H2	Cyclic_sugar_alcohol	S4_4143169	Ca4	4143169	6.60161e-06	T	C	intron_variant	Ca_03841	c.1434+146A>G	.	Hop-interacting protein THI002;hypothetical protein PHAVU_001G081700g;PREDICTED: uncharacterized protein LOC101491850;PREDICTED: uncharacterized protein LOC108322799;protein HLB1;Protein HLB1;Uncharacterized protein;uncharacterized protein LOC101491850;uncharacterized protein LOC106771933
D_H2	Galactaric_acid	S5_10723119	Ca5	10723119	5.45371e-07	C	T	.	.	.	.	.
D_H2	Glutamine	S5_28653687	Ca5	28653687	8.78222e-07	C	T	.	.	.	.	.
D_H2	Glutamine	S5_28653692	Ca5	28653692	8.78222e-07	A	G	.	.	.	.	.
D_H2	Glutamine	S5_28653697	Ca5	28653697	8.78222e-07	C	T	.	.	.	.	.
D_H2	Glutamine	S6_4994876	Ca6	4994876	2.58542e-06	T	A	missense_variant	Ca_05794	c.800T>A	p.Phe267Tyr	Potassium transporter;potassium transporter 3;Potassium transporter 3;Potassium transporter 4;Potassium transporter 7;potassium transporter-like protein;PREDICTED: potassium transporter 3;PREDICTED: potassium transporter 3-like;Probable potassium transporter 2;Probable potassium transporter 3
D_H2	Glutamine	S5_28551460	Ca5	28551460	2.95423e-06	C	T	.	.	.	.	.
D_H2	Glutamine	S5_28510853	Ca5	28510853	3.6904e-06	C	A	intron_variant	Ca_13375	c.229+73G>T	.	hypothetical protein TanjilG_08571;Laccase;Laccase-12;Laccase-23;Laccase-3;Laccase-5;PREDICTED: laccase-12-like
D_H2	Glutamine	S5_28817210	Ca5	28817210	3.7291e-06	A	T	intron_variant	Ca_13350	c.495-185T>A	.	adenine nucleotide alpha hydrolase superfamily protein;Adenine nucleotide alpha hydrolase superfamily protein;PREDICTED: uncharacterized protein LOC100816511;PREDICTED: uncharacterized protein LOC101491361;Uncharacterized protein;uncharacterized protein LOC101491361;uncharacterized protein LOC109807652
D_H2	Glutamine	S5_28873158	Ca5	28873158	4.91192e-06	T	A	.	.	.	.	.
D_H2	Glutamine	S2_32518568	Ca2	32518568	5.30928e-06	A	C	intron_variant	Ca_10271	c.130+53T>G	.	hypothetical protein GLYMA_14G044500;PREDICTED: ubiquitin carboxyl-terminal hydrolase 12;PREDICTED: ubiquitin carboxyl-terminal hydrolase 13-like;Ubiquitin carboxyl-terminal hydrolase 12;Ubiquitin carboxyl-terminal hydrolase 13;ubiquitin carboxyl-terminal hydrolase 13-like;ubiquitin carboxyl-terminal hydrolase-like protein;Ubiquitin carboxyl-terminal hydrolase-like protein;Uncharacterized protein
D_H2	Glutamine	S5_28899383	Ca5	28899383	5.51489e-06	T	G	.	.	.	.	.
D_H2	Glutamine	S5_28617033	Ca5	28617033	7.34315e-06	A	G	.	.	.	.	.
D_H2	Glutamine	S5_28617032	Ca5	28617032	7.34315e-06	G	A	.	.	.	.	.
D_H2	Glutamine	S5_28478895	Ca5	28478895	8.07019e-06	A	G	.	.	.	.	.
D_H2	Glutamine	S5_28459711	Ca5	28459711	8.27072e-06	G	A	intron_variant	Ca_13379	c.25+573C>T	.	chromatin remodeling complex subunit;Chromatin remodeling complex subunit;hypothetical protein TSUD_149810;LOW QUALITY PROTEIN: SNF2 domain-containing protein CLASSY 1-like;PREDICTED: LOW QUALITY PROTEIN: SNF2 domain-containing protein CLASSY 1-like;PREDICTED: SNF2 domain-containing protein CLASSY 2-like;SNF2 domain-containing protein CLASSY 1;SNF2 domain-containing protein CLASSY 2;SNF2 domain-c…
D_H2	Glutamine	S5_28781663	Ca5	28781663	8.33665e-06	G	T	.	.	.	.	.
D_H2	Glutamine	S5_28487783	Ca5	28487783	8.35512e-06	A	T	.	.	.	.	.
D_H2	Glutamine	S5_28712316	Ca5	28712316	8.47908e-06	C	T	.	.	.	.	.
D_H2	Glutamine	S5_28851535	Ca5	28851535	8.94646e-06	A	C	intron_variant	Ca_13347	c.522+25A>C	.	General transcription and DNA repair factor IIH subunit TFB4;general transcription factor IIH subunit 3 isoform X1;general transcription factor IIH subunit 3 isoform X2;general transcription factor IIH subunit, putative;General transcription factor IIH subunit, putative;PREDICTED: general transcription factor IIH subunit 3 isoform X1;PREDICTED: general transcription factor IIH subunit 3 isoform X2
D_H2	Glycerol	S1_11315706	Ca1	11315706	9.76422e-06	A	G	.	.	.	.	.
D_H2	Glycolic_acid	S5_34775978	Ca5	34775978	3.61034e-06	C	T	.	.	.	.	.
D_H2	Lysine	S1_6459073	Ca1	6459073	7.11757e-06	A	C	.	.	.	.	.
D_H2	Shikimic_acid	S4_4123698	Ca4	4123698	5.30854e-06	C	A	.	.	.	.	.
D_H2	Shikimic_acid	S4_4124956	Ca4	4124956	7.43224e-06	A	G	.	.	.	.	.
D_H2	Succinic_acid	S3_1692710	Ca3	1692710	7.50553e-06	G	A	.	.	.	.	.
D_H2	Succinic_acid	S1_6528533	Ca1	6528533	8.96952e-06	A	G	.	.	.	.	.
D_H2	Succinic_acid	S4_4168592	Ca4	4168592	9.87915e-06	A	G	.	.	.	.	.
D_H2	Sucrose	S7_19999114	Ca7	19999114	8.67736e-06	T	A	.	.	.	.	.
D_H2	Threitol	S8_2434138	Ca8	2434138	6.76176e-06	G	A	synonymous_variant	Ca_02344	c.750C>T	p.Asp250Asp	hypothetical protein TSUD_227010;nodulin MtN21/EamA-like transporter family protein;PREDICTED: WAT1-related protein At5g47470 isoform X1;PREDICTED: WAT1-related protein At5g47470 isoform X2;PREDICTED: WAT1-related protein At5g47470-like;WAT1-related protein;WAT1-related protein At5g47470
D_H2	Unknown_1	S3_29734390	Ca3	29734390	8.62929e-07	T	C	.	.	.	.	.
D_H2	Unknown_1	S2_16362868	Ca2	16362868	4.72308e-06	G	A	.	.	.	.	.
D_H2	Unknown_1	S3_29350322	Ca3	29350322	8.54279e-06	C	T	missense_variant	Ca_07239	c.1499G>A	p.Gly500Glu	hypothetical protein TanjilG_26839;PREDICTED: villin-2-like;PREDICTED: villin-3-like;Uncharacterized protein;villin;Villin;Villin-2;villin-2-like protein;Villin-2-like protein;Villin-3;villin-3-like
D_H2	Unknown_1	S6_38847815	Ca6	38847815	8.87844e-06	C	T	.	.	.	.	.
D_H2	Unknown_carbonic_acid_2	S7_33165642	Ca7	33165642	8.5711e-07	T	G	.	.	.	.	.
D_H2	Unknown_carbonic_acid_2	S7_33165994	Ca7	33165994	5.49102e-06	T	C	.	.	.	.	.
D_H2	Unknown_carbonic_acid_2	S7_33166000	Ca7	33166000	5.49102e-06	T	C	.	.	.	.	.
D_H2	Unknown_carbonic_acid_2	S7_33073597	Ca7	33073597	5.52209e-06	T	C	.	.	.	.	.
D_H2	Unknown_carbonic_acid_2	S7_33073601	Ca7	33073601	5.52209e-06	T	C	.	.	.	.	.
D_H2	Unknown_carbonic_acid_2	S7_33114950	Ca7	33114950	6.41676e-06	G	T	intron_variant	Ca_16142	c.256-78G>T	.	microtubule-associated protein 70-1;Microtubule-associated protein 70-1;microtubule-associated protein 70-2;Microtubule-associated protein 70-2;microtubule-associated protein 70-2-like;Microtubule-associated protein 70-3;Microtubule-associated protein 70-4;PREDICTED: microtubule-associated protein 70-2-like;PREDICTED: microtubule-associated protein 70-2-like isoform X2;Uncharacterized protein
D_H2	Unknown_carbonic_acid_2	S3_35488341	Ca3	35488341	6.66922e-06	T	C	intron_variant	Ca_00832	c.811-55A>G	.	hypothetical protein TSUD_340090;PREDICTED: TLD domain-containing protein 1;TLD domain-containing KIAA1609-like protein;TLD domain-containing protein 1;TLD-domain nucleolar protein;Uncharacterized protein
D_H2	Unknown_carbonic_acid_2	S1_12394119	Ca1	12394119	7.31615e-06	C	T	.	.	.	.	.
D_H2	Unknown_carbonic_acid_2	S7_33180894	Ca7	33180894	9.46776e-06	A	G	.	.	.	.	.
D_H2	Unknown_sugar_alcohol_2	S7_33165642	Ca7	33165642	1.35033e-06	T	G	.	.	.	.	.
D_H2	Unknown_sugar_alcohol_2	S7_33180894	Ca7	33180894	3.21e-06	A	G	.	.	.	.	.
D_H2	Unknown_sugar_alcohol_2	S7_33073597	Ca7	33073597	6.04333e-06	T	C	.	.	.	.	.
D_H2	Unknown_sugar_alcohol_2	S7_33073601	Ca7	33073601	6.04333e-06	T	C	.	.	.	.	.
D_H2	Unknown_sugar_alcohol_2	S1_12394119	Ca1	12394119	7.81723e-06	C	T	.	.	.	.	.
D_H2	Unknown_sugar_alcohol_2	S3_35488341	Ca3	35488341	8.15106e-06	T	C	intron_variant	Ca_00832	c.811-55A>G	.	hypothetical protein TSUD_340090;PREDICTED: TLD domain-containing protein 1;TLD domain-containing KIAA1609-like protein;TLD domain-containing protein 1;TLD-domain nucleolar protein;Uncharacterized protein
D_H2	Unknown_sugar_alcohol_2	S7_33114950	Ca7	33114950	8.20707e-06	G	T	intron_variant	Ca_16142	c.256-78G>T	.	microtubule-associated protein 70-1;Microtubule-associated protein 70-1;microtubule-associated protein 70-2;Microtubule-associated protein 70-2;microtubule-associated protein 70-2-like;Microtubule-associated protein 70-3;Microtubule-associated protein 70-4;PREDICTED: microtubule-associated protein 70-2-like;PREDICTED: microtubule-associated protein 70-2-like isoform X2;Uncharacterized protein
D_H2	Unknown_sugar_alcohol_2	S1_12353637	Ca1	12353637	8.64073e-06	G	A	.	.	.	.	.
D_H2	Unknown_sugar_alcohol_4	S5_40024599	Ca5	40024599	2.56993e-07	C	T	synonymous_variant	Ca_07531	c.180C>T	p.Ser60Ser	eukaryotic translation initiation factor 2c, putative;Eukaryotic translation initiation factor 2c, putative;hypothetical protein TanjilG_19765;PREDICTED: protein argonaute 4-like;Protein argonaute 16;Protein argonaute 4;Protein argonaute 4A;Protein argonaute 4B;protein argonaute 4-like;Protein argonaute 9;Uncharacterized protein
D_H2	Unknown_sugar_alcohol_4	S5_28808958	Ca5	28808958	6.34243e-06	A	G	.	.	.	.	.
D_H2	Unknown_sugar_alcohol_4	S5_28808961	Ca5	28808961	6.34243e-06	A	G	.	.	.	.	.
D_H3	2-oxo-Glutaric_acid	S7_41306893	Ca7	41306893	1.49064e-06	T	G	.	.	.	.	.
D_H3	Ascorbic_acid	S3_32674811	Ca3	32674811	3.85751e-06	T	G	.	.	.	.	.
D_H3	Asparagine	S7_1445810	Ca7	1445810	1.47623e-06	C	T	.	.	.	.	.
D_H3	Glutamine	S7_1445810	Ca7	1445810	1.00035e-06	C	T	.	.	.	.	.
D_H3	Leucine	S1_1257157	Ca1	1257157	3.86324e-06	T	C	.	.	.	.	.
D_H3	Leucine	S1_1261646	Ca1	1261646	4.14486e-06	C	G	intron_variant	Ca_00155	c.555+69C>G	.	PREDICTED: probable ubiquitin-like-specific protease 2B isoform X1;PREDICTED: probable ubiquitin-like-specific protease 2B isoform X2;probable ubiquitin-like-specific protease 2A isoform X1;probable ubiquitin-like-specific protease 2B isoform X1;probable ubiquitin-like-specific protease 2B isoform X2;Putative ubiquitin-like-specific protease 2B;Ulp1 protease family, carboxy-terminal domain protein
D_H3	Leucine	S1_1224263	Ca1	1224263	7.2492e-06	T	A	.	.	.	.	.
D_H3	Malic_acid	S2_32064334	Ca2	32064334	4.08295e-16	G	A	.	.	.	.	.
D_H3	Malic_acid	S2_32066110	Ca2	32066110	3.68146e-10	G	A	.	.	.	.	.
D_H3	Malic_acid	S7_14962725	Ca7	14962725	1.62037e-09	G	A	missense_variant	Ca_09957	c.1306G>A	p.Gly436Arg	Histidine kinase 1;histidine kinase 1-like;histidine kinase 1-like protein;Histidine kinase 1-like protein;osmosensor histidine kinase;Osmosensor histidine kinase;PREDICTED: histidine kinase 1-like;Uncharacterized protein
D_H3	Malic_acid	S1_9042532	Ca1	9042532	9.69377e-09	T	A	.	.	.	.	.
D_H3	Malic_acid	S1_33885468	Ca1	33885468	1.14685e-08	A	T	.	.	.	.	.
D_H3	Malic_acid	S1_32048812	Ca1	32048812	8.32967e-08	G	A	.	.	.	.	.
D_H3	Malic_acid	S1_32058298	Ca1	32058298	1.20941e-07	C	T	.	.	.	.	.
D_H3	Malic_acid	S1_39644497	Ca1	39644497	2.77186e-07	G	A	.	.	.	.	.
D_H3	Malic_acid	S1_36958384	Ca1	36958384	4.02822e-07	C	T	.	.	.	.	.
D_H3	Malic_acid	S1_31848652	Ca1	31848652	4.18603e-07	G	T	.	.	.	.	.
D_H3	Malic_acid	S1_34230081	Ca1	34230081	9.40119e-07	G	T	.	.	.	.	.
D_H3	Malic_acid	S2_35768222	Ca2	35768222	1.99723e-06	G	T	synonymous_variant	Ca_09751	c.1551C>A	p.Ile517Ile	hypothetical protein TSUD_255830, partial;Kinesin-4;kinesin heavy chain, putative;Kinesin heavy chain, putative;kinesin-like protein KIN-14F;Kinesin-like protein KIN-14F;LOW QUALITY PROTEIN: kinesin KP1-like;PREDICTED: LOW QUALITY PROTEIN: kinesin KP1-like;Uncharacterized protein
D_H3	Malic_acid	S1_44218139	Ca1	44218139	2.33893e-06	C	T	.	.	.	.	.
D_H3	Malic_acid	S1_42733523	Ca1	42733523	2.57125e-06	G	A	.	.	.	.	.
D_H3	Malic_acid	S1_33013749	Ca1	33013749	2.64845e-06	C	T	.	.	.	.	.
D_H3	Malic_acid	S1_38010899	Ca1	38010899	2.79173e-06	A	C	intron_variant	Ca_27443	c.178-2592T>G	.	Defective in cullin neddylation protein;hypothetical protein GLYMA_15G262200;hypothetical protein TSUD_98630, partial;PREDICTED: DCN1-like protein 2 isoform X1;PREDICTED: DCN1-like protein 2 isoform X2;PREDICTED: DCN1-like protein 2 isoform X3
D_H3	Malic_acid	S1_42299295	Ca1	42299295	3.69998e-06	G	A	intron_variant	Ca_22673	c.1011+54C>T	.	cytosolic phosphoglycerate kinase;Phosphoglycerate kinase;Phosphoglycerate kinase 1, chloroplastic;Phosphoglycerate kinase 3, cytosolic;Phosphoglycerate kinase, chloroplastic;Phosphoglycerate kinase, cytosolic;phosphoglycerate kinase-like protein;PREDICTED: phosphoglycerate kinase, cytosolic;unknown
D_H3	Malic_acid	S1_36098889	Ca1	36098889	4.31345e-06	G	T	.	.	.	.	.
D_H3	Malic_acid	S1_42230264	Ca1	42230264	5.96293e-06	G	T	.	.	.	.	.
D_H3	Malic_acid	S1_35029044	Ca1	35029044	6.87805e-06	A	C	.	.	.	.	.
D_H3	Malic_acid	S2_34334527	Ca2	34334527	7.07084e-06	T	C	.	.	.	.	.
D_H3	Malic_acid	S1_36211704	Ca1	36211704	8.76178e-06	G	C	.	.	.	.	.
D_H3	Malic_acid	S1_38630166	Ca1	38630166	9.79136e-06	A	G	.	.	.	.	.
D_H3	Phenylalanine	S8_3948157	Ca8	3948157	3.69957e-06	G	T	.	.	.	.	.
D_H3	Psicose	S4_16082718	Ca4	16082718	6.80187e-06	A	T	.	.	.	.	.
D_H3	Pyruvic_acid	S6_24363322	Ca6	24363322	2.70002e-06	C	T	.	.	.	.	.
D_H3	Pyruvic_acid	S6_24102059	Ca6	24102059	3.29472e-06	T	G	.	.	.	.	.
D_H3	Serine	S6_53200973	Ca6	53200973	6.2837e-07	A	C	.	.	.	.	.
D_H3	Serine	S7_16544119	Ca7	16544119	1.2788e-06	C	T	.	.	.	.	.
D_H3	Serine	S7_15770698	Ca7	15770698	3.3427e-06	A	T	.	.	.	.	.
D_H3	Serine	S1_4165891	Ca1	4165891	8.59669e-06	T	G	.	.	.	.	.
D_H3	Succinic_acid	S4_16315718	Ca4	16315718	4.15823e-12	C	A	.	.	.	.	.
D_H3	Succinic_acid	S3_3964985	Ca3	3964985	1.10966e-10	G	A	.	.	.	.	.
D_H3	Succinic_acid	S4_16317194	Ca4	16317194	9.87594e-10	A	G	.	.	.	.	.
D_H3	Succinic_acid	S1_30882559	Ca1	30882559	2.00831e-09	G	A	.	.	.	.	.
D_H3	Succinic_acid	S7_39208926	Ca7	39208926	4.36957e-08	C	T	intron_variant	Ca_19581	c.4165-115C>T	.	BEACH domain-containing protein C1;BEACH domain-containing protein C2;BEACH domain-containing protein lvsC-like isoform X1;BEACH domain-containing protein lvsC-like isoform X3;hypothetical protein GLYMA_18G223300;PREDICTED: BEACH domain-containing protein lvsC-like isoform X2;PREDICTED: BEACH domain-containing protein lvsC-like isoform X3;Uncharacterized protein;WD-40 repeat protein/beige protein
D_H3	Succinic_acid	S5_38026026	Ca5	38026026	6.81735e-08	T	C	.	.	.	.	.
D_H3	Succinic_acid	S1_32048812	Ca1	32048812	1.25764e-06	G	A	.	.	.	.	.
D_H3	Succinic_acid	S1_31562361	Ca1	31562361	2.10329e-06	C	G	.	.	.	.	.
D_H3	Succinic_acid	S4_21286511	Ca4	21286511	6.11468e-06	G	T	intron_variant	Ca_19062	c.973-20G>T	.	Carotene epsilon-monooxygenase, chloroplastic;carotene epsilon-monooxygenase chloroplastic-like;carotene epsilon-monooxygenase, chloroplastic-like;Carotene epsilon-monooxygenase chloroplastic-like;Cytochrome P450 97B2;LOW QUALITY PROTEIN: carotene epsilon-monooxygenase, chloroplastic-like;PREDICTED: carotene epsilon-monooxygenase, chloroplastic;PREDICTED: carotene epsilon-monooxygenase, chloropla…
D_H3	Succinic_acid	S1_27323453	Ca1	27323453	6.8168e-06	A	T	.	.	.	.	.
D_H3	Threonine	S7_16469490	Ca7	16469490	1.63331e-06	G	A	.	.	.	.	.
D_H3	Threonine	S7_16073456	Ca7	16073456	3.7648e-06	C	T	.	.	.	.	.
D_H3	Threonine	S7_16274244	Ca7	16274244	4.92882e-06	A	C	missense_variant	Ca_09858	c.1802T>G	p.Leu601Arg	hypothetical protein PHAVU_003G279200g;hypothetical protein TSUD_154690;kinesin-like calmodulin-binding protein;Kinesin-like calmodulin-binding protein;kinesin-like calmodulin-binding protein isoform X1;Kinesin-like calmodulin-binding protein like;Kinesin-like protein KIN-14E;kinesin-like protein KIN-14I;Kinesin-like protein KIN-14I;PREDICTED: kinesin-like calmodulin-binding protein isoform X1;Un…
D_H3	Threonine	S7_16359627	Ca7	16359627	6.44634e-06	C	T	.	.	.	.	.
D_H3	Threonine	S7_15302922	Ca7	15302922	8.56178e-06	G	A	.	.	.	.	.
D_H3	Tyrosine	S6_9837830	Ca6	9837830	7.10765e-06	G	T	.	.	.	.	.
D_H3	Tyrosine	S1_7919466	Ca1	7919466	8.58917e-06	T	C	.	.	.	.	.
D_H3	Unknown_1	S1_39840002	Ca1	39840002	2.12436e-06	C	T	.	.	.	.	.
D_H3	Unknown_1	S7_41043439	Ca7	41043439	3.5735e-06	C	A	.	.	.	.	.
D_H3	Unknown_1	S7_41306893	Ca7	41306893	4.16004e-06	T	G	.	.	.	.	.
D_H3	Unknown_1	S1_26338521	Ca1	26338521	7.90494e-06	G	A	.	.	.	.	.
D_H3	Unknown_amino_acid_1	S6_7907332	Ca6	7907332	2.0335e-06	A	G	intron_variant	Ca_09585	c.427-120A>G	.	2,3-bisphosphoglycerate-dependent phosphoglycerate mutase-like protein;phosphoglycerate/bisphosphoglycerate mutase family protein;Phosphoglycerate/bisphosphoglycerate mutase family protein;phosphoglycerate mutase-like;PREDICTED: phosphoglycerate mutase-like;Uncharacterized protein;unknown
D_H3	Unknown_amino_acid_1	S6_7927708	Ca6	7927708	8.44147e-06	T	A	.	.	.	.	.
D_H3	Unknown_amino_acid_1	S6_8145345	Ca6	8145345	8.66058e-06	G	A	.	.	.	.	.
D_H3	Unknown_amino_acid_1	S6_7803349	Ca6	7803349	8.69377e-06	G	A	.	.	.	.	.
D_H3	Unknown_amino_acid_1	S6_8005185	Ca6	8005185	9.66811e-06	T	A	missense_variant	Ca_09574	c.23A>T	p.His8Leu	electron transport SCO1/SenC family protein, putative;Electron transport SCO1/SenC family protein, putative;PREDICTED: protein SCO1 homolog 2, mitochondrial isoform X1;PREDICTED: protein SCO1 homolog 2, mitochondrial-like;Protein sco1;protein SCO1 homolog 2, mitochondrial;Protein SCO1 homolog 2, mitochondrial;protein SCO1 homolog 2, mitochondrial isoform X1;Uncharacterized protein
D_H3	Unknown_amino_acid_2	S7_1445810	Ca7	1445810	4.80363e-06	C	T	.	.	.	.	.
D_H3	Unknown_amino_acid_2	S6_7867842	Ca6	7867842	9.05286e-06	A	G	.	.	.	.	.
D_H3	Unknown_amino_acid_3	S5_30787387	Ca5	30787387	3.85247e-06	G	A	.	.	.	.	.
D_H3	Unknown_carbonic_acid_2	S1_12895063	Ca1	12895063	1.70146e-07	A	G	.	.	.	.	.
D_H3	Unknown_carbonic_acid_2	S1_12781482	Ca1	12781482	3.06221e-07	G	C	.	.	.	.	.
D_H3	Unknown_carbonic_acid_2	S1_12685661	Ca1	12685661	4.09136e-07	G	A	.	.	.	.	.
D_H3	Unknown_carbonic_acid_2	S1_12875638	Ca1	12875638	5.03086e-07	G	T	missense_variant	Ca_02459	c.1318G>T	p.Val440Leu	hypothetical protein GLYMA_13G293800;hypothetical protein PHAVU_005G099800g;LOW QUALITY PROTEIN: zinc finger protein MAGPIE-like;PREDICTED: LOW QUALITY PROTEIN: zinc finger protein MAGPIE-like;Uncharacterized protein;Zinc finger protein MAGPIE;zinc finger protein MAGPIE-like
D_H3	Unknown_carbonic_acid_2	S1_12776943	Ca1	12776943	1.04034e-06	G	A	.	.	.	.	.
D_H3	Unknown_carbonic_acid_2	S1_12753920	Ca1	12753920	1.18834e-06	G	C	stop_gained	Ca_02475	c.26C>G	p.Ser9*	DUF455 family protein;hypothetical protein TSUD_103920;PREDICTED: uncharacterized protein HI_0077;PREDICTED: uncharacterized protein LOC101505707;PREDICTED: uncharacterized protein LOC109358954;Uncharacterized protein;uncharacterized protein HI_0077 isoform X2;uncharacterized protein LOC101505707
D_H3	Unknown_carbonic_acid_2	S1_12781506	Ca1	12781506	1.19411e-06	A	C	.	.	.	.	.
D_H3	Unknown_carbonic_acid_2	S1_12781099	Ca1	12781099	1.45542e-06	A	G	.	.	.	.	.
D_H3	Unknown_carbonic_acid_2	S1_12774649	Ca1	12774649	1.84276e-06	A	C	.	.	.	.	.
D_H3	Unknown_carbonic_acid_2	S1_12941821	Ca1	12941821	2.08077e-06	C	T	.	.	.	.	.
D_H3	Unknown_carbonic_acid_2	S1_12965080	Ca1	12965080	2.49921e-06	T	C	.	.	.	.	.
D_H3	Unknown_carbonic_acid_2	S1_12940203	Ca1	12940203	2.60907e-06	A	G	.	.	.	.	.
D_H3	Unknown_carbonic_acid_2	S1_12958113	Ca1	12958113	3.34974e-06	T	C	.	.	.	.	.
D_H3	Unknown_carbonic_acid_2	S1_12781173	Ca1	12781173	3.52252e-06	A	T	.	.	.	.	.
D_H3	Unknown_carbonic_acid_2	S1_12781179	Ca1	12781179	3.52252e-06	T	A	.	.	.	.	.
D_H3	Unknown_carbonic_acid_2	S1_12781170	Ca1	12781170	3.58486e-06	A	G	.	.	.	.	.
D_H3	Unknown_carbonic_acid_2	S1_12773616	Ca1	12773616	4.80211e-06	T	A	.	.	.	.	.
D_H3	Unknown_carbonic_acid_2	S1_12774350	Ca1	12774350	5.24343e-06	T	A	.	.	.	.	.
D_H3	Unknown_carbonic_acid_2	S1_12774685	Ca1	12774685	7.18265e-06	G	T	.	.	.	.	.
D_H3	Unknown_carbonic_acid_2	S7_36258059	Ca7	36258059	9.24192e-06	G	A	.	.	.	.	.
D_H3	Unknown_carbonic_acid_2	S1_12773291	Ca1	12773291	9.40409e-06	A	G	.	.	.	.	.
D_H3	Unknown_carbonic_acid_2	S1_12773256	Ca1	12773256	9.50745e-06	T	C	.	.	.	.	.
D_H3	Unknown_carbonic_acid_2	S1_12773272	Ca1	12773272	9.50745e-06	G	A	.	.	.	.	.
D_H3	Unknown_sugar_alcohol_1	S3_32787280	Ca3	32787280	1.37395e-06	C	A	.	.	.	.	.
D_H3	Unknown_sugar_alcohol_1	S8_13254207	Ca8	13254207	5.04039e-06	C	A	.	.	.	.	.
D_H3	Unknown_sugar_alcohol_2	S1_12781482	Ca1	12781482	7.41669e-07	G	C	.	.	.	.	.
D_H3	Unknown_sugar_alcohol_2	S1_12753920	Ca1	12753920	1.95746e-06	G	C	stop_gained	Ca_02475	c.26C>G	p.Ser9*	DUF455 family protein;hypothetical protein TSUD_103920;PREDICTED: uncharacterized protein HI_0077;PREDICTED: uncharacterized protein LOC101505707;PREDICTED: uncharacterized protein LOC109358954;Uncharacterized protein;uncharacterized protein HI_0077 isoform X2;uncharacterized protein LOC101505707
D_H3	Unknown_sugar_alcohol_2	S1_12774649	Ca1	12774649	2.26331e-06	A	C	.	.	.	.	.
D_H3	Unknown_sugar_alcohol_2	S1_12781506	Ca1	12781506	2.99546e-06	A	C	.	.	.	.	.
D_H3	Unknown_sugar_alcohol_2	S1_12895063	Ca1	12895063	3.09959e-06	A	G	.	.	.	.	.
D_H3	Unknown_sugar_alcohol_2	S7_41778825	Ca7	41778825	4.7634e-06	C	T	.	.	.	.	.
D_H3	Unknown_sugar_alcohol_2	S3_22837317	Ca3	22837317	5.75914e-06	T	G	missense_variant	Ca_06226	c.463A>C	p.Ser155Arg	hypothetical protein PHAVU_008G067300g;myb-related protein 308-like;myb transcription factor MIXTA-like protein;Myb transcription factor MIXTA-like protein;PREDICTED: myb-related protein 308-like;PREDICTED: transcription repressor MYB6-like;Transcription factor MYB106;Transcription factor MYB16;Transcription factor MYB41;transcription factor MYB41-like;transcription repressor MYB6-like;Uncharacte…
D_H3	Unknown_sugar_alcohol_2	S1_12685661	Ca1	12685661	6.77448e-06	G	A	.	.	.	.	.
D_H3	Unknown_sugar_alcohol_2	S1_12916307	Ca1	12916307	6.94711e-06	G	A	.	.	.	.	.
D_H3	Unknown_sugar_alcohol_2	S1_12776943	Ca1	12776943	7.46926e-06	G	A	.	.	.	.	.
D_H3	Unknown_sugar_alcohol_2	S1_12875638	Ca1	12875638	7.79498e-06	G	T	missense_variant	Ca_02459	c.1318G>T	p.Val440Leu	hypothetical protein GLYMA_13G293800;hypothetical protein PHAVU_005G099800g;LOW QUALITY PROTEIN: zinc finger protein MAGPIE-like;PREDICTED: LOW QUALITY PROTEIN: zinc finger protein MAGPIE-like;Uncharacterized protein;Zinc finger protein MAGPIE;zinc finger protein MAGPIE-like
D_H3	Unknown_sugar_alcohol_2	S1_12781173	Ca1	12781173	9.77651e-06	A	T	.	.	.	.	.
D_H3	Unknown_sugar_alcohol_2	S1_12781179	Ca1	12781179	9.77651e-06	T	A	.	.	.	.	.
D_H3	Unknown_sugar_amine	S2_32159835	Ca2	32159835	2.83763e-06	C	A	.	.	.	.	.
D_H3	Unknown_sugar	S3_29964622	Ca3	29964622	7.97712e-06	T	A	intron_variant	Ca_07306	c.622-2583T>A	.	PREDICTED: uncharacterized protein LOC101493613;uncharacterized protein LOC101493613
D_H3	Unkown_2	S8_3991722	Ca8	3991722	1.65371e-06	T	C	.	.	.	.	.
D_H3	Unkown_2	S7_16544119	Ca7	16544119	2.03195e-06	C	T	.	.	.	.	.
D_H3	Unkown_2	S7_16073456	Ca7	16073456	2.83352e-06	C	T	.	.	.	.	.
D_H3	Unkown_2	S7_15813156	Ca7	15813156	3.09378e-06	G	A	.	.	.	.	.
D_H3	Unkown_2	S7_14962725	Ca7	14962725	3.13956e-06	G	A	missense_variant	Ca_09957	c.1306G>A	p.Gly436Arg	Histidine kinase 1;histidine kinase 1-like;histidine kinase 1-like protein;Histidine kinase 1-like protein;osmosensor histidine kinase;Osmosensor histidine kinase;PREDICTED: histidine kinase 1-like;Uncharacterized protein
D_H3	Unkown_2	S6_23517468	Ca6	23517468	3.49562e-06	C	T	.	.	.	.	.
D_H3	Unkown_2	S7_15302922	Ca7	15302922	4.53571e-06	G	A	.	.	.	.	.
D_H3	Unkown_2	S7_15770698	Ca7	15770698	5.61199e-06	A	T	.	.	.	.	.
D_H3	Unkown_2	S7_11171390	Ca7	11171390	5.91998e-06	G	A	.	.	.	.	.
D_H3	Unkown_2	S7_16252229	Ca7	16252229	6.75465e-06	C	T	.	.	.	.	.
D_H3	Unkown_2	S7_16553735	Ca7	16553735	6.8932e-06	C	T	.	.	.	.	.
D_H3	Unkown_2	S7_8143854	Ca7	8143854	6.96932e-06	A	T	intron_variant	Ca_13199	c.639-59T>A	.	Histone deacetylase;Histone deacetylase 18;histone deacetylase 5;Histone deacetylase 5;histone deacetylase superfamily protein;PREDICTED: histone deacetylase 5-like
D_H3	Unkown_2	S3_22837317	Ca3	22837317	8.95501e-06	T	G	missense_variant	Ca_06226	c.463A>C	p.Ser155Arg	hypothetical protein PHAVU_008G067300g;myb-related protein 308-like;myb transcription factor MIXTA-like protein;Myb transcription factor MIXTA-like protein;PREDICTED: myb-related protein 308-like;PREDICTED: transcription repressor MYB6-like;Transcription factor MYB106;Transcription factor MYB16;Transcription factor MYB41;transcription factor MYB41-like;transcription repressor MYB6-like;Uncharacte…

## Sheet: MTAs_summary_1e5
				Harvest group ->	C_H1																		C_H2																	C_H3									D_H1
SNP	Chromosome	Position	Ref	Alt	Alanine	Asparagine	Citramalic_acid	Cyclic_sugar_alchol_pinitol	Fumaric_acid	Gluconic_acid	Glutamic_acid	Glyceric_acid	Lactic_acid	L-Threonic_acid	Malic_acid	Phenylalanine	Proline	Putrescine	Serine	Unknown_1	Unknown_sugar_alcohol_3	Valine	Asparagine	Aspartic_acid	Citramalic_acid	Galactose	Glutamine	Lactic_acid	Leucine	Malic_acid	Methionine	myo-Inositol	Psicose	Pyruvic_acid	Shikimic_acid	Threonine	Unknown_sugar_amine	Unknown_sugar	Valine	Ascorbic_acid	Glutamic_acid	Lactic_acid	Maltose	Proline	Sucrose	Unknown_amino_acid_3	Unknown_carbonic_acid_1	Unknown_sugar_alcohol_1	Ascorbic_acid
				Number of MTAs	4	1	1	1	1	1	3	4	1	1	2	2	1	1	2	2	2	2	1	1	1	7	1	2	2	5	3	1	1	1	1	1	1	1	1	16	17	2	2	3	2	3	5	4	1
S1_1224263	Ca1	1224263	T	A	0	0	0	0	0	0	0	0	0	0	0	0	0	0	0	0	0	0	0	0	0	0	0	0	0	0	0	0	0	0	0	0	0	0	0	0	0	0	0	0	0	0	0	0	0
S1_1257157	Ca1	1257157	T	C	0	0	0	0	0	0	0	0	0	0	0	0	0	0	0	0	0	0	0	0	0	0	0	0	0	0	0	0	0	0	0	0	0	0	0	0	0	0	0	0	0	0	0	0	0
S1_1261646	Ca1	1261646	C	G	0	0	0	0	0	0	0	0	0	0	0	0	0	0	0	0	0	0	0	0	0	0	0	0	0	0	0	0	0	0	0	0	0	0	0	0	0	0	0	0	0	0	0	0	0
S1_1378842	Ca1	1378842	C	T	0	0	0	0	0	0	0	0	0	0	0	0	1	0	0	0	0	1	0	0	0	0	0	0	0	0	0	0	0	0	0	0	0	0	0	0	0	0	0	0	0	0	0	0	0
S1_1671679	Ca1	1671679	T	C	0	0	0	1	0	0	0	0	0	0	0	0	0	0	0	0	0	0	0	0	0	0	0	0	0	0	0	0	0	0	0	0	0	0	0	0	0	0	0	0	0	0	0	0	0
S1_2602735	Ca1	2602735	G	A	0	0	0	0	0	0	0	0	0	0	0	0	0	0	0	0	0	0	0	0	0	0	0	0	0	0	0	0	0	0	0	0	0	0	0	0	0	0	0	0	0	0	0	0	0
S1_4165891	Ca1	4165891	T	G	0	0	0	0	0	0	0	0	0	0	0	0	0	0	0	0	0	0	0	0	0	0	0	0	0	0	0	0	0	0	0	0	0	0	0	0	0	0	0	0	0	0	0	0	0
S1_5318448	Ca1	5318448	C	T	0	0	0	0	0	0	0	0	0	0	0	0	0	0	0	0	0	0	0	0	0	0	0	0	0	0	0	0	0	0	0	0	0	0	0	0	0	0	0	0	0	0	0	0	0
S1_6302985	Ca1	6302985	A	C	0	0	0	0	0	0	0	0	0	0	0	0	0	0	0	0	0	0	0	0	0	0	0	0	0	0	0	0	0	0	0	0	0	0	0	0	0	0	0	0	0	0	0	0	0
S1_6307728	Ca1	6307728	C	T	0	0	0	0	0	0	0	0	0	0	0	0	0	0	0	0	0	0	0	0	0	0	0	0	0	0	0	0	0	0	0	0	0	0	0	1	0	0	0	0	0	0	0	0	0
S1_6364101	Ca1	6364101	A	G	0	0	0	0	0	0	0	0	0	0	0	0	0	0	0	0	0	0	0	0	0	0	0	0	0	0	0	0	0	0	0	0	0	0	0	0	0	0	0	0	0	0	0	0	0
S1_6364450	Ca1	6364450	G	A	0	0	0	0	0	0	0	0	0	0	0	0	0	0	0	0	0	0	0	0	0	0	0	0	0	0	0	0	0	0	0	0	0	0	0	1	0	0	0	0	0	0	0	0	0
S1_6368498	Ca1	6368498	C	A	0	0	0	0	0	0	0	0	0	0	0	0	0	0	0	0	0	0	0	0	0	0	0	0	0	0	0	0	0	0	0	0	0	0	0	1	0	0	0	0	0	0	0	0	0
S1_6368517	Ca1	6368517	A	G	0	0	0	0	0	0	0	0	0	0	0	0	0	0	0	0	0	0	0	0	0	0	0	0	0	0	0	0	0	0	0	0	0	0	0	1	0	0	0	0	0	0	0	0	0
S1_6368525	Ca1	6368525	A	G	0	0	0	0	0	0	0	0	0	0	0	0	0	0	0	0	0	0	0	0	0	0	0	0	0	0	0	0	0	0	0	0	0	0	0	1	0	0	0	0	0	0	0	0	0
S1_6371119	Ca1	6371119	G	A	0	0	0	0	0	0	0	0	0	0	0	0	0	0	0	0	0	0	0	0	0	0	0	0	0	0	0	0	0	0	0	0	0	0	0	0	0	0	0	0	0	0	0	0	0
S1_6374304	Ca1	6374304	G	A	0	0	0	0	0	0	0	0	0	0	0	0	0	0	0	0	0	0	0	0	0	0	0	0	0	0	0	0	0	0	0	0	0	0	0	0	0	0	0	0	0	0	0	0	0
S1_6381442	Ca1	6381442	A	C	0	0	0	0	0	0	0	0	0	0	0	0	0	0	0	0	0	0	0	0	0	0	0	0	0	0	0	0	0	0	0	0	0	0	0	0	0	0	0	0	0	0	0	0	0
S1_6398664	Ca1	6398664	A	C	0	0	0	0	0	0	0	0	0	0	0	0	0	0	0	0	0	0	0	0	0	0	0	0	0	0	0	0	0	0	0	0	0	0	0	1	0	0	0	0	0	0	0	0	0
S1_6398666	Ca1	6398666	T	C	0	0	0	0	0	0	0	0	0	0	0	0	0	0	0	0	0	0	0	0	0	0	0	0	0	0	0	0	0	0	0	0	0	0	0	1	0	0	0	0	0	0	0	0	0
S1_6400914	Ca1	6400914	C	T	0	0	0	0	0	0	0	0	0	0	0	0	0	0	0	0	0	0	0	0	0	0	0	0	0	0	0	0	0	0	0	0	0	0	0	1	0	0	0	0	0	0	0	0	0
S1_6459073	Ca1	6459073	A	C	0	0	0	0	0	0	0	0	0	0	0	0	0	0	0	0	0	0	0	0	0	0	0	0	0	0	0	0	0	0	0	0	0	0	0	0	0	0	0	0	0	0	0	0	0
S1_6528533	Ca1	6528533	A	G	0	0	0	0	0	0	0	0	0	0	0	0	0	0	0	0	0	0	0	0	0	0	0	0	0	0	0	0	0	0	0	0	0	0	0	0	0	0	0	0	0	0	0	0	0
S1_7919466	Ca1	7919466	T	C	0	0	0	0	0	0	0	0	0	0	0	0	0	0	0	0	0	0	0	0	0	0	0	0	0	0	0	0	0	0	0	0	0	0	0	0	0	0	0	0	0	0	0	0	0
S1_8054262	Ca1	8054262	C	T	0	0	0	0	0	0	0	0	0	0	0	0	0	0	0	0	0	0	0	0	0	0	0	0	0	0	0	0	0	0	0	0	0	0	0	0	0	0	0	0	0	0	0	0	0
S1_8297281	Ca1	8297281	A	C	0	0	0	0	0	0	0	0	0	0	0	0	0	0	0	0	0	0	0	0	0	0	0	0	0	0	0	0	0	0	0	0	0	0	0	1	0	0	0	0	0	0	0	0	0
S1_9042532	Ca1	9042532	T	A	0	0	0	0	0	0	0	0	0	0	0	0	0	0	0	0	0	0	0	0	0	0	0	0	0	0	0	0	0	0	0	0	0	0	0	0	0	0	0	0	0	0	0	0	0
S1_11315706	Ca1	11315706	A	G	0	0	0	0	0	0	0	0	0	0	0	0	0	0	0	0	0	0	0	0	0	0	0	0	0	0	0	0	0	0	0	0	0	0	0	0	0	0	0	0	0	0	0	0	0
S1_11397243	Ca1	11397243	T	C	0	0	0	0	0	0	0	0	0	0	0	0	0	1	0	0	0	0	0	0	0	0	0	0	0	0	0	0	0	0	0	0	0	0	0	0	0	0	0	0	0	0	0	0	0
S1_12353637	Ca1	12353637	G	A	0	0	0	0	0	0	0	0	0	0	0	0	0	0	0	0	0	0	0	0	0	0	0	0	0	0	0	0	0	0	0	0	0	0	0	0	0	0	0	0	0	0	0	0	0
S1_12394119	Ca1	12394119	C	T	0	0	0	0	0	0	0	0	0	0	0	0	0	0	0	0	0	0	0	0	0	0	0	0	0	0	0	0	0	0	0	0	0	0	0	0	0	0	0	0	0	0	0	0	0
S1_12685661	Ca1	12685661	G	A	0	0	0	0	0	0	0	0	0	0	0	0	0	0	0	0	0	0	0	0	0	0	0	0	0	0	0	0	0	0	0	0	0	0	0	0	0	0	0	0	0	0	0	0	0
S1_12753920	Ca1	12753920	G	C	0	0	0	0	0	0	0	0	0	0	0	0	0	0	0	0	0	0	0	0	0	0	0	0	0	0	0	0	0	0	0	0	0	0	0	0	0	0	0	0	0	0	0	0	0
S1_12773256	Ca1	12773256	T	C	0	0	0	0	0	0	0	0	0	0	0	0	0	0	0	0	0	0	0	0	0	0	0	0	0	0	0	0	0	0	0	0	0	0	0	0	0	0	0	0	0	0	0	0	0
S1_12773272	Ca1	12773272	G	A	0	0	0	0	0	0	0	0	0	0	0	0	0	0	0	0	0	0	0	0	0	0	0	0	0	0	0	0	0	0	0	0	0	0	0	0	0	0	0	0	0	0	0	0	0
S1_12773291	Ca1	12773291	A	G	0	0	0	0	0	0	0	0	0	0	0	0	0	0	0	0	0	0	0	0	0	0	0	0	0	0	0	0	0	0	0	0	0	0	0	0	0	0	0	0	0	0	0	0	0
S1_12773616	Ca1	12773616	T	A	0	0	0	0	0	0	0	0	0	0	0	0	0	0	0	0	0	0	0	0	0	0	0	0	0	0	0	0	0	0	0	0	0	0	0	0	0	0	0	0	0	0	0	0	0
S1_12774350	Ca1	12774350	T	A	0	0	0	0	0	0	0	0	0	0	0	0	0	0	0	0	0	0	0	0	0	0	0	0	0	0	0	0	0	0	0	0	0	0	0	0	0	0	0	0	0	0	0	0	0
S1_12774649	Ca1	12774649	A	C	0	0	0	0	0	0	0	0	0	0	0	0	0	0	0	0	0	0	0	0	0	0	0	0	0	0	0	0	0	0	0	0	0	0	0	0	0	0	0	0	0	0	0	0	0
S1_12774685	Ca1	12774685	G	T	0	0	0	0	0	0	0	0	0	0	0	0	0	0	0	0	0	0	0	0	0	0	0	0	0	0	0	0	0	0	0	0	0	0	0	0	0	0	0	0	0	0	0	0	0
S1_12776943	Ca1	12776943	G	A	0	0	0	0	0	0	0	0	0	0	0	0	0	0	0	0	0	0	0	0	0	0	0	0	0	0	0	0	0	0	0	0	0	0	0	0	0	0	0	0	0	0	0	0	0
S1_12781099	Ca1	12781099	A	G	0	0	0	0	0	0	0	0	0	0	0	0	0	0	0	0	0	0	0	0	0	0	0	0	0	0	0	0	0	0	0	0	0	0	0	0	0	0	0	0	0	0	0	0	0
S1_12781170	Ca1	12781170	A	G	0	0	0	0	0	0	0	0	0	0	0	0	0	0	0	0	0	0	0	0	0	0	0	0	0	0	0	0	0	0	0	0	0	0	0	0	0	0	0	0	0	0	0	0	0
S1_12781173	Ca1	12781173	A	T	0	0	0	0	0	0	0	0	0	0	0	0	0	0	0	0	0	0	0	0	0	0	0	0	0	0	0	0	0	0	0	0	0	0	0	0	0	0	0	0	0	0	0	0	0
S1_12781179	Ca1	12781179	T	A	0	0	0	0	0	0	0	0	0	0	0	0	0	0	0	0	0	0	0	0	0	0	0	0	0	0	0	0	0	0	0	0	0	0	0	0	0	0	0	0	0	0	0	0	0
S1_12781482	Ca1	12781482	G	C	0	0	0	0	0	0	0	0	0	0	0	0	0	0	0	0	0	0	0	0	0	0	0	0	0	0	0	0	0	0	0	0	0	0	0	0	0	0	0	0	0	0	0	0	0
S1_12781506	Ca1	12781506	A	C	0	0	0	0	0	0	0	0	0	0	0	0	0	0	0	0	0	0	0	0	0	0	0	0	0	0	0	0	0	0	0	0	0	0	0	0	0	0	0	0	0	0	0	0	0
S1_12875638	Ca1	12875638	G	T	0	0	0	0	0	0	0	0	0	0	0	0	0	0	0	0	0	0	0	0	0	0	0	0	0	0	0	0	0	0	0	0	0	0	0	0	0	0	0	0	0	0	0	0	0
S1_12895063	Ca1	12895063	A	G	0	0	0	0	0	0	0	0	0	0	0	0	0	0	0	0	0	0	0	0	0	0	0	0	0	0	0	0	0	0	0	0	0	0	0	0	0	0	0	0	0	0	0	0	0
S1_12916307	Ca1	12916307	G	A	0	0	0	0	0	0	0	0	0	0	0	0	0	0	0	0	0	0	0	0	0	0	0	0	0	0	0	0	0	0	0	0	0	0	0	0	0	0	0	0	0	0	0	0	0
S1_12940203	Ca1	12940203	A	G	0	0	0	0	0	0	0	0	0	0	0	0	0	0	0	0	0	0	0	0	0	0	0	0	0	0	0	0	0	0	0	0	0	0	0	0	0	0	0	0	0	0	0	0	0
S1_12941821	Ca1	12941821	C	T	0	0	0	0	0	0	0	0	0	0	0	0	0	0	0	0	0	0	0	0	0	0	0	0	0	0	0	0	0	0	0	0	0	0	0	0	0	0	0	0	0	0	0	0	0
S1_12958113	Ca1	12958113	T	C	0	0	0	0	0	0	0	0	0	0	0	0	0	0	0	0	0	0	0	0	0	0	0	0	0	0	0	0	0	0	0	0	0	0	0	0	0	0	0	0	0	0	0	0	0
S1_12965080	Ca1	12965080	T	C	0	0	0	0	0	0	0	0	0	0	0	0	0	0	0	0	0	0	0	0	0	0	0	0	0	0	0	0	0	0	0	0	0	0	0	0	0	0	0	0	0	0	0	0	0
S1_13338812	Ca1	13338812	T	A	0	0	0	0	0	0	0	0	0	0	0	0	0	0	0	0	0	0	0	0	0	0	0	0	0	0	0	0	0	0	0	0	0	0	0	0	0	0	0	0	0	0	0	0	0
S1_16067985	Ca1	16067985	T	C	0	0	0	0	0	0	0	0	0	0	0	0	0	0	0	0	0	0	0	0	0	0	0	0	0	0	0	0	0	0	0	0	0	0	0	0	0	0	0	1	0	0	0	0	0
S1_16165676	Ca1	16165676	A	C	1	0	0	0	0	0	0	0	0	0	0	0	0	0	0	0	0	0	0	0	0	0	0	0	0	0	0	0	0	0	0	0	0	0	0	0	0	0	0	0	0	0	0	0	0
S1_16166021	Ca1	16166021	T	C	1	0	0	0	0	0	0	0	0	0	0	0	0	0	0	0	0	0	0	0	0	0	0	0	0	0	0	0	0	0	0	0	0	0	0	0	0	0	0	0	0	0	0	0	0
S1_18212938	Ca1	18212938	C	T	0	0	0	0	0	0	0	0	0	0	0	0	0	0	0	0	0	0	0	0	0	0	0	0	0	0	0	0	0	0	0	0	0	0	0	0	0	0	0	1	0	0	0	0	0
S1_19565325	Ca1	19565325	T	C	0	0	0	0	0	0	0	0	0	0	0	0	0	0	0	0	0	0	0	0	0	1	0	0	0	0	0	0	0	0	0	0	0	0	0	0	0	0	0	0	0	0	0	0	0
S1_19577528	Ca1	19577528	G	A	0	0	0	0	0	0	0	0	0	0	0	0	0	0	0	0	0	0	0	0	0	1	0	0	0	0	0	0	0	0	0	0	0	0	0	0	0	0	0	0	0	0	0	0	0
S1_19587089	Ca1	19587089	G	A	0	0	0	0	0	0	0	0	0	0	0	0	0	0	0	0	0	0	0	0	0	1	0	0	0	0	0	0	0	0	0	0	0	0	0	0	0	0	0	0	0	0	0	0	0
S1_19645097	Ca1	19645097	A	G	0	0	0	0	0	0	0	0	0	0	0	0	0	0	0	0	0	0	0	0	0	1	0	0	0	0	0	0	0	0	0	0	0	0	0	0	0	0	0	0	0	0	0	0	0
S1_19691757	Ca1	19691757	T	A	0	0	0	0	0	0	0	0	0	0	0	0	0	0	0	0	0	0	0	0	0	1	0	0	0	0	0	0	0	0	0	0	0	0	0	0	0	0	0	0	0	0	0	0	0
S1_19704492	Ca1	19704492	C	T	0	0	0	0	0	0	0	0	0	0	0	0	0	0	0	0	0	0	0	0	0	1	0	0	0	0	0	0	0	0	0	0	0	0	0	0	0	0	0	0	0	0	0	0	0
S1_19792448	Ca1	19792448	A	G	0	0	0	0	0	0	0	0	0	0	0	0	0	0	0	0	0	0	0	0	0	1	0	0	0	0	0	0	0	0	0	0	0	0	0	0	0	0	0	0	0	0	0	0	0
S1_22972893	Ca1	22972893	T	G	0	0	0	0	0	0	0	0	0	1	0	0	0	0	0	0	1	0	0	0	0	0	0	0	0	0	0	0	0	0	0	0	0	0	0	0	0	0	0	0	0	0	0	0	0
S1_23204714	Ca1	23204714	G	T	0	0	0	0	0	0	0	0	0	0	0	0	0	0	0	0	0	0	0	0	0	0	0	0	0	0	0	0	0	0	0	0	0	0	0	0	0	0	0	0	0	1	0	0	0
S1_26338521	Ca1	26338521	G	A	0	0	0	0	0	0	0	0	0	0	0	0	0	0	0	0	0	0	0	0	0	0	0	0	0	0	0	0	0	0	0	0	0	0	0	0	0	0	0	0	0	0	0	0	0
S1_27323453	Ca1	27323453	A	T	0	0	0	0	0	0	0	0	0	0	0	0	0	0	0	0	0	0	0	0	0	0	0	0	0	0	0	0	0	0	0	0	0	0	0	0	0	0	0	0	0	0	0	0	0
S1_30882559	Ca1	30882559	G	A	0	0	0	0	0	0	0	0	0	0	0	0	0	0	0	0	0	0	0	0	0	0	0	0	0	0	0	0	0	0	0	0	0	0	0	0	0	0	0	0	0	0	0	0	0
S1_31562361	Ca1	31562361	C	G	0	0	0	0	0	0	0	0	0	0	0	0	0	0	0	0	0	0	0	0	0	0	0	0	0	0	0	0	0	0	0	0	0	0	0	0	0	0	0	0	0	0	0	0	0
S1_31848652	Ca1	31848652	G	T	0	0	0	0	0	0	0	0	0	0	0	0	0	0	0	0	0	0	0	0	0	0	0	0	0	0	0	0	0	0	0	0	0	0	0	0	0	0	0	0	0	0	0	0	0
S1_32048812	Ca1	32048812	G	A	0	0	0	0	0	0	0	0	0	0	0	0	0	0	0	0	0	0	0	0	0	0	0	0	0	0	0	0	0	0	0	0	0	0	0	0	0	0	0	0	0	0	0	0	0
S1_32058298	Ca1	32058298	C	T	0	0	0	0	0	0	0	0	0	0	0	0	0	0	0	0	0	0	0	0	0	0	0	0	0	0	0	0	0	0	0	0	0	0	0	0	0	0	0	0	0	0	0	0	0
S1_32394095	Ca1	32394095	A	G	0	0	0	0	0	0	0	0	0	0	0	0	0	0	0	0	0	0	0	0	0	0	0	0	0	0	0	0	0	0	0	0	0	0	0	0	0	1	0	0	0	0	0	0	0
S1_33013749	Ca1	33013749	C	T	0	0	0	0	0	0	0	0	0	0	0	0	0	0	0	0	0	0	0	0	0	0	0	0	0	0	0	0	0	0	0	0	0	0	0	0	0	0	0	0	0	0	0	0	0
S1_33885468	Ca1	33885468	A	T	0	0	0	0	0	0	0	0	0	0	0	0	0	0	0	0	0	0	0	0	0	0	0	0	0	0	0	0	0	0	0	0	0	0	0	0	0	0	0	0	0	0	0	0	0
S1_34230081	Ca1	34230081	G	T	0	0	0	0	0	0	0	0	0	0	0	0	0	0	0	0	0	0	0	0	0	0	0	0	0	0	0	0	0	0	0	0	0	0	0	0	0	0	0	0	0	0	0	0	0
S1_35029044	Ca1	35029044	A	C	0	0	0	0	0	0	0	0	0	0	0	0	0	0	0	0	0	0	0	0	0	0	0	0	0	0	0	0	0	0	0	0	0	0	0	0	0	0	0	0	0	0	0	0	0
S1_36098889	Ca1	36098889	G	T	0	0	0	0	0	0	0	0	0	0	0	0	0	0	0	0	0	0	0	0	0	0	0	0	0	0	0	0	0	0	0	0	0	0	0	0	0	0	0	0	0	0	0	0	0
S1_36211704	Ca1	36211704	G	C	0	0	0	0	0	0	0	0	0	0	0	0	0	0	0	0	0	0	0	0	0	0	0	0	0	0	0	0	0	0	0	0	0	0	0	0	0	0	0	0	0	0	0	0	0
S1_36675932	Ca1	36675932	A	G	0	0	0	0	0	0	0	0	0	0	0	0	0	0	0	0	1	0	0	0	0	0	0	0	0	0	0	0	0	0	0	0	0	0	0	0	0	0	0	0	0	0	0	0	0
S1_36958384	Ca1	36958384	C	T	0	0	0	0	0	0	0	0	0	0	0	0	0	0	0	0	0	0	0	0	0	0	0	0	0	0	0	0	0	0	0	0	0	0	0	0	0	0	0	0	0	0	0	0	0
S1_38010899	Ca1	38010899	A	C	0	0	0	0	0	0	0	0	0	0	0	0	0	0	0	0	0	0	0	0	0	0	0	0	0	0	0	0	0	0	0	0	0	0	0	0	0	0	0	0	0	0	0	0	0
S1_38630166	Ca1	38630166	A	G	0	0	0	0	0	0	0	0	0	0	0	0	0	0	0	0	0	0	0	0	0	0	0	0	0	0	0	0	0	0	0	0	0	0	0	0	0	0	0	0	0	0	0	0	0
S1_39644497	Ca1	39644497	G	A	0	0	0	0	0	0	0	0	0	0	0	0	0	0	0	0	0	0	0	0	0	0	0	0	0	0	0	0	0	0	0	0	0	0	0	0	0	0	0	0	0	0	0	0	0
S1_39840002	Ca1	39840002	C	T	0	0	0	0	0	0	0	0	0	0	0	0	0	0	0	0	0	0	0	0	0	0	0	0	0	0	0	0	0	0	0	0	0	0	0	0	0	0	0	0	0	0	0	0	0
S1_40518111	Ca1	40518111	T	G	0	0	0	0	0	0	0	0	0	0	0	0	0	0	0	0	0	0	0	0	0	0	0	0	0	0	0	0	0	0	0	0	0	1	0	0	0	0	0	0	0	0	0	0	0
S1_42230264	Ca1	42230264	G	T	0	0	0	0	0	0	0	0	0	0	0	0	0	0	0	0	0	0	0	0	0	0	0	0	0	0	0	0	0	0	0	0	0	0	0	0	0	0	0	0	0	0	0	0	0
S1_42299295	Ca1	42299295	G	A	0	0	0	0	0	0	0	0	0	0	0	0	0	0	0	0	0	0	0	0	0	0	0	0	0	0	0	0	0	0	0	0	0	0	0	0	0	0	0	0	0	0	0	0	0
S1_42733523	Ca1	42733523	G	A	0	0	0	0	0	0	0	0	0	0	0	0	0	0	0	0	0	0	0	0	0	0	0	0	0	0	0	0	0	0	0	0	0	0	0	0	0	0	0	0	0	0	0	0	0
S1_43518883	Ca1	43518883	C	A	0	0	0	0	0	0	0	0	0	0	0	0	0	0	0	0	0	0	1	0	0	0	0	0	0	0	0	0	0	0	0	0	0	0	0	0	0	0	0	0	0	0	0	0	0
S1_44218139	Ca1	44218139	C	T	0	0	0	0	0	0	0	0	0	0	0	0	0	0	0	0	0	0	0	0	0	0	0	0	0	0	0	0	0	0	0	0	0	0	0	0	0	0	0	0	0	0	0	0	0
S1_44478784	Ca1	44478784	C	T	0	0	0	0	0	0	0	0	0	0	0	0	0	0	0	0	0	0	0	0	0	0	0	0	1	0	0	0	0	0	0	0	0	0	0	0	0	0	0	0	0	0	0	0	0
S2_2736583	Ca2	2736583	T	A	0	0	0	0	0	0	0	0	0	0	0	0	0	0	0	0	0	0	0	0	0	0	0	0	0	1	0	0	0	0	0	0	0	0	0	0	0	0	0	0	0	0	0	0	0
S2_3705735	Ca2	3705735	G	T	0	0	0	0	0	0	0	0	0	0	0	0	0	0	0	0	0	0	0	0	0	0	0	0	0	0	0	0	0	0	0	0	0	0	0	0	0	0	0	0	1	0	0	0	0
S2_11290980	Ca2	11290980	A	C	0	0	0	0	0	0	0	0	0	0	0	0	0	0	0	0	0	0	0	0	0	0	0	0	0	0	0	0	0	0	0	0	0	0	0	0	0	0	0	0	0	0	0	1	0
S2_16362868	Ca2	16362868	G	A	0	0	0	0	0	0	0	0	0	0	0	0	0	0	0	0	0	0	0	0	0	0	0	0	0	0	0	0	0	0	0	0	0	0	0	0	0	0	0	0	0	0	0	0	0
S2_22592216	Ca2	22592216	T	A	0	0	0	0	0	0	0	0	0	0	0	0	0	0	0	0	0	0	0	0	0	0	0	0	0	0	0	0	0	0	0	0	0	0	0	0	0	0	0	0	0	0	0	0	0
S2_32064334	Ca2	32064334	G	A	0	0	0	0	0	0	0	0	0	0	0	0	0	0	0	0	0	0	0	0	0	0	0	0	0	0	0	0	0	0	0	0	0	0	0	0	0	0	0	0	0	0	0	0	0
S2_32066110	Ca2	32066110	G	A	0	0	0	0	0	0	0	0	0	0	0	0	0	0	0	0	0	0	0	0	0	0	0	0	0	0	0	0	0	0	0	0	0	0	0	0	0	0	0	0	0	0	0	0	0
S2_32159835	Ca2	32159835	C	A	0	0	0	0	0	0	0	0	0	0	0	0	0	0	0	0	0	0	0	0	0	0	0	0	0	0	0	0	0	0	0	0	0	0	0	0	0	0	0	0	0	0	0	0	0
S2_32415818	Ca2	32415818	T	C	0	0	0	0	0	0	0	0	0	0	0	0	0	0	0	0	0	0	0	0	0	0	0	0	0	0	0	0	0	0	0	0	0	0	0	0	0	0	0	0	1	0	0	0	0
S2_32518568	Ca2	32518568	A	C	0	0	0	0	0	0	0	0	0	0	0	0	0	0	0	0	0	0	0	0	0	0	0	0	0	0	0	0	0	0	0	0	0	0	0	0	0	0	0	0	0	0	0	0	0
S2_32730664	Ca2	32730664	G	A	0	0	0	0	0	0	0	0	0	0	0	0	0	0	0	0	0	0	0	0	0	0	0	0	0	0	0	0	0	0	0	0	0	0	0	0	0	0	0	1	0	0	0	0	0
S2_34334527	Ca2	34334527	T	C	0	0	0	0	0	0	0	0	0	0	0	0	0	0	0	0	0	0	0	0	0	0	0	0	0	0	0	0	0	0	0	0	0	0	0	0	0	0	0	0	0	0	0	0	0
S2_34870486	Ca2	34870486	G	A	0	0	0	0	0	0	0	0	0	0	0	0	0	0	0	0	0	0	0	0	0	0	0	0	0	0	0	0	0	0	0	0	0	0	0	0	0	0	0	0	0	0	0	0	0
S2_35589852	Ca2	35589852	G	A	0	0	0	0	0	0	0	0	0	0	0	0	0	0	0	0	0	0	0	0	0	0	0	0	0	1	0	0	0	0	0	0	0	0	0	0	0	0	0	0	0	0	0	0	0
S2_35768222	Ca2	35768222	G	T	0	0	0	0	0	0	0	0	0	0	0	0	0	0	0	0	0	0	0	0	0	0	0	0	0	0	0	0	0	0	0	0	0	0	0	0	0	0	0	0	0	0	0	0	0
S2_36003181	Ca2	36003181	T	C	0	0	0	0	0	0	0	0	0	0	0	0	0	0	0	0	0	0	0	0	1	0	0	0	0	0	0	0	0	0	0	0	0	0	0	0	0	0	0	0	0	0	0	0	0
S2_36153901	Ca2	36153901	T	A	0	0	0	0	0	0	0	0	0	0	0	0	0	0	0	0	0	0	0	0	0	0	0	0	0	0	0	0	1	0	0	0	0	0	0	0	0	0	0	0	0	0	0	0	0
S3_1692710	Ca3	1692710	G	A	0	0	0	0	0	0	0	0	0	0	0	0	0	0	0	0	0	0	0	0	0	0	0	0	0	0	0	0	0	0	0	0	0	0	0	0	0	0	0	0	0	0	0	0	0
S3_3964985	Ca3	3964985	G	A	0	0	0	0	0	0	0	0	0	0	0	0	0	0	0	0	0	0	0	0	0	0	0	0	0	0	0	0	0	0	0	0	0	0	0	0	0	0	0	0	0	0	0	0	0
S3_7211926	Ca3	7211926	G	T	0	1	0	0	0	0	0	0	0	0	0	0	0	0	0	0	0	0	0	0	0	0	0	0	0	0	0	0	0	0	0	0	0	0	0	0	0	0	0	0	0	0	0	0	0
S3_7548638	Ca3	7548638	T	G	0	0	0	0	0	0	0	0	0	0	0	0	0	0	0	0	0	0	0	0	0	0	0	0	0	0	0	0	0	0	0	0	0	0	0	0	0	0	0	0	0	0	0	1	0
S3_16716470	Ca3	16716470	G	A	0	0	0	0	0	0	0	0	0	0	0	0	0	0	0	0	0	0	0	0	0	0	0	0	0	0	0	0	0	0	0	0	0	0	0	0	0	0	0	0	0	0	0	0	0
S3_22837317	Ca3	22837317	T	G	0	0	0	0	0	0	0	0	0	0	0	0	0	0	0	0	0	0	0	0	0	0	0	0	0	0	0	0	0	0	0	0	0	0	0	0	0	0	0	0	0	0	0	0	0
S3_28867183	Ca3	28867183	T	G	1	0	0	0	0	0	0	1	0	0	0	0	0	0	0	0	0	0	0	0	0	0	0	0	0	0	0	0	0	0	0	0	0	0	0	0	0	0	0	0	0	0	0	0	0
S3_29350322	Ca3	29350322	C	T	0	0	0	0	0	0	0	0	0	0	0	0	0	0	0	0	0	0	0	0	0	0	0	0	0	0	0	0	0	0	0	0	0	0	0	0	0	0	0	0	0	0	0	0	0
S3_29696621	Ca3	29696621	C	A	0	0	0	0	0	0	0	0	0	0	0	1	0	0	0	0	0	0	0	0	0	0	0	0	0	0	0	0	0	0	0	0	0	0	0	0	0	0	0	0	0	0	0	0	0
S3_29696624	Ca3	29696624	G	C	0	0	0	0	0	0	0	0	0	0	0	1	0	0	0	0	0	0	0	0	0	0	0	0	0	0	0	0	0	0	0	0	0	0	0	0	0	0	0	0	0	0	0	0	0
S3_29731535	Ca3	29731535	C	G	0	0	0	0	0	0	0	1	0	0	0	0	0	0	0	0	0	0	0	0	0	0	0	0	0	0	0	0	0	0	0	0	0	0	0	0	0	0	0	0	0	0	0	0	0
S3_29734390	Ca3	29734390	T	C	0	0	0	0	0	0	0	0	0	0	0	0	0	0	0	0	0	0	0	0	0	0	0	0	0	0	1	0	0	0	0	0	0	0	0	0	0	0	0	0	0	0	0	0	0
S3_29818742	Ca3	29818742	A	G	0	0	0	0	0	0	0	0	0	0	0	0	0	0	0	0	0	0	0	0	0	0	0	0	0	0	1	0	0	0	0	0	0	0	0	0	0	0	0	0	0	0	0	0	0
S3_29820118	Ca3	29820118	A	G	0	0	0	0	0	0	0	0	0	0	0	0	0	0	0	0	0	0	0	0	0	0	0	0	0	0	0	0	0	0	0	0	0	0	0	1	0	0	0	0	0	0	0	0	0
S3_29820121	Ca3	29820121	G	A	0	0	0	0	0	0	0	0	0	0	0	0	0	0	0	0	0	0	0	0	0	0	0	0	0	0	0	0	0	0	0	0	0	0	0	1	0	0	0	0	0	0	0	0	0
S3_29820142	Ca3	29820142	A	C	0	0	0	0	0	0	0	0	0	0	0	0	0	0	0	0	0	0	0	0	0	0	0	0	0	0	0	0	0	0	0	0	0	0	0	1	0	0	0	0	0	0	0	0	0
S3_29820143	Ca3	29820143	G	A	0	0	0	0	0	0	0	0	0	0	0	0	0	0	0	0	0	0	0	0	0	0	0	0	0	0	0	0	0	0	0	0	0	0	0	1	0	0	0	0	0	0	0	0	0
S3_29851633	Ca3	29851633	T	C	0	0	0	0	0	0	0	0	0	0	0	0	0	0	0	0	0	0	0	0	0	0	0	0	0	0	0	0	0	0	0	0	0	0	0	1	0	0	0	0	0	0	0	0	0
S3_29872473	Ca3	29872473	C	T	0	0	0	0	0	0	0	0	0	0	0	0	0	0	0	0	0	0	0	0	0	0	0	0	0	0	0	0	0	0	0	0	0	0	0	1	0	0	0	0	0	0	0	0	0
S3_29964622	Ca3	29964622	T	A	0	0	0	0	0	0	0	0	0	0	0	0	0	0	0	0	0	0	0	0	0	0	0	0	0	0	0	0	0	0	0	0	0	0	0	0	0	0	0	0	0	0	0	0	0
S3_30006159	Ca3	30006159	T	A	0	0	1	0	0	0	0	0	0	0	0	0	0	0	0	0	0	0	0	0	0	0	0	0	0	0	0	0	0	0	0	0	0	0	0	0	0	0	0	0	0	0	0	0	0
S3_32674811	Ca3	32674811	T	G	0	0	0	0	0	0	0	0	0	0	0	0	0	0	0	0	0	0	0	0	0	0	0	0	0	0	0	0	0	0	0	0	0	0	0	0	0	0	0	0	0	0	0	0	0
S3_32741466	Ca3	32741466	C	T	0	0	0	0	0	0	0	0	0	0	0	0	0	0	0	0	0	0	0	0	0	0	0	0	0	0	0	0	0	0	0	0	0	0	0	0	1	0	0	0	0	0	0	0	0
S3_32778698	Ca3	32778698	C	T	0	0	0	0	0	0	0	0	0	0	0	0	0	0	0	1	0	0	0	0	0	0	0	0	0	0	0	0	0	0	0	0	0	0	0	0	0	0	0	0	0	0	0	0	0
S3_32787280	Ca3	32787280	C	A	0	0	0	0	0	0	0	0	0	0	0	0	0	0	0	0	0	0	0	0	0	0	0	0	0	0	0	0	0	0	0	0	0	0	0	0	0	0	0	0	0	0	0	0	0
S3_32852048	Ca3	32852048	A	G	0	0	0	0	0	0	0	0	0	0	0	0	0	0	0	0	0	0	0	0	0	0	0	0	0	0	0	0	0	0	0	0	0	0	0	0	1	0	0	0	0	0	0	0	0
S3_35488341	Ca3	35488341	T	C	0	0	0	0	0	0	0	0	0	0	0	0	0	0	0	0	0	0	0	0	0	0	0	0	0	0	0	0	0	0	0	0	0	0	0	0	0	0	0	0	0	0	0	0	0
S3_37239676	Ca3	37239676	G	A	0	0	0	0	0	0	0	0	0	0	0	0	0	0	0	0	0	0	0	0	0	0	0	0	0	0	0	0	0	0	0	0	0	0	0	0	0	0	0	0	0	0	0	0	0
S3_37558247	Ca3	37558247	G	A	0	0	0	0	0	0	0	0	0	0	0	0	0	0	0	0	0	0	0	0	0	0	0	0	0	0	0	0	0	0	0	0	0	0	0	0	0	0	0	0	0	0	0	0	0
S3_38142011	Ca3	38142011	A	C	0	0	0	0	0	0	0	0	0	0	0	0	0	0	0	0	0	0	0	0	0	0	0	0	0	0	0	0	0	0	1	0	0	0	0	0	0	0	0	0	0	0	0	0	0
S3_38146214	Ca3	38146214	T	C	0	0	0	0	0	0	0	0	0	0	0	0	0	0	0	0	0	0	0	0	0	0	0	0	0	1	0	0	0	0	0	0	0	0	0	0	0	0	0	0	0	0	0	0	0
S3_38172276	Ca3	38172276	G	A	0	0	0	0	0	0	0	0	0	0	0	0	0	0	0	0	0	0	0	0	0	0	1	0	0	0	0	0	0	0	0	0	0	0	0	0	0	0	0	0	0	0	0	0	0
S3_38202261	Ca3	38202261	T	C	0	0	0	0	0	0	0	0	0	0	0	0	0	0	0	0	0	0	0	1	0	0	0	0	0	0	0	0	0	0	0	0	0	0	0	0	0	0	0	0	0	0	0	0	0
S4_4123698	Ca4	4123698	C	A	0	0	0	0	0	0	0	0	0	0	0	0	0	0	0	0	0	0	0	0	0	0	0	0	0	0	0	0	0	0	0	0	0	0	0	0	0	0	0	0	0	0	0	0	0
S4_4124956	Ca4	4124956	A	G	0	0	0	0	0	0	0	0	0	0	0	0	0	0	0	0	0	0	0	0	0	0	0	0	0	0	0	0	0	0	0	0	0	0	0	0	0	0	0	0	0	0	0	0	0
S4_4143169	Ca4	4143169	T	C	0	0	0	0	0	0	0	0	0	0	0	0	0	0	0	0	0	0	0	0	0	0	0	0	0	0	0	0	0	0	0	0	0	0	0	0	0	0	0	0	0	0	0	0	0
S4_4168592	Ca4	4168592	A	G	0	0	0	0	0	0	0	0	0	0	0	0	0	0	0	0	0	0	0	0	0	0	0	0	0	0	0	0	0	0	0	0	0	0	0	0	0	0	0	0	0	0	0	0	0
S4_16082718	Ca4	16082718	A	T	0	0	0	0	0	0	0	0	0	0	0	0	0	0	0	0	0	0	0	0	0	0	0	0	0	0	0	0	0	0	0	0	0	0	0	0	0	0	0	0	0	0	0	0	0
S4_16301636	Ca4	16301636	G	A	0	0	0	0	0	0	0	0	0	0	0	0	0	0	0	0	0	0	0	0	0	0	0	0	0	0	0	0	0	0	0	0	0	0	0	0	0	0	0	0	0	0	1	0	0
S4_16315718	Ca4	16315718	C	A	0	0	0	0	0	0	0	0	0	0	0	0	0	0	0	0	0	0	0	0	0	0	0	0	0	0	0	0	0	0	0	0	0	0	0	0	0	0	0	0	0	0	0	0	0
S4_16317194	Ca4	16317194	A	G	0	0	0	0	0	0	0	0	0	0	0	0	0	0	0	0	0	0	0	0	0	0	0	0	0	0	0	0	0	0	0	0	0	0	0	0	0	0	0	0	0	0	0	0	0
S4_18149748	Ca4	18149748	G	A	0	0	0	0	0	0	0	0	0	0	0	0	0	0	0	0	0	0	0	0	0	0	0	0	0	0	0	0	0	0	0	0	0	0	0	0	0	0	0	0	0	0	0	0	0
S4_18617963	Ca4	18617963	G	T	0	0	0	0	0	0	0	0	0	0	0	0	0	0	0	0	0	0	0	0	0	0	0	0	0	0	0	0	0	0	0	0	0	0	0	0	0	0	0	0	0	0	0	0	0
S4_18741045	Ca4	18741045	G	A	0	0	0	0	0	0	0	0	0	0	0	0	0	0	0	0	0	0	0	0	0	0	0	0	0	0	0	0	0	0	0	0	0	0	0	0	0	0	0	0	0	0	0	0	0
S4_18895904	Ca4	18895904	C	A	0	0	0	0	0	0	0	0	0	0	0	0	0	0	0	0	0	0	0	0	0	0	0	0	0	0	0	0	0	0	0	0	0	0	0	0	0	0	0	0	0	0	0	0	0
S4_21286511	Ca4	21286511	G	T	0	0	0	0	0	0	0	0	0	0	0	0	0	0	0	0	0	0	0	0	0	0	0	0	0	0	0	0	0	0	0	0	0	0	0	0	0	0	0	0	0	0	0	0	0
S4_27328554	Ca4	27328554	A	C	0	0	0	0	0	0	0	0	0	0	0	0	0	0	0	0	0	0	0	0	0	0	0	0	0	0	0	0	0	0	0	0	0	0	0	0	0	0	0	0	0	0	0	0	0
S4_27328584	Ca4	27328584	A	G	0	0	0	0	0	0	0	0	0	0	0	0	0	0	0	0	0	0	0	0	0	0	0	0	0	0	0	0	0	0	0	0	0	0	0	0	0	0	0	0	0	0	0	0	1
S4_35627412	Ca4	35627412	G	A	0	0	0	0	0	0	0	0	0	0	0	0	0	0	0	0	0	0	0	0	0	0	0	0	0	0	0	0	0	0	0	0	0	0	0	0	0	0	0	0	0	0	0	0	0
S4_38554569	Ca4	38554569	G	T	0	0	0	0	0	0	0	0	0	0	0	0	0	0	0	0	0	0	0	0	0	0	0	0	0	0	0	0	0	0	0	0	0	0	0	0	0	0	0	0	0	1	0	0	0
S4_38581771	Ca4	38581771	A	G	0	0	0	0	0	0	0	0	0	0	0	0	0	0	0	0	0	0	0	0	0	0	0	0	0	0	0	0	0	0	0	0	0	0	0	0	0	0	0	0	0	1	0	0	0
S4_38677646	Ca4	38677646	G	C	0	0	0	0	0	0	0	0	0	0	0	0	0	0	0	0	0	0	0	0	0	0	0	0	0	0	1	0	0	0	0	0	0	0	0	0	0	0	0	0	0	0	0	0	0
S4_40497233	Ca4	40497233	C	T	0	0	0	0	0	0	0	0	0	0	0	0	0	0	0	0	0	0	0	0	0	0	0	0	0	0	0	0	0	0	0	0	0	0	0	0	0	0	0	0	0	0	0	1	0
S4_44653412	Ca4	44653412	A	T	0	0	0	0	0	1	0	0	0	0	0	0	0	0	0	0	0	0	0	0	0	0	0	0	0	0	0	0	0	0	0	0	0	0	0	0	0	0	0	0	0	0	0	0	0
S4_44844746	Ca4	44844746	T	C	0	0	0	0	0	0	0	0	0	0	1	0	0	0	0	0	0	0	0	0	0	0	0	0	0	0	0	0	0	0	0	0	0	0	0	0	0	0	0	0	0	0	0	0	0
S4_45344792	Ca4	45344792	C	T	0	0	0	0	0	0	0	0	0	0	1	0	0	0	0	0	0	0	0	0	0	0	0	0	0	0	0	0	0	0	0	0	0	0	0	0	0	0	0	0	0	0	0	0	0
S4_46577337	Ca4	46577337	G	A	0	0	0	0	0	0	0	0	0	0	0	0	0	0	0	0	0	0	0	0	0	0	0	0	0	0	0	0	0	0	0	0	0	0	0	0	1	0	0	0	0	0	0	0	0
S4_46597677	Ca4	46597677	T	G	0	0	0	0	0	0	0	0	0	0	0	0	0	0	0	0	0	0	0	0	0	0	0	0	0	0	0	0	0	0	0	0	0	0	0	0	1	0	0	0	0	0	0	0	0
S4_46731654	Ca4	46731654	A	T	0	0	0	0	0	0	0	0	0	0	0	0	0	0	0	0	0	0	0	0	0	0	0	0	0	0	0	0	0	0	0	0	0	0	0	0	1	0	0	0	0	0	0	0	0
S4_46734445	Ca4	46734445	G	A	0	0	0	0	0	0	0	0	0	0	0	0	0	0	0	0	0	0	0	0	0	0	0	0	0	0	0	0	0	0	0	0	0	0	0	0	1	0	0	0	0	0	0	0	0
S4_46734477	Ca4	46734477	T	A	0	0	0	0	0	0	0	0	0	0	0	0	0	0	0	0	0	0	0	0	0	0	0	0	0	0	0	0	0	0	0	0	0	0	0	0	1	0	0	0	0	0	0	0	0
S4_47590357	Ca4	47590357	A	G	0	0	0	0	0	0	0	0	0	0	0	0	0	0	0	0	0	0	0	0	0	0	0	0	0	1	0	0	0	0	0	0	0	0	0	0	0	0	0	0	0	0	0	0	0
S4_48676732	Ca4	48676732	C	A	0	0	0	0	0	0	0	0	0	0	0	0	0	0	0	0	0	0	0	0	0	0	0	0	0	0	0	0	0	0	0	0	0	0	0	0	0	0	0	0	0	0	0	0	0
S4_48687551	Ca4	48687551	A	C	0	0	0	0	0	0	0	0	0	0	0	0	0	0	0	0	0	0	0	0	0	0	0	0	0	0	0	0	0	0	0	0	0	0	0	0	0	0	0	0	0	0	0	0	0
S4_48716651	Ca4	48716651	A	T	0	0	0	0	0	0	0	0	0	0	0	0	0	0	0	0	0	0	0	0	0	0	0	0	0	0	0	0	0	0	0	0	0	0	0	0	0	0	0	0	0	0	0	0	0
S4_48716655	Ca4	48716655	G	C	0	0	0	0	0	0	0	0	0	0	0	0	0	0	0	0	0	0	0	0	0	0	0	0	0	0	0	0	0	0	0	0	0	0	0	0	0	0	0	0	0	0	0	0	0
S4_48739619	Ca4	48739619	G	A	0	0	0	0	0	0	0	0	0	0	0	0	0	0	0	0	0	0	0	0	0	0	0	0	0	0	0	0	0	0	0	0	0	0	0	0	0	0	0	0	0	0	0	0	0
S4_48740498	Ca4	48740498	T	C	0	0	0	0	0	0	0	0	0	0	0	0	0	0	0	0	0	0	0	0	0	0	0	0	0	0	0	0	0	0	0	0	0	0	0	0	0	0	0	0	0	0	0	0	0
S4_48742083	Ca4	48742083	C	T	0	0	0	0	0	0	0	0	0	0	0	0	0	0	0	0	0	0	0	0	0	0	0	0	0	0	0	0	0	0	0	0	0	0	0	0	0	0	0	0	0	0	0	0	0
S5_1567267	Ca5	1567267	C	T	0	0	0	0	0	0	0	0	0	0	0	0	0	0	0	0	0	0	0	0	0	0	0	0	0	0	0	0	0	0	0	0	0	0	0	0	1	0	0	0	0	0	0	0	0
S5_3409650	Ca5	3409650	T	G	0	0	0	0	0	0	0	0	0	0	0	0	0	0	0	0	0	0	0	0	0	0	0	0	0	0	0	0	0	1	0	0	0	0	0	0	0	0	0	0	0	0	0	0	0
S5_10723119	Ca5	10723119	C	T	0	0	0	0	0	0	0	0	0	0	0	0	0	0	0	0	0	0	0	0	0	0	0	0	0	0	0	0	0	0	0	0	0	0	0	0	0	0	0	0	0	0	0	0	0
S5_13934955	Ca5	13934955	T	C	0	0	0	0	0	0	0	0	1	0	0	0	0	0	0	0	0	0	0	0	0	0	0	0	0	0	0	0	0	0	0	0	0	0	0	0	0	0	0	0	0	0	0	0	0
S5_19427752	Ca5	19427752	C	T	0	0	0	0	0	0	0	0	0	0	0	0	0	0	0	0	0	0	0	0	0	0	0	0	0	0	0	0	0	0	0	0	0	0	0	0	0	0	0	0	0	0	0	0	0
S5_28145716	Ca5	28145716	A	T	0	0	0	0	0	0	0	0	0	0	0	0	0	0	0	0	0	0	0	0	0	0	0	0	0	0	0	0	0	0	0	0	0	0	0	0	0	0	0	0	0	0	1	0	0
S5_28222499	Ca5	28222499	A	G	0	0	0	0	0	0	0	0	0	0	0	0	0	0	0	0	0	0	0	0	0	0	0	0	0	0	0	0	0	0	0	0	0	0	0	0	0	0	0	0	0	0	1	0	0
S5_28459711	Ca5	28459711	G	A	0	0	0	0	0	0	0	0	0	0	0	0	0	0	0	0	0	0	0	0	0	0	0	0	0	0	0	0	0	0	0	0	0	0	0	0	0	0	0	0	0	0	0	0	0
S5_28478895	Ca5	28478895	A	G	0	0	0	0	0	0	0	0	0	0	0	0	0	0	0	0	0	0	0	0	0	0	0	0	0	0	0	0	0	0	0	0	0	0	0	0	0	0	0	0	0	0	0	0	0
S5_28487783	Ca5	28487783	A	T	0	0	0	0	0	0	0	0	0	0	0	0	0	0	0	0	0	0	0	0	0	0	0	0	0	0	0	0	0	0	0	0	0	0	0	0	0	0	0	0	0	0	0	0	0
S5_28510853	Ca5	28510853	C	A	0	0	0	0	0	0	0	0	0	0	0	0	0	0	0	0	0	0	0	0	0	0	0	0	0	0	0	0	0	0	0	0	0	0	0	0	0	0	0	0	0	0	0	0	0
S5_28549381	Ca5	28549381	A	G	0	0	0	0	0	0	0	0	0	0	0	0	0	0	0	0	0	0	0	0	0	0	0	0	0	0	0	0	0	0	0	0	0	0	0	0	0	0	0	0	0	0	0	0	0
S5_28551460	Ca5	28551460	C	T	0	0	0	0	0	0	0	0	0	0	0	0	0	0	0	0	0	0	0	0	0	0	0	0	0	0	0	0	0	0	0	0	0	0	0	0	0	0	0	0	0	0	0	0	0
S5_28617032	Ca5	28617032	G	A	0	0	0	0	0	0	0	0	0	0	0	0	0	0	0	0	0	0	0	0	0	0	0	0	0	0	0	0	0	0	0	0	0	0	0	0	0	0	0	0	0	0	0	0	0
S5_28617033	Ca5	28617033	A	G	0	0	0	0	0	0	0	0	0	0	0	0	0	0	0	0	0	0	0	0	0	0	0	0	0	0	0	0	0	0	0	0	0	0	0	0	0	0	0	0	0	0	0	0	0
S5_28653687	Ca5	28653687	C	T	0	0	0	0	0	0	0	0	0	0	0	0	0	0	0	0	0	0	0	0	0	0	0	0	0	0	0	0	0	0	0	0	0	0	0	0	0	0	0	0	0	0	0	0	0
S5_28653692	Ca5	28653692	A	G	0	0	0	0	0	0	0	0	0	0	0	0	0	0	0	0	0	0	0	0	0	0	0	0	0	0	0	0	0	0	0	0	0	0	0	0	0	0	0	0	0	0	0	0	0
S5_28653697	Ca5	28653697	C	T	0	0	0	0	0	0	0	0	0	0	0	0	0	0	0	0	0	0	0	0	0	0	0	0	0	0	0	0	0	0	0	0	0	0	0	0	0	0	0	0	0	0	0	0	0
S5_28712016	Ca5	28712016	C	T	0	0	0	0	0	0	0	0	0	0	0	0	0	0	0	0	0	0	0	0	0	0	0	0	0	0	0	0	0	0	0	0	0	0	0	0	0	0	0	0	0	0	0	0	0
S5_28712316	Ca5	28712316	C	T	0	0	0	0	0	0	0	0	0	0	0	0	0	0	0	0	0	0	0	0	0	0	0	0	0	0	0	0	0	0	0	0	0	0	0	0	0	0	0	0	0	0	0	0	0
S5_28781663	Ca5	28781663	G	T	0	0	0	0	0	0	0	0	0	0	0	0	0	0	0	0	0	0	0	0	0	0	0	0	0	0	0	0	0	0	0	0	0	0	0	0	0	0	0	0	0	0	0	0	0
S5_28808958	Ca5	28808958	A	G	0	0	0	0	0	0	0	0	0	0	0	0	0	0	0	0	0	0	0	0	0	0	0	0	0	0	0	0	0	0	0	0	0	0	0	0	0	0	0	0	0	0	0	0	0
S5_28808961	Ca5	28808961	A	G	0	0	0	0	0	0	0	0	0	0	0	0	0	0	0	0	0	0	0	0	0	0	0	0	0	0	0	0	0	0	0	0	0	0	0	0	0	0	0	0	0	0	0	0	0
S5_28817210	Ca5	28817210	A	T	0	0	0	0	0	0	0	0	0	0	0	0	0	0	0	0	0	0	0	0	0	0	0	0	0	0	0	0	0	0	0	0	0	0	0	0	0	0	0	0	0	0	0	0	0
S5_28851535	Ca5	28851535	A	C	0	0	0	0	0	0	0	0	0	0	0	0	0	0	0	0	0	0	0	0	0	0	0	0	0	0	0	0	0	0	0	0	0	0	0	0	0	0	0	0	0	0	0	0	0
S5_28873158	Ca5	28873158	T	A	0	0	0	0	0	0	0	0	0	0	0	0	0	0	0	0	0	0	0	0	0	0	0	0	0	0	0	0	0	0	0	0	0	0	0	0	0	0	0	0	0	0	0	0	0
S5_28899383	Ca5	28899383	T	G	0	0	0	0	0	0	0	0	0	0	0	0	0	0	0	0	0	0	0	0	0	0	0	0	0	0	0	0	0	0	0	0	0	0	0	0	0	0	0	0	0	0	0	0	0
S5_30787387	Ca5	30787387	G	A	0	0	0	0	0	0	0	0	0	0	0	0	0	0	0	0	0	0	0	0	0	0	0	0	0	0	0	0	0	0	0	0	0	0	0	0	0	0	0	0	0	0	0	0	0
S5_34739517	Ca5	34739517	G	C	0	0	0	0	0	0	0	0	0	0	0	0	0	0	0	0	0	0	0	0	0	0	0	0	0	0	0	0	0	0	0	0	0	0	0	0	0	0	1	0	0	0	0	0	0
S5_34760708	Ca5	34760708	T	C	0	0	0	0	0	0	0	0	0	0	0	0	0	0	0	0	0	0	0	0	0	0	0	0	0	0	0	0	0	0	0	0	0	0	0	0	0	0	1	0	0	0	0	0	0
S5_34775978	Ca5	34775978	C	T	0	0	0	0	0	0	0	0	0	0	0	0	0	0	0	0	0	0	0	0	0	0	0	0	0	0	0	0	0	0	0	0	0	0	0	0	0	0	0	0	0	0	0	0	0
S5_37633223	Ca5	37633223	G	A	0	0	0	0	1	0	0	0	0	0	0	0	0	0	0	0	0	0	0	0	0	0	0	0	0	0	0	0	0	0	0	0	0	0	0	0	0	0	0	0	0	0	0	0	0
S5_38026026	Ca5	38026026	T	C	0	0	0	0	0	0	0	0	0	0	0	0	0	0	0	0	0	0	0	0	0	0	0	0	0	0	0	0	0	0	0	0	0	0	0	0	0	0	0	0	0	0	0	0	0
S5_40024599	Ca5	40024599	C	T	0	0	0	0	0	0	0	0	0	0	0	0	0	0	0	0	0	0	0	0	0	0	0	0	0	0	0	0	0	0	0	0	0	0	0	0	0	0	0	0	0	0	0	0	0
S5_43401407	Ca5	43401407	A	G	1	0	0	0	0	0	0	0	0	0	0	0	0	0	0	0	0	0	0	0	0	0	0	0	0	0	0	0	0	0	0	0	0	0	0	0	0	0	0	0	0	0	0	0	0
S6_3967649	Ca6	3967649	A	T	0	0	0	0	0	0	0	0	0	0	0	0	0	0	0	0	0	0	0	0	0	0	0	0	0	0	0	0	0	0	0	0	0	0	0	0	1	0	0	0	0	0	0	0	0
S6_4994876	Ca6	4994876	T	A	0	0	0	0	0	0	0	0	0	0	0	0	0	0	0	0	0	0	0	0	0	0	0	0	0	0	0	0	0	0	0	0	0	0	0	0	0	0	0	0	0	0	0	0	0
S6_7803349	Ca6	7803349	G	A	0	0	0	0	0	0	0	0	0	0	0	0	0	0	0	0	0	0	0	0	0	0	0	0	0	0	0	0	0	0	0	0	0	0	0	0	0	0	0	0	0	0	0	0	0
S6_7867842	Ca6	7867842	A	G	0	0	0	0	0	0	0	0	0	0	0	0	0	0	0	0	0	0	0	0	0	0	0	0	0	0	0	0	0	0	0	0	0	0	0	0	0	0	0	0	0	0	0	0	0
S6_7907332	Ca6	7907332	A	G	0	0	0	0	0	0	0	0	0	0	0	0	0	0	0	0	0	0	0	0	0	0	0	0	0	0	0	0	0	0	0	0	0	0	0	0	0	0	0	0	0	0	0	0	0
S6_7927708	Ca6	7927708	T	A	0	0	0	0	0	0	0	0	0	0	0	0	0	0	0	0	0	0	0	0	0	0	0	0	0	0	0	0	0	0	0	0	0	0	0	0	0	0	0	0	0	0	0	0	0
S6_8005185	Ca6	8005185	T	A	0	0	0	0	0	0	0	0	0	0	0	0	0	0	0	0	0	0	0	0	0	0	0	0	0	0	0	0	0	0	0	0	0	0	0	0	0	0	0	0	0	0	0	0	0
S6_8145345	Ca6	8145345	G	A	0	0	0	0	0	0	0	0	0	0	0	0	0	0	0	0	0	0	0	0	0	0	0	0	0	0	0	0	0	0	0	0	0	0	0	0	0	0	0	0	0	0	0	0	0
S6_8364731	Ca6	8364731	G	T	0	0	0	0	0	0	0	0	0	0	0	0	0	0	0	0	0	0	0	0	0	0	0	0	1	0	0	0	0	0	0	0	0	0	0	0	0	0	0	0	0	0	0	0	0
S6_8487330	Ca6	8487330	T	A	0	0	0	0	0	0	0	0	0	0	0	0	0	0	0	0	0	0	0	0	0	0	0	0	0	0	0	0	0	0	0	0	0	0	0	1	0	0	0	0	0	0	0	0	0
S6_9837830	Ca6	9837830	G	T	0	0	0	0	0	0	0	0	0	0	0	0	0	0	0	0	0	0	0	0	0	0	0	0	0	0	0	0	0	0	0	0	0	0	0	0	0	0	0	0	0	0	0	0	0
S6_11063990	Ca6	11063990	T	C	0	0	0	0	0	0	0	0	0	0	0	0	0	0	0	0	0	0	0	0	0	0	0	0	0	0	0	0	0	0	0	0	0	0	0	0	0	0	0	0	0	0	0	0	0
S6_13348538	Ca6	13348538	G	C	0	0	0	0	0	0	0	0	0	0	0	0	0	0	0	0	0	0	0	0	0	0	0	0	0	0	0	0	0	0	0	0	0	0	0	0	0	0	0	0	0	0	1	0	0
S6_20682320	Ca6	20682320	G	T	0	0	0	0	0	0	0	0	0	0	0	0	0	0	0	0	0	1	0	0	0	0	0	0	0	0	0	0	0	0	0	0	0	0	0	0	0	0	0	0	0	0	0	0	0
S6_21310284	Ca6	21310284	G	A	0	0	0	0	0	0	0	0	0	0	0	0	0	0	0	0	0	0	0	0	0	0	0	0	0	0	0	0	0	0	0	0	0	0	0	0	0	0	0	0	0	0	1	0	0
S6_23517468	Ca6	23517468	C	T	0	0	0	0	0	0	0	0	0	0	0	0	0	0	0	0	0	0	0	0	0	0	0	0	0	0	0	0	0	0	0	0	0	0	0	0	0	0	0	0	0	0	0	0	0
S6_24102059	Ca6	24102059	T	G	0	0	0	0	0	0	0	0	0	0	0	0	0	0	0	0	0	0	0	0	0	0	0	0	0	0	0	0	0	0	0	0	0	0	0	0	0	0	0	0	0	0	0	0	0
S6_24363322	Ca6	24363322	C	T	0	0	0	0	0	0	0	0	0	0	0	0	0	0	0	0	0	0	0	0	0	0	0	0	0	0	0	0	0	0	0	0	0	0	0	0	0	0	0	0	0	0	0	0	0
S6_27560587	Ca6	27560587	A	G	0	0	0	0	0	0	1	0	0	0	0	0	0	0	0	0	0	0	0	0	0	0	0	0	0	0	0	0	0	0	0	0	0	0	0	0	0	0	0	0	0	0	0	0	0
S6_38847815	Ca6	38847815	C	T	0	0	0	0	0	0	0	0	0	0	0	0	0	0	0	0	0	0	0	0	0	0	0	0	0	0	0	0	0	0	0	0	0	0	0	0	0	0	0	0	0	0	0	0	0
S6_48871011	Ca6	48871011	C	T	0	0	0	0	0	0	0	1	0	0	0	0	0	0	0	0	0	0	0	0	0	0	0	0	0	0	0	0	0	0	0	0	0	0	0	0	0	0	0	0	0	0	0	0	0
S6_50074112	Ca6	50074112	C	T	0	0	0	0	0	0	0	0	0	0	0	0	0	0	0	0	0	0	0	0	0	0	0	0	0	0	0	0	0	0	0	0	0	0	0	0	1	0	0	0	0	0	0	0	0
S6_50792242	Ca6	50792242	G	A	0	0	0	0	0	0	0	1	0	0	0	0	0	0	0	0	0	0	0	0	0	0	0	0	0	0	0	0	0	0	0	0	0	0	0	0	0	0	0	0	0	0	0	0	0
S6_51229372	Ca6	51229372	T	C	0	0	0	0	0	0	0	0	0	0	0	0	0	0	1	0	0	0	0	0	0	0	0	0	0	0	0	0	0	0	0	0	0	0	0	0	0	0	0	0	0	0	0	0	0
S6_53200973	Ca6	53200973	A	C	0	0	0	0	0	0	0	0	0	0	0	0	0	0	0	0	0	0	0	0	0	0	0	0	0	0	0	0	0	0	0	0	0	0	0	0	0	0	0	0	0	0	0	0	0
S6_56642756	Ca6	56642756	C	T	0	0	0	0	0	0	0	0	0	0	0	0	0	0	0	0	0	0	0	0	0	0	0	1	0	0	0	0	0	0	0	0	0	0	0	0	0	0	0	0	0	0	0	0	0
S6_56804620	Ca6	56804620	G	A	0	0	0	0	0	0	1	0	0	0	0	0	0	0	0	0	0	0	0	0	0	0	0	0	0	0	0	0	0	0	0	0	0	0	0	0	0	0	0	0	0	0	0	0	0
S7_1445810	Ca7	1445810	C	T	0	0	0	0	0	0	0	0	0	0	0	0	0	0	0	0	0	0	0	0	0	0	0	0	0	0	0	0	0	0	0	0	0	0	0	0	0	0	0	0	0	0	0	0	0
S7_3683187	Ca7	3683187	T	A	0	0	0	0	0	0	0	0	0	0	0	0	0	0	0	0	0	0	0	0	0	0	0	0	0	1	0	0	0	0	0	0	0	0	0	0	0	0	0	0	0	0	0	0	0
S7_8143854	Ca7	8143854	A	T	0	0	0	0	0	0	0	0	0	0	0	0	0	0	0	0	0	0	0	0	0	0	0	0	0	0	0	0	0	0	0	0	0	0	0	0	0	0	0	0	0	0	0	0	0
S7_11171390	Ca7	11171390	G	A	0	0	0	0	0	0	0	0	0	0	0	0	0	0	0	0	0	0	0	0	0	0	0	0	0	0	0	0	0	0	0	0	0	0	0	0	0	0	0	0	0	0	0	0	0
S7_14962725	Ca7	14962725	G	A	0	0	0	0	0	0	0	0	0	0	0	0	0	0	0	0	0	0	0	0	0	0	0	0	0	0	0	0	0	0	0	0	0	0	0	0	0	0	0	0	0	0	0	0	0
S7_15302922	Ca7	15302922	G	A	0	0	0	0	0	0	0	0	0	0	0	0	0	0	0	0	0	0	0	0	0	0	0	0	0	0	0	0	0	0	0	0	0	0	0	0	0	0	0	0	0	0	0	0	0
S7_15770698	Ca7	15770698	A	T	0	0	0	0	0	0	0	0	0	0	0	0	0	0	0	0	0	0	0	0	0	0	0	0	0	0	0	0	0	0	0	0	0	0	0	0	0	0	0	0	0	0	0	0	0
S7_15813156	Ca7	15813156	G	A	0	0	0	0	0	0	0	0	0	0	0	0	0	0	0	0	0	0	0	0	0	0	0	0	0	0	0	0	0	0	0	0	0	0	0	0	0	0	0	0	0	0	0	0	0
S7_16073456	Ca7	16073456	C	T	0	0	0	0	0	0	0	0	0	0	0	0	0	0	0	0	0	0	0	0	0	0	0	0	0	0	0	0	0	0	0	0	0	0	0	0	0	0	0	0	0	0	0	0	0
S7_16252229	Ca7	16252229	C	T	0	0	0	0	0	0	0	0	0	0	0	0	0	0	0	0	0	0	0	0	0	0	0	0	0	0	0	0	0	0	0	0	0	0	0	0	0	0	0	0	0	0	0	0	0
S7_16274244	Ca7	16274244	A	C	0	0	0	0	0	0	0	0	0	0	0	0	0	0	0	0	0	0	0	0	0	0	0	0	0	0	0	0	0	0	0	0	0	0	0	0	0	0	0	0	0	0	0	0	0
S7_16359627	Ca7	16359627	C	T	0	0	0	0	0	0	0	0	0	0	0	0	0	0	0	0	0	0	0	0	0	0	0	0	0	0	0	0	0	0	0	0	0	0	0	0	0	0	0	0	0	0	0	0	0
S7_16469490	Ca7	16469490	G	A	0	0	0	0	0	0	0	0	0	0	0	0	0	0	0	0	0	0	0	0	0	0	0	0	0	0	0	0	0	0	0	0	0	0	0	0	0	0	0	0	0	0	0	0	0
S7_16544119	Ca7	16544119	C	T	0	0	0	0	0	0	0	0	0	0	0	0	0	0	0	0	0	0	0	0	0	0	0	0	0	0	0	0	0	0	0	0	0	0	0	0	0	0	0	0	0	0	0	0	0
S7_16553735	Ca7	16553735	C	T	0	0	0	0	0	0	0	0	0	0	0	0	0	0	0	0	0	0	0	0	0	0	0	0	0	0	0	0	0	0	0	0	0	0	0	0	0	0	0	0	0	0	0	0	0
S7_19999114	Ca7	19999114	T	A	0	0	0	0	0	0	0	0	0	0	0	0	0	0	0	0	0	0	0	0	0	0	0	0	0	0	0	0	0	0	0	0	0	0	0	0	0	0	0	0	0	0	0	0	0
S7_20649120	Ca7	20649120	C	A	0	0	0	0	0	0	0	0	0	0	0	0	0	0	0	0	0	0	0	0	0	0	0	0	0	0	0	0	0	0	0	1	0	0	0	0	0	0	0	0	0	0	0	0	0
S7_22602793	Ca7	22602793	G	A	0	0	0	0	0	0	0	0	0	0	0	0	0	0	0	0	0	0	0	0	0	0	0	0	0	0	0	0	0	0	0	0	0	0	0	0	1	0	0	0	0	0	0	0	0
S7_23507232	Ca7	23507232	C	G	0	0	0	0	0	0	0	0	0	0	0	0	0	0	0	1	0	0	0	0	0	0	0	0	0	0	0	0	0	0	0	0	0	0	0	0	0	0	0	0	0	0	0	0	0
S7_23831686	Ca7	23831686	G	A	0	0	0	0	0	0	0	0	0	0	0	0	0	0	0	0	0	0	0	0	0	0	0	0	0	0	0	0	0	0	0	0	0	0	0	0	1	0	0	0	0	0	0	0	0
S7_25193369	Ca7	25193369	A	T	0	0	0	0	0	0	0	0	0	0	0	0	0	0	0	0	0	0	0	0	0	0	0	0	0	0	0	0	0	0	0	0	0	0	0	0	1	0	0	0	0	0	0	0	0
S7_25687559	Ca7	25687559	A	C	0	0	0	0	0	0	0	0	0	0	0	0	0	0	1	0	0	0	0	0	0	0	0	0	0	0	0	0	0	0	0	0	0	0	0	0	0	0	0	0	0	0	0	0	0
S7_29958294	Ca7	29958294	C	T	0	0	0	0	0	0	0	0	0	0	0	0	0	0	0	0	0	0	0	0	0	0	0	0	0	0	0	0	0	0	0	0	1	0	0	0	0	0	0	0	0	0	0	0	0
S7_30309754	Ca7	30309754	C	G	0	0	0	0	0	0	0	0	0	0	0	0	0	0	0	0	0	0	0	0	0	0	0	0	0	0	0	0	0	0	0	0	0	0	0	0	0	0	0	0	0	0	0	1	0
S7_31851970	Ca7	31851970	A	G	0	0	0	0	0	0	1	0	0	0	0	0	0	0	0	0	0	0	0	0	0	0	0	0	0	0	0	0	0	0	0	0	0	0	0	0	0	0	0	0	0	0	0	0	0
S7_33073597	Ca7	33073597	T	C	0	0	0	0	0	0	0	0	0	0	0	0	0	0	0	0	0	0	0	0	0	0	0	0	0	0	0	0	0	0	0	0	0	0	0	0	0	0	0	0	0	0	0	0	0
S7_33073601	Ca7	33073601	T	C	0	0	0	0	0	0	0	0	0	0	0	0	0	0	0	0	0	0	0	0	0	0	0	0	0	0	0	0	0	0	0	0	0	0	0	0	0	0	0	0	0	0	0	0	0
S7_33114950	Ca7	33114950	G	T	0	0	0	0	0	0	0	0	0	0	0	0	0	0	0	0	0	0	0	0	0	0	0	0	0	0	0	0	0	0	0	0	0	0	0	0	0	0	0	0	0	0	0	0	0
S7_33165642	Ca7	33165642	T	G	0	0	0	0	0	0	0	0	0	0	0	0	0	0	0	0	0	0	0	0	0	0	0	0	0	0	0	0	0	0	0	0	0	0	0	0	0	0	0	0	0	0	0	0	0
S7_33165994	Ca7	33165994	T	C	0	0	0	0	0	0	0	0	0	0	0	0	0	0	0	0	0	0	0	0	0	0	0	0	0	0	0	0	0	0	0	0	0	0	0	0	0	0	0	0	0	0	0	0	0
S7_33166000	Ca7	33166000	T	C	0	0	0	0	0	0	0	0	0	0	0	0	0	0	0	0	0	0	0	0	0	0	0	0	0	0	0	0	0	0	0	0	0	0	0	0	0	0	0	0	0	0	0	0	0
S7_33180894	Ca7	33180894	A	G	0	0	0	0	0	0	0	0	0	0	0	0	0	0	0	0	0	0	0	0	0	0	0	0	0	0	0	0	0	0	0	0	0	0	0	0	0	0	0	0	0	0	0	0	0
S7_33438520	Ca7	33438520	C	T	0	0	0	0	0	0	0	0	0	0	0	0	0	0	0	0	0	0	0	0	0	0	0	0	0	0	0	0	0	0	0	0	0	0	0	0	0	1	0	0	0	0	0	0	0
S7_36258059	Ca7	36258059	G	A	0	0	0	0	0	0	0	0	0	0	0	0	0	0	0	0	0	0	0	0	0	0	0	0	0	0	0	0	0	0	0	0	0	0	0	0	1	0	0	0	0	0	0	0	0
S7_39208926	Ca7	39208926	C	T	0	0	0	0	0	0	0	0	0	0	0	0	0	0	0	0	0	0	0	0	0	0	0	0	0	0	0	0	0	0	0	0	0	0	0	0	0	0	0	0	0	0	0	0	0
S7_41043439	Ca7	41043439	C	A	0	0	0	0	0	0	0	0	0	0	0	0	0	0	0	0	0	0	0	0	0	0	0	0	0	0	0	0	0	0	0	0	0	0	0	0	0	0	0	0	0	0	0	0	0
S7_41306893	Ca7	41306893	T	G	0	0	0	0	0	0	0	0	0	0	0	0	0	0	0	0	0	0	0	0	0	0	0	0	0	0	0	0	0	0	0	0	0	0	0	0	0	0	0	0	0	0	0	0	0
S7_41778825	Ca7	41778825	C	T	0	0	0	0	0	0	0	0	0	0	0	0	0	0	0	0	0	0	0	0	0	0	0	0	0	0	0	0	0	0	0	0	0	0	0	0	0	0	0	0	0	0	0	0	0
S7_45722995	Ca7	45722995	G	A	0	0	0	0	0	0	0	0	0	0	0	0	0	0	0	0	0	0	0	0	0	0	0	0	0	0	0	0	0	0	0	0	0	0	1	0	0	0	0	0	0	0	0	0	0
S7_46229920	Ca7	46229920	G	A	0	0	0	0	0	0	0	0	0	0	0	0	0	0	0	0	0	0	0	0	0	0	0	0	0	0	0	0	0	0	0	0	0	0	0	0	1	0	0	0	0	0	0	0	0
S7_46987729	Ca7	46987729	C	A	0	0	0	0	0	0	0	0	0	0	0	0	0	0	0	0	0	0	0	0	0	0	0	0	0	0	0	0	0	0	0	0	0	0	0	0	1	0	0	0	0	0	0	0	0
S7_47436057	Ca7	47436057	G	T	0	0	0	0	0	0	0	0	0	0	0	0	0	0	0	0	0	0	0	0	0	0	0	0	0	0	0	0	0	0	0	0	0	0	0	0	1	0	0	0	0	0	0	0	0
S8_2434138	Ca8	2434138	G	A	0	0	0	0	0	0	0	0	0	0	0	0	0	0	0	0	0	0	0	0	0	0	0	0	0	0	0	0	0	0	0	0	0	0	0	0	0	0	0	0	0	0	0	0	0
S8_3668254	Ca8	3668254	A	C	0	0	0	0	0	0	0	0	0	0	0	0	0	0	0	0	0	0	0	0	0	0	0	0	0	0	0	1	0	0	0	0	0	0	0	0	0	0	0	0	0	0	0	0	0
S8_3948157	Ca8	3948157	G	T	0	0	0	0	0	0	0	0	0	0	0	0	0	0	0	0	0	0	0	0	0	0	0	0	0	0	0	0	0	0	0	0	0	0	0	0	0	0	0	0	0	0	0	0	0
S8_3991722	Ca8	3991722	T	C	0	0	0	0	0	0	0	0	0	0	0	0	0	0	0	0	0	0	0	0	0	0	0	0	0	0	0	0	0	0	0	0	0	0	0	0	0	0	0	0	0	0	0	0	0
S8_6198505	Ca8	6198505	C	T	0	0	0	0	0	0	0	0	0	0	0	0	0	0	0	0	0	0	0	0	0	0	0	0	0	0	0	0	0	0	0	0	0	0	0	0	0	0	0	0	0	0	0	0	0
S8_8885176	Ca8	8885176	C	T	0	0	0	0	0	0	0	0	0	0	0	0	0	0	0	0	0	0	0	0	0	0	0	1	0	0	0	0	0	0	0	0	0	0	0	0	0	0	0	0	0	0	0	0	0
S8_13254207	Ca8	13254207	C	A	0	0	0	0	0	0	0	0	0	0	0	0	0	0	0	0	0	0	0	0	0	0	0	0	0	0	0	0	0	0	0	0	0	0	0	0	0	0	0	0	0	0	0	0	0
[truncated: 50 more columns]
